# Supplementary material for: Extremes of age are associated with differences in the expression of selected pattern recognition receptor genes and ACE2, the receptor for SARS-CoV-2: implications for the epidemiology of COVID-19 disease
Source: BMC Med Genomics. 2021 May 24;14:138. doi: 10.1186/s12920-021-00970-7 (PMC8142073; doi:10.1186/s12920-021-00970-7)
Supplement: Supplementary file 2 — Additional file 2. Supplementary Table 2. ToppGene enrichment results for differentially expressed genes between the oldest and youngest age groups (filtered to show KEGG pathway results) [file 12920_2021_970_MOESM2_ESM.xlsx]

## Sheet: ToppGene_Enrichment_Old vsYoung
Category	ID	Name	Source	p-value	q-value Bonferroni	q-value FDR B&H	q-value FDR B&Y		Hit Count in Query List	Hit Count in Genome	Hit in Query List
GO: Molecular Function	GO:0008017	microtubule binding		6.714e-12	1.134e-08	1.134e-08	9.083e-08		50	288	NUSAP1,KIF18A,MAP2,LRRK2,SGO1,NDC80,MTUS1,FGF13,KIF6,SGIP1,KNSTRN,BIRC5,SPAG5,GAS2L1,RACGAP1,REEP4,NEFM,NEFH,NEK2,PSRC1,KIF2C,PRC1,CCNB1,LZTS1,SKA1,AURKB,DCDC1,CENPE,SUN2,PLK1,EZR,KIF23,FSD1,DNM3,KIF18B,CCDC69,DPYSL5,KIF4A,NUF2,KIF15,KIF14,FAM83D,CDT1,KIFC3,KIF11,KIFC1,KNL1,KIF22,KIF20A,RP1
GO: Molecular Function	GO:0015631	tubulin binding		2.603e-11	4.397e-08	2.198e-08	1.761e-07		59	388	NUSAP1,KIF18A,MAP2,LRRK2,SGO1,NDC80,MTUS1,FGF13,KIF6,SGIP1,KNSTRN,BIRC5,SPAG5,GAS2L1,RACGAP1,REEP4,BRSK1,CENPJ,NEFM,NEFH,GJA1,PPARGC1A,NEK2,BRCA1,PSRC1,KIF2C,STMN2,PRC1,CCNB1,LZTS1,PRKN,SKA1,AURKB,DCDC1,CENPE,SUN2,PLK1,EZR,KIF23,FSD1,PIFO,DNM3,KIF18B,CCDC69,DPYSL5,KIF4A,NUF2,KIF15,KIF14,FAM83D,CDT1,KIFC3,KIF11,KIFC1,KNL1,KIF22,STMN1,KIF20A,RP1
GO: Molecular Function	GO:0005201	extracellular matrix structural constituent		7.484e-11	1.264e-07	4.214e-08	3.375e-07		36	178	MFGE8,FBN2,MGP,ACAN,FBLN5,FMOD,PODN,FGL2,TINAGL1,BMPER,COL6A6,COL18A1,THBS4,AGRN,TNXB,CHI3L1,NTN1,COL4A1,COL4A2,COL4A4,COL7A1,COL8A1,COL8A2,COL11A1,MXRA5,COL15A1,HAPLN1,IGFBP7,PRELP,DCN,DPT,TFPI2,LAMA4,EDIL3,LTBP1,LUM
GO: Molecular Function	GO:0005539	glycosaminoglycan binding		1.868e-09	3.155e-06	7.887e-07	6.317e-06		41	246	MDK,ACAN,FGF9,GPNMB,SFRP1,SLIT3,HAPLN3,SMOC2,MSTN,ADA2,CCN5,CCN4,SULF2,SULF1,ADAMTS15,CCN3,ADAMTS8,ADAMTS5,GREM2,RSPO3,TGFBR3,THBS4,CLEC3B,AGRN,TNXB,CFH,HMMR,VIT,SERPINE2,COL11A1,HAPLN1,PRELP,JCHAIN,RSPO4,LXN,DCN,HBEGF,ECM2,CEMIP,LIPC,RSPO1
GO: Molecular Function	GO:0003688	DNA replication origin binding		8.172e-09	1.38e-05	2.76e-06	2.211e-05		12	26	MCM2,MCM3,MCM5,MCM7,MCM10,CDC45,MCM8,ORC1,CDC6,ORC6,DDX11,CDT1
GO: Molecular Function	GO:0016773	phosphotransferase activity, alcohol group as acceptor		1.176e-07	0.0001986	3.31e-05	0.0002651		134	1444	PI4K2B,STK32B,LRRK2,ACVR2A,ACVRL1,EZH2,F2R,ADCY1,SOCS7,ADRA2A,CAMK2N1,MIF,MAP3K10,FGF13,FGFR3,ALDH1A1,GPNMB,FLT1,SFRP1,SFRP2,DBF4B,RGCC,SAMD5,STIL,DKK1,PDGFD,TPX2,PDE5A,BRSK1,CLSPN,PLK4,CERKL,GALE,GAP43,PBK,BDKRB1,PDCD4,BDNF,BLM,AURKA,NEK2,SPHK1,BUB1,BUB1B,NGF,DCLK2,PSRC1,ROR1,CAV1,CBS,DIRAS3,CCNB1,CCND2,TGFA,TGFB1,PKMYT1,CCNF,CCNG1,GSTP1,TGFBR3,P2RX7,CCNB2,TLR3,TLR4,CD40,CD74,IRAK3,PRKN,CDK1,CDC…
GO: Molecular Function	GO:0004674	protein serine/threonine kinase activity		2.198e-07	0.0003713	5.124e-05	0.0004104		93	913	STK32B,LRRK2,ACVR2A,ACVRL1,EZH2,F2R,ADRA2A,MIF,MAP3K10,FLT1,SFRP1,SFRP2,DBF4B,RGCC,SAMD5,STIL,DKK1,PDGFD,PDE5A,BRSK1,PLK4,PBK,PDCD4,BLM,AURKA,NEK2,BUB1,BUB1B,NGF,DCLK2,PSRC1,CAV1,CBS,DIRAS3,CCNB1,CCND2,TGFA,TGFB1,PKMYT1,CCNF,CCNG1,GSTP1,TGFBR3,P2RX7,CCNB2,TLR4,CD40,CD74,IRAK3,CDK1,CDC6,CDC25A,CDC25C,TNXB,DCLK1,ALPK2,AURKB,CDKN2D,CDKN3,DAPK2,TTK,TTN,CKS1B,CKS2,NRXN1,UCHL1,PLK1,IQGAP3,HSPB1,PKN3,WN…
GO: Molecular Function	GO:0004672	protein kinase activity		2.696e-07	0.0004553	5.124e-05	0.0004104		123	1315	STK32B,LRRK2,ACVR2A,ACVRL1,EZH2,F2R,ADCY1,ADRA2A,CAMK2N1,MIF,MAP3K10,FGF13,FGFR3,GPNMB,FLT1,SFRP1,SFRP2,DBF4B,RGCC,SAMD5,STIL,DKK1,PDGFD,TPX2,PDE5A,BRSK1,CLSPN,PLK4,GAP43,PBK,BDKRB1,PDCD4,BDNF,BLM,AURKA,NEK2,BUB1,BUB1B,NGF,DCLK2,PSRC1,ROR1,CAV1,CBS,DIRAS3,CCNB1,CCND2,TGFA,TGFB1,PKMYT1,CCNF,CCNG1,GSTP1,TGFBR3,P2RX7,CCNB2,TLR3,TLR4,CD40,CD74,IRAK3,CDK1,CDC6,CDC25A,CDC25C,AGRN,TNXB,DCLK1,ALPK2,AURKB…
GO: Molecular Function	GO:0008201	heparin binding		2.73e-07	0.0004612	5.124e-05	0.0004104		30	180	MDK,FGF9,GPNMB,SFRP1,SLIT3,SMOC2,MSTN,ADA2,CCN5,CCN4,ADAMTS15,CCN3,ADAMTS8,ADAMTS5,GREM2,RSPO3,TGFBR3,THBS4,CLEC3B,TNXB,CFH,SERPINE2,COL11A1,PRELP,RSPO4,LXN,HBEGF,ECM2,LIPC,RSPO1
GO: Molecular Function	GO:0016301	kinase activity		3.103e-07	0.0005241	5.241e-05	0.0004197		145	1621	PI4K2B,STK32B,LRRK2,ACVR2A,ACVRL1,EZH2,F2R,ADCY1,SOCS7,ADRA2A,CAMK2N1,MIF,MAP3K10,FGF13,FGFR3,ALDH1A1,GPNMB,FLT1,SFRP1,SFRP2,DBF4B,RGCC,SAMD5,STIL,DKK1,PDGFD,TPX2,PDE5A,IRS2,BRSK1,CLSPN,PLK4,CERKL,GALE,GAP43,PBK,MSTN,BDKRB1,PDCD4,BDNF,BLM,AURKA,PPARGC1A,NEK2,IER3,SPHK1,BUB1,BUB1B,NGF,DCLK2,NME3,PSRC1,ROR1,CAV1,CBS,DIRAS3,CCNB1,CCND2,TGFA,TGFB1,PKMYT1,CCNF,CCNG1,GSTP1,TGFBR3,P2RX7,TK1,CCNB2,TLR3,T…
GO: Molecular Function	GO:0003678	DNA helicase activity		6.453e-07	0.00109	9.908e-05	0.0007935		19	87	BRIP1,MCM2,MCM3,MCM5,MCM7,CDC45,GINS4,CHTF18,GINS2,POLQ,MCM8,RTEL1,BLM,RECQL4,ERCC6L,DDX11,RAD51,RFC2,RFC4
GO: Molecular Function	GO:0019900	kinase binding		7.704e-07	0.001301	0.0001084	0.0008685		92	926	RHOJ,MAP2,ACTA2,RPS18,CARD16,ACVRL1,SGO1,TRIM22,SOCS7,DACT1,ADRA2A,CAMK2N1,FGF13,MAD2L2,CAVIN2,FOXM1,ANK2,DBF4B,RGCC,RAB11FIP2,SAMD5,CNKSR2,SORBS1,ARHGDIA,CADPS,TPX2,RACGAP1,IRS2,BRSK1,CENPJ,AURKA,NEFH,GJA1,NGF,CACNB4,NSF,CASP1,CAV1,PRC1,CCNB1,CCND2,TGFB1,CCNF,CCNG1,GSTP1,RHOQ,CCNB2,PRKN,CDC6,CDC25A,CDC25C,CDH2,TOP2A,ARHGAP33,AURKB,CDKN2D,CENPE,TTN,PIK3IP1,CKS1B,CKS2,PIK3R1,PLK1,HSPB1,EZR,PIFO,IG…
GO: Molecular Function	GO:0008094	DNA-dependent ATPase activity		9.825e-07	0.001659	0.0001277	0.001022		23	124	BRIP1,MCM2,MCM3,MCM5,MCM7,CDC45,RAD54L,GINS4,CHTF18,UHRF1,GINS2,POLQ,MCM8,RTEL1,BLM,NCAPH,TOP2A,RECQL4,ERCC6L,DDX11,RAD51,RFC2,RFC4
GO: Molecular Function	GO:0008144	drug binding		1.136e-06	0.001919	0.000137	0.001098		154	1785	PI4K2B,KIF18A,ABAT,ABCA1,ATP8B4,BRIP1,STK32B,ACTA2,LRRK2,CYGB,ACTC1,ACTG2,MCM2,MCM3,MCM5,MCM7,ACVR2A,CD320,ACVRL1,ADCY1,ABCA10,ABCA9,FASN,ATP8A1,MKI67,MAP3K10,FGFR3,RAD54L,KIF6,FLT1,SFRP1,HSPA4L,MT2A,UBE2T,CHTF18,SMO,LYNX1,ATP1A3,BRSK1,POLQ,LMBRD1,PLK4,ACSL5,ATP5F1D,PDXDC1,ABCC3,GAD1,MYO1D,MCM8,RTEL1,ACSS1,PBK,BLM,AURKA,IFIH1,NEK2,SPHK1,GLRB,BUB1,BUB1B,UBE2S,DCLK2,NME3,TAP1,KIF2C,PNP,NSF,ROR1,UBE…
GO: Molecular Function	GO:0019901	protein kinase binding		1.245e-06	0.002102	0.0001402	0.001123		84	832	RHOJ,MAP2,ACTA2,RPS18,ACVRL1,TRIM22,DACT1,ADRA2A,CAMK2N1,FGF13,MAD2L2,CAVIN2,FOXM1,ANK2,DBF4B,RGCC,RAB11FIP2,SAMD5,CNKSR2,SORBS1,ARHGDIA,CADPS,TPX2,RACGAP1,IRS2,BRSK1,CENPJ,AURKA,NEFH,GJA1,NGF,CACNB4,NSF,CAV1,PRC1,CCNB1,CCND2,TGFB1,CCNF,CCNG1,GSTP1,RHOQ,CCNB2,PRKN,CDC25A,CDC25C,CDH2,TOP2A,ARHGAP33,CDKN2D,CENPE,TTN,CKS1B,CKS2,PIK3R1,PLK1,HSPB1,EZR,PIFO,IGF1,CSNK2B,SOCS5,PITPNM3,PRKG1,FAM20A,MAP2K6…
GO: Molecular Function	GO:0008092	cytoskeletal protein binding		2.739e-06	0.004626	0.0002772	0.00222		100	1061	NUSAP1,KIF18A,MAP2,LRRK2,ACTC1,SGO1,NDC80,MTUS1,FGF13,KIF6,SGIP1,ANK2,KNSTRN,GAS7,BIRC5,SORBS1,SPAG5,GAS2L1,MYLIP,CTNNA3,RACGAP1,REEP4,BRSK1,PHACTR1,CENPJ,MYO1D,SPTB,EPB41L3,JMY,NEFM,NEFH,GJA1,PPARGC1A,NEK2,PDLIM3,BRCA1,BAIAP2L1,SYNE2,MYPN,TAGLN,PSRC1,KIF2C,TMSB15A,STMN2,PRC1,CCNB1,CORO1A,LZTS1,PPP1R18,PRKN,RFLNA,SKA1,CDH2,CDH7,CDH8,CDH10,CDH18,AURKB,TPM2,DCDC1,CENPE,PDLIM7,CDHR3,TTN,ANLN,SUN2,PL…
GO: Molecular Function	GO:0003690	double-stranded DNA binding		2.79e-06	0.004712	0.0002772	0.00222		99	1048	ERG,MCM2,MCM3,MCM5,MCM7,MND1,MCM10,EZH2,CDC45,ZIC4,FEN1,FOXF1,PRRX2,FOXC2,FOXM1,AFF2,BHLHE40,PCGF5,MBD3,RAD51AP1,KLF13,NR5A2,MKX,UHRF1,HES4,MYBL2,SOX11,MCM8,CENPX,GATA2,STAT4,PRDM1,BMI1,NFATC2,NFIA,EHMT2,SUV39H1,GLIS2,KIF2C,TBX2,TBX5,TBX15,ZNF704,H1-10,PCBP3,TCF21,TEAD4,TFAP2A,TFAP2C,ORC1,THRB,H2AZ1,PRKN,CDC6,KLF8,ORC6,HMGB2,HMGB3,NR4A1,PGR,EBF2,HOXA13,HOXB9,HOXC10,HOXC11,HOXD10,PITX1,PITX2,HAND2…
GO: Molecular Function	GO:0016772	transferase activity, transferring phosphorus-containing groups		3.071e-06	0.005186	0.0002881	0.002308		157	1859	PI4K2B,STK32B,LRRK2,ACVR2A,ACVRL1,EZH2,F2R,ADCY1,SOCS7,ADRA2A,CAMK2N1,MIF,MAP3K10,FGF13,FGFR3,ALDH1A1,GPNMB,FLT1,SFRP1,SFRP2,DBF4B,RGCC,SAMD5,STIL,DKK1,CHTF18,PDGFD,TPX2,PDE5A,IRS2,BRSK1,CLSPN,POLQ,PLK4,CERKL,GALE,GAP43,PBK,MSTN,BDKRB1,PDCD4,BDNF,BLM,AURKA,PPARGC1A,NEK2,IER3,SPHK1,BUB1,BUB1B,NGF,DCLK2,NME3,PSRC1,ROR1,OAS2,OAS3,CAV1,CBS,DIRAS3,TENT5B,CCNB1,CCND2,TGFA,TGFB1,PKMYT1,CCNF,CCNG1,GSTP1,…
GO: Molecular Function	GO:0016887	ATPase activity		3.245e-06	0.00548	0.0002884	0.00231		64	596	KIF18A,ABCA1,BRIP1,ACTC1,TCIRG1,MCM2,MCM3,MCM5,MCM7,CD320,ABCA10,ABCA9,CDC45,ATP8A1,RAD54L,KIF6,GINS4,CHTF18,UHRF1,GINS2,ATP1A3,POLQ,LMBRD1,ATP5F1D,ABCC3,MYO1D,MCM8,RTEL1,BLM,IFIH1,TAP1,TAPBP,KIF2C,NSF,NCAPH,ABCA6,ABCA5,AGRN,TOP2A,TPM2,CENPE,ABCB4,RECQL4,HSPA1A,HSPA2,KIF23,KIF18B,ERCC6L,KIF4A,TOR4A,DDX11,KIF15,KIF14,KIFC3,KIF11,KIFC1,KIF22,RAD51,RFC2,RFC4,FIGN,WDR63,KIF20A,DDX39A
GO: Molecular Function	GO:0097472	cyclin-dependent protein kinase activity		3.447e-06	0.005823	0.0002911	0.002332		23	133	CAMK2N1,RGCC,STIL,BLM,PSRC1,DIRAS3,CCNB1,CCND2,PKMYT1,CCNF,CCNG1,CCNB2,CDK1,CDC6,CDC25A,CDC25C,CDKN2D,CDKN3,CKS1B,CKS2,PLK1,MYOCD,EGFR
GO: Molecular Function	GO:1901681	sulfur compound binding		3.982e-06	0.006725	0.0003202	0.002565		37	279	MDK,FGF9,GPNMB,FST,SFRP1,SLIT3,ATP1A3,SMOC2,MSTN,ADA2,CCN5,CCN4,ADAMTS15,CCN3,ADAMTS8,ADAMTS5,CBS,GREM2,GSTP1,RSPO3,TGFBR3,THBS4,CLEC3B,AGRN,TNXB,CFH,ACOT7,BMT2,SERPINE2,COL11A1,PRELP,RSPO4,LXN,HBEGF,ECM2,LIPC,RSPO1
GO: Molecular Function	GO:0005178	integrin binding		5.318e-06	0.008982	0.0004083	0.00327		24	146	MFGE8,GPNMB,FBLN5,SFRP2,ADAM22,PLPP3,GFRA1,CCN5,CCN4,CCN3,ADAMTS8,ADAMTS5,THBS4,ICAM5,TNR,TNXB,EGFL6,IGF1,ISG15,ITGB2,ITGB8,ECM2,EDIL3,EGFR
GO: Molecular Function	GO:0004693	cyclin-dependent protein serine/threonine kinase activity		7.054e-06	0.01191	0.000518	0.004149		22	129	RGCC,STIL,BLM,PSRC1,DIRAS3,CCNB1,CCND2,PKMYT1,CCNF,CCNG1,CCNB2,CDK1,CDC6,CDC25A,CDC25C,CDKN2D,CDKN3,CKS1B,CKS2,PLK1,MYOCD,EGFR
GO: Molecular Function	GO:0017116	single-stranded DNA helicase activity		1.008e-05	0.01703	0.0007097	0.005684		8	20	MCM2,MCM5,MCM7,CHTF18,POLQ,RAD51,RFC2,RFC4
GO: Molecular Function	GO:0005524	ATP binding		1.059e-05	0.01789	0.0007155	0.00573		128	1485	PI4K2B,KIF18A,ABCA1,ATP8B4,BRIP1,STK32B,ACTA2,LRRK2,ACTC1,ACTG2,MCM2,MCM3,MCM5,MCM7,ACVR2A,ACVRL1,ADCY1,ABCA10,ABCA9,ATP8A1,MKI67,MAP3K10,FGFR3,RAD54L,KIF6,FLT1,HSPA4L,UBE2T,CHTF18,ATP1A3,BRSK1,POLQ,PLK4,ACSL5,ATP5F1D,ABCC3,MYO1D,MCM8,RTEL1,ACSS1,PBK,BLM,AURKA,IFIH1,NEK2,SPHK1,BUB1,BUB1B,UBE2S,DCLK2,NME3,TAP1,KIF2C,NSF,ROR1,UBE2C,OAS2,OAS3,PKMYT1,ORC1,P2RX7,P2RY1,ABCA6,ABCA5,TK1,IRAK3,CDK1,CDC6,T…
GO: Molecular Function	GO:0008301	DNA binding, bending		1.108e-05	0.01872	0.0007201	0.005767		32	236	NUSAP1,CHAF1B,CENPW,HJURP,MCM2,H4C9,ASF1B,CENPI,CDCA5,CENPN,CENPX,NCAPG,SUV39H1,H1-10,NCAPH,CCNB1,H2AX,CDK1,TOP2A,CENPA,OIP5,HMGB2,HMGB3,NCAPH2,TTN,CENPM,CENPO,CRIP1,NCAPG2,KNL1,CHAF1A,CENPU
GO: Molecular Function	GO:0052851	ferric-chelate reductase (NADPH) activity		1.327e-05	0.02241	0.0008004	0.00641		4	4	STEAP1,STEAP2,STEAP4,STEAP3
GO: Molecular Function	GO:0008823	cupric reductase activity		1.327e-05	0.02241	0.0008004	0.00641		4	4	STEAP1,STEAP2,STEAP4,STEAP3
GO: Molecular Function	GO:0043138	3'-5' DNA helicase activity		1.544e-05	0.02608	0.0008994	0.007204		8	21	MCM2,MCM5,MCM7,CDC45,GINS4,GINS2,BLM,RECQL4
GO: Molecular Function	GO:0035639	purine ribonucleoside triphosphate binding		2.318e-05	0.03915	0.001305	0.01045		151	1841	PI4K2B,KIF18A,ABCA1,ATP8B4,BRIP1,RHOJ,STK32B,ACTA2,LRRK2,ACTC1,ACTG2,MCM2,MCM3,MCM5,MCM7,ACVR2A,ACVRL1,ADCY1,ABCA10,ABCA9,TUBB3,TUBB4B,ATP8A1,MKI67,MAP3K10,FGFR3,RAD54L,RRAS2,KIF6,FLT1,HSPA4L,UBE2T,CHTF18,ATP1A3,BRSK1,POLQ,PLK4,ACSL5,ATP5F1D,ABCC3,MYO1D,MCM8,RTEL1,RAB8B,ACSS1,PBK,BLM,AURKA,IFIH1,NEK2,SPHK1,BUB1,BUB1B,UBE2S,DCLK2,GNAZ,NME3,TAP1,GNL1,KIF2C,NSF,ROR1,UBE2C,OAS2,OAS3,DIRAS3,PKMYT1,ORC…
GO: Molecular Function	GO:0003777	microtubule motor activity		2.615e-05	0.04417	0.001425	0.01141		17	92	KIF18A,MAP2,KIF6,KIF2C,CENPE,KIF23,KLC2,KIF18B,KIF4A,KIF15,KIF14,KIFC3,KIF11,KIFC1,KIF22,WDR63,KIF20A
GO: Molecular Function	GO:0010997	anaphase-promoting complex binding		3.545e-05	0.05988	0.001871	0.01499		5	8	CLSPN,UBE2S,CDC20,PLK1,FBXO5
GO: Molecular Function	GO:0032559	adenyl ribonucleotide binding		3.837e-05	0.0648	0.001964	0.01573		130	1555	PI4K2B,KIF18A,ABCA1,ATP8B4,BRIP1,STK32B,ACTA2,LRRK2,ACTC1,ACTG2,MCM2,MCM3,MCM5,MCM7,ACVR2A,ACVRL1,ADCY1,ABCA10,ABCA9,ATP8A1,MKI67,MAP3K10,FGFR3,RAD54L,KIF6,FLT1,HSPA4L,UBE2T,CHTF18,ATP1A3,BRSK1,POLQ,PLK4,ACSL5,ATP5F1D,ABCC3,MYO1D,MCM8,RTEL1,ACSS1,PBK,BLM,AURKA,IFIH1,NEK2,SPHK1,BUB1,BUB1B,UBE2S,DCLK2,NME3,TAP1,KIF2C,NSF,HCN1,ROR1,UBE2C,OAS2,OAS3,PKMYT1,ORC1,P2RX7,P2RY1,ABCA6,ABCA5,TK1,IRAK3,CDK1,C…
GO: Molecular Function	GO:0030554	adenyl nucleotide binding		5.294e-05	0.08942	0.002556	0.02048		130	1566	PI4K2B,KIF18A,ABCA1,ATP8B4,BRIP1,STK32B,ACTA2,LRRK2,ACTC1,ACTG2,MCM2,MCM3,MCM5,MCM7,ACVR2A,ACVRL1,ADCY1,ABCA10,ABCA9,ATP8A1,MKI67,MAP3K10,FGFR3,RAD54L,KIF6,FLT1,HSPA4L,UBE2T,CHTF18,ATP1A3,BRSK1,POLQ,PLK4,ACSL5,ATP5F1D,ABCC3,MYO1D,MCM8,RTEL1,ACSS1,PBK,BLM,AURKA,IFIH1,NEK2,SPHK1,BUB1,BUB1B,UBE2S,DCLK2,NME3,TAP1,KIF2C,NSF,HCN1,ROR1,UBE2C,OAS2,OAS3,PKMYT1,ORC1,P2RX7,P2RY1,ABCA6,ABCA5,TK1,IRAK3,CDK1,C…
GO: Molecular Function	GO:0032555	purine ribonucleotide binding		5.298e-05	0.08948	0.002556	0.02048		155	1930	PI4K2B,KIF18A,ABCA1,ATP8B4,BRIP1,RHOJ,STK32B,ACTA2,LRRK2,ACTC1,ACTG2,MCM2,MCM3,MCM5,MCM7,ACVR2A,ACVRL1,ADCY1,ABCA10,ABCA9,TUBB3,TUBB4B,ATP8A1,MKI67,MAP3K10,FGFR3,RAD54L,RRAS2,KIF6,FLT1,HSPA4L,ARHGDIA,UBE2T,CHTF18,PDE5A,ATP1A3,BRSK1,POLQ,PLK4,ACSL5,ATP5F1D,ABCC3,MYO1D,MCM8,RTEL1,RAB8B,ACSS1,PBK,BLM,AURKA,IFIH1,NEK2,SPHK1,BUB1,BUB1B,UBE2S,DCLK2,GNAZ,NME3,TAP1,GNL1,KIF2C,NSF,HCN1,ROR1,UBE2C,OAS2,OAS…
GO: Molecular Function	GO:0032553	ribonucleotide binding		5.624e-05	0.09499	0.002568	0.02057		156	1947	PI4K2B,KIF18A,ABCA1,ATP8B4,BRIP1,RHOJ,STK32B,ACTA2,LRRK2,ACTC1,ACTG2,MCM2,MCM3,MCM5,MCM7,ACVR2A,ACVRL1,ADCY1,ABCA10,ABCA9,TUBB3,TUBB4B,ATP8A1,MKI67,MAP3K10,FGFR3,RAD54L,RRAS2,KIF6,FLT1,HSPA4L,ARHGDIA,UBE2T,CHTF18,PDE5A,ATP1A3,BRSK1,POLQ,PLK4,ACSL5,ATP5F1D,ABCC3,NDOR1,MYO1D,MCM8,RTEL1,RAB8B,ACSS1,PBK,BLM,AURKA,IFIH1,NEK2,SPHK1,BUB1,BUB1B,UBE2S,DCLK2,GNAZ,NME3,TAP1,GNL1,KIF2C,NSF,HCN1,ROR1,UBE2C,OA…
GO: Molecular Function	GO:1990837	sequence-specific double-stranded DNA binding		5.625e-05	0.095	0.002568	0.02057		86	948	ERG,MCM2,MCM3,MCM5,MCM7,MCM10,EZH2,CDC45,ZIC4,FOXF1,PRRX2,FOXC2,FOXM1,BHLHE40,PCGF5,MBD3,KLF13,NR5A2,MKX,UHRF1,HES4,MYBL2,SOX11,MCM8,GATA2,STAT4,PRDM1,BMI1,NFATC2,NFIA,EHMT2,SUV39H1,GLIS2,KIF2C,TBX2,TBX5,TBX15,ZNF704,TCF21,TEAD4,TFAP2A,TFAP2C,ORC1,THRB,H2AZ1,PRKN,CDC6,KLF8,ORC6,HMGB2,NR4A1,PGR,EBF2,HOXA13,HOXB9,HOXC10,HOXC11,HOXD10,PITX1,PITX2,HAND2,VDR,ZNF521,OSR2,POU2F2,CRIP1,ZIC1,FOXP4,OSR1,MY…
GO: Molecular Function	GO:0016723	oxidoreductase activity, oxidizing metal ions, NAD or NADP as acceptor		7.585e-05	0.1281	0.003371	0.027		5	9	CYBRD1,STEAP1,STEAP2,STEAP4,STEAP3
GO: Molecular Function	GO:0042623	ATPase activity, coupled		8.347e-05	0.141	0.003615	0.02895		36	308	KIF18A,BRIP1,MCM2,MCM3,MCM5,MCM7,CDC45,RAD54L,GINS4,CHTF18,UHRF1,GINS2,POLQ,MYO1D,MCM8,RTEL1,BLM,IFIH1,NSF,NCAPH,TOP2A,RECQL4,HSPA1A,HSPA2,KIF18B,ERCC6L,DDX11,KIF14,KIFC3,KIF11,RAD51,RFC2,RFC4,FIGN,WDR63,DDX39A
GO: Molecular Function	GO:0017076	purine nucleotide binding		9.077e-05	0.1533	0.003833	0.0307		155	1951	PI4K2B,KIF18A,ABCA1,ATP8B4,BRIP1,RHOJ,STK32B,ACTA2,LRRK2,ACTC1,ACTG2,MCM2,MCM3,MCM5,MCM7,ACVR2A,ACVRL1,ADCY1,ABCA10,ABCA9,TUBB3,TUBB4B,ATP8A1,MKI67,MAP3K10,FGFR3,RAD54L,RRAS2,KIF6,FLT1,HSPA4L,ARHGDIA,UBE2T,CHTF18,PDE5A,ATP1A3,BRSK1,POLQ,PLK4,ACSL5,ATP5F1D,ABCC3,MYO1D,MCM8,RTEL1,RAB8B,ACSS1,PBK,BLM,AURKA,IFIH1,NEK2,SPHK1,BUB1,BUB1B,UBE2S,DCLK2,GNAZ,NME3,TAP1,GNL1,KIF2C,NSF,HCN1,ROR1,UBE2C,OAS2,OAS…
GO: Molecular Function	GO:0044877	protein-containing complex binding		9.734e-05	0.1644	0.00401	0.03212		114	1357	ABCA1,FSTL3,LRRK2,ACVR2A,ACVRL1,MDM2,EZH2,F2R,F2RL1,LRP1B,MFGE8,ADRA2A,MIF,GPNMB,MMP12,FST,FBLN5,SFRP2,GAS7,SORBS1,MBD3,ADAM22,GADD45GIP1,MSR1,PLPP3,CTNNA3,UHRF1,PODN,CEP131,IRS2,CLSPN,SNRPB,CDCA5,LMBRD1,ATP5F1D,GABRB3,MYO1D,MCM8,SPTB,JMY,GFRA1,CCN5,IFIH1,NEFH,CCN4,SYNE2,UBE2S,BOP1,TAGLN,GNAZ,TAPBP,CCN3,GPC1,H1-10,ADRM1,NSF,HCN1,ADAMTS8,ADAMTS5,CAV1,CCNB1,TGFBR3,CORO1A,THBS4,ICAM5,H2AZ1,CD74,PRKN…
GO: Molecular Function	GO:0050839	cell adhesion molecule binding		0.0001155	0.195	0.004643	0.03719		53	525	MFGE8,FASN,GPNMB,FBLN5,SFRP2,ADAM22,TENM3,PLPP3,CTNNA3,PDXDC1,GFRA1,CCN5,CCN4,BAIAP2L1,NOTCH3,CCN3,H1-10,ADAMTS8,GRIN2B,ADAMTS5,THBS4,CCNB2,ICAM5,TNR,CDH2,TNXB,CDH7,CDH8,CDH10,CDH18,CDHR3,PFKP,SLC9A3R2,NRXN1,ANLN,HSPA1A,EZR,KLC2,CPE,NECTIN3,PPL,EGFL6,IGF1,ISG15,DCHS2,ITGA4,ITGB2,ITGB8,KRT18,ECM2,EDIL3,EEF1D,EGFR
GO: Molecular Function	GO:0030020	extracellular matrix structural constituent conferring tensile strength		0.000136	0.2296	0.005258	0.04211		10	42	COL6A6,COL18A1,COL4A1,COL4A2,COL4A4,COL7A1,COL8A1,COL8A2,COL11A1,COL15A1
GO: Molecular Function	GO:0048185	activin binding		0.000137	0.2313	0.005258	0.04211		6	15	FSTL3,ACVR2A,ACVRL1,FST,TGFBR3,ACVR1C
GO: Molecular Function	GO:0005102	signaling receptor binding		0.0001849	0.3124	0.006801	0.05447		144	1817	ABCA1,ACVR2A,CD320,MDK,MDM2,WLS,F2R,F2RL1,SEMA3A,ADM,TUBB3,TUBB4B,MFGE8,ADRA2A,WNT16,MIF,FGF9,FGF13,GPNMB,ARRDC3,FST,SEMA3C,FBLN5,SFRP1,SFRP2,SIVA1,SORBS1,RNF126,ADAM22,PDPN,GAS2L1,DKK1,PLPP3,PDGFD,SLIT3,ULBP2,SMO,IRS2,LYNX1,ATP1A3,LMBRD1,DKK2,RAB8B,MSTN,ADA2,GFRA1,BDNF,NEFM,CCN5,CCN4,GJA1,PPARGC1A,BRCA1,NGF,C3,GNAZ,TAP1,TAPBP,CCN3,TCF21,NSF,ADAMTS8,GRIN2B,ADAMTS5,CAV1,TNFRSF11B,CCNB1,TAFA2,TGFA,…
GO: Molecular Function	GO:0042802	identical protein binding		0.0001852	0.3129	0.006801	0.05447		156	1995	ABAT,APCDD1,HJURP,LRRK2,CARD16,SCAND1,MCM10,MDM2,RRM2,NRN1,FABP5,FASN,ADRA2A,NDC80,MIF,MAP3K10,FGFR3,MME,EEA1,FOXC2,FLT1,FBLN5,SFRP1,IKZF2,ZNRD2,RAB11FIP2,AOX1,APBA2,BIRC5,CNKSR2,BCAS1,STIL,BHLHE40,TENM3,ASPA,SSNA1,UHRF1,CEP131,POLQ,PLK4,GABRB3,CADM3,GALE,CENPJ,MSTN,ADA2,VSIR,STAT4,BLM,IFIH1,BRCA1,BST2,TRIM55,C1S,TIMELESS,TAP1,SDK1,NOTCH3,CLEC2A,TBX15,NPR3,HCN1,CASP1,CAV1,RUNX1T1,PRC1,CBS,TFAP2A,…
GO: Molecular Function	GO:0043565	sequence-specific DNA binding		0.0002228	0.3764	0.008008	0.06414		101	1199	ERG,MCM2,MCM3,MCM5,MCM7,MCM10,EZH2,CDC45,ZIC4,CSRNP3,MMP12,FOXF1,PRRX2,FOXC2,FOXM1,BHLHE40,PCGF5,MBD3,KLF13,NR5A2,MKX,UHRF1,HES4,PRDM16,MYBL2,SOX11,MCM8,GATA2,STAT4,PRDM1,BLM,BMI1,PPARGC1A,NFATC2,NFIA,EHMT2,SUV39H1,GLIS2,KIF2C,TBX2,TBX5,TBX15,ZNF704,TCF21,TEAD4,TFAP2A,TFAP2C,ORC1,THRB,H2AZ1,PRKN,PAX3,CDC6,TOP2A,KLF8,LRWD1,ORC6,KLF14,HMGB2,NR4A1,PGR,EBF2,HOXA13,HOXB8,HOXB9,HOXC9,HOXC10,HOXC11,HOXD…
GO: Molecular Function	GO:0030021	extracellular matrix structural constituent conferring compression resistance		0.000272	0.4594	0.009571	0.07666		7	23	ACAN,FMOD,PODN,HAPLN1,PRELP,DCN,LUM
GO: Molecular Function	GO:0140097	catalytic activity, acting on DNA		0.0005408	0.9135	0.01864	0.1493		38	364	BRIP1,MCM2,MCM3,MCM5,MCM7,CDC45,FEN1,RAD54L,GINS4,CHTF18,UHRF1,GINS2,POLQ,MCM8,RTEL1,BLM,NEK2,BRCA1,NCAPH,EXO1,TOP2A,AURKB,HMGB2,SLX1B,RECQL4,POLD1,POLE,IGFBP3,EME1,ERCC6L,DDX11,TELO2,RAD51,REV3L,RFC2,RFC4,LIG1,NEIL3
GO: Molecular Function	GO:0017111	nucleoside-triphosphatase activity		0.0007437	1	0.02512	0.2012		114	1431	KIF18A,ABCA1,BRIP1,RHOJ,MAP2,LRRK2,ACTC1,TCIRG1,MCM2,MCM3,MCM5,MCM7,CD320,EZH2,F2R,F2RL1,ABCA10,ABCA9,CDC45,TUBB3,TUBB4B,ATP8A1,ALDH1A1,SIPA1L2,RAD54L,ARAP2,RRAS2,KIF6,SFRP1,RAB11FIP2,GINS4,DEPDC1,PREX2,ARHGDIA,CHTF18,RACGAP1,UHRF1,GINS2,ATP1A3,POLQ,LMBRD1,DEPDC1B,ATP5F1D,ABCC3,MYO1D,MCM8,RTEL1,RAB8B,BLM,IFIH1,RASA4B,GNAZ,TAP1,TAPBP,KIF2C,NSF,NCAPH,DIRAS3,TBC1D8,RHOQ,ABCA6,ABCA5,CD40,AGRN,TOP2A,A…
GO: Molecular Function	GO:0019838	growth factor binding		0.0007725	1	0.02529	0.2025		24	199	ACVR2A,ACVRL1,ADRA2A,FGFR3,FLT1,LRRC32,GFRA1,CCN5,CCN4,CCN3,GPC1,TGFA,TGFBR3,AGRN,COL4A1,ACVR1C,IGFBP2,IGFBP3,IGFBP7,SOCS5,IL6R,IL6ST,EGFR,LTBP1
GO: Molecular Function	GO:0019955	cytokine binding		0.0007785	1	0.02529	0.2025		22	176	ACVR2A,ACVRL1,IL17RB,ACKR4,PDPN,LRRC32,IL20RB,GFRA1,GREM2,TGFBR3,CD74,AGRN,EDA2R,CMKLR1,PRLR,IL6R,IL6ST,IL13RA2,ITGA4,ACKR3,KIT,LTBP1
GO: Molecular Function	GO:0004386	helicase activity		0.0008402	1	0.02678	0.2145		22	177	BRIP1,MCM2,MCM3,MCM5,MCM7,CDC45,RAD54L,GINS4,CHTF18,GINS2,POLQ,MCM8,RTEL1,BLM,IFIH1,RECQL4,ERCC6L,DDX11,RAD51,RFC2,RFC4,DDX39A
GO: Molecular Function	GO:0005516	calmodulin binding		0.0009034	1	0.02826	0.2263		25	213	MAP2,LRRK2,ADCY1,EEA1,SLC8A2,KCNH5,MYO1D,GAP43,SPHK1,NRGN,PDE1A,DAPK2,TTN,KCNQ5,PIK3R1,ASPM,IQGAP3,CNN1,DAPK1,MARCKSL1,KCNQ3,RGS4,RGS16,EGFR,UNC13C
GO: Molecular Function	GO:0008083	growth factor activity		0.0009381	1	0.02847	0.228		21	167	CD320,MDK,FGF9,FGF13,DKK1,PDGFD,MSTN,ADA2,BDNF,CCN5,NGF,CCN3,TGFA,TGFB1,THBS4,IGF1,IL6R,IL11,INHBA,HBEGF,LEP
GO: Molecular Function	GO:0016462	pyrophosphatase activity		0.0009476	1	0.02847	0.228		117	1485	KIF18A,ABCA1,BRIP1,RHOJ,MAP2,LRRK2,ACTC1,TCIRG1,MCM2,MCM3,MCM5,MCM7,CD320,EZH2,F2R,F2RL1,ABCA10,ABCA9,CDC45,TUBB3,TUBB4B,ATP8A1,ALDH1A1,SIPA1L2,RAD54L,ARAP2,RRAS2,KIF6,SFRP1,RAB11FIP2,GINS4,DEPDC1,ENPP4,PREX2,ARHGDIA,CHTF18,RACGAP1,UHRF1,GINS2,ATP1A3,POLQ,LMBRD1,DEPDC1B,ATP5F1D,ABCC3,MYO1D,MCM8,RTEL1,RAB8B,BLM,IFIH1,RASA4B,GNAZ,TAP1,TAPBP,KIF2C,NSF,NCAPH,DIRAS3,TBC1D8,RHOQ,ABCA6,ABCA5,CD40,AGRN,T…
GO: Molecular Function	GO:0043394	proteoglycan binding		0.0009641	1	0.02847	0.228		9	44	GPNMB,FST,ATP1A3,ADA2,AGRN,CFH,CTSK,CTSS,LIPC
GO: Molecular Function	GO:0016818	hydrolase activity, acting on acid anhydrides, in phosphorus-containing anhydrides		0.0009944	1	0.02847	0.228		117	1487	KIF18A,ABCA1,BRIP1,RHOJ,MAP2,LRRK2,ACTC1,TCIRG1,MCM2,MCM3,MCM5,MCM7,CD320,EZH2,F2R,F2RL1,ABCA10,ABCA9,CDC45,TUBB3,TUBB4B,ATP8A1,ALDH1A1,SIPA1L2,RAD54L,ARAP2,RRAS2,KIF6,SFRP1,RAB11FIP2,GINS4,DEPDC1,ENPP4,PREX2,ARHGDIA,CHTF18,RACGAP1,UHRF1,GINS2,ATP1A3,POLQ,LMBRD1,DEPDC1B,ATP5F1D,ABCC3,MYO1D,MCM8,RTEL1,RAB8B,BLM,IFIH1,RASA4B,GNAZ,TAP1,TAPBP,KIF2C,NSF,NCAPH,DIRAS3,TBC1D8,RHOQ,ABCA6,ABCA5,CD40,AGRN,T…
GO: Molecular Function	GO:0016817	hydrolase activity, acting on acid anhydrides		0.0009944	1	0.02847	0.228		117	1487	KIF18A,ABCA1,BRIP1,RHOJ,MAP2,LRRK2,ACTC1,TCIRG1,MCM2,MCM3,MCM5,MCM7,CD320,EZH2,F2R,F2RL1,ABCA10,ABCA9,CDC45,TUBB3,TUBB4B,ATP8A1,ALDH1A1,SIPA1L2,RAD54L,ARAP2,RRAS2,KIF6,SFRP1,RAB11FIP2,GINS4,DEPDC1,ENPP4,PREX2,ARHGDIA,CHTF18,RACGAP1,UHRF1,GINS2,ATP1A3,POLQ,LMBRD1,DEPDC1B,ATP5F1D,ABCC3,MYO1D,MCM8,RTEL1,RAB8B,BLM,IFIH1,RASA4B,GNAZ,TAP1,TAPBP,KIF2C,NSF,NCAPH,DIRAS3,TBC1D8,RHOQ,ABCA6,ABCA5,CD40,AGRN,T…
GO: Molecular Function	GO:0050840	extracellular matrix binding		0.00111	1	0.03124	0.2502		11	63	TINAGL1,ADAMTS15,GPC1,ADAMTS5,THBS4,AGRN,COL11A1,CTSS,DCN,OLFML2A,BCAM
GO: Molecular Function	GO:0005198	structural molecule activity		0.001494	1	0.04108	0.329		67	779	MAP2,RPS9,RPS18,TUBB3,TUBB4B,MFGE8,FBN2,MGP,ACAN,FBLN5,FMOD,ANK2,PODN,SPTB,EPB41L3,FGL2,TINAGL1,NEFM,NEFH,PDLIM3,BMPER,GNL1,COL6A6,PCLO,TSGA10,CAV1,COL18A1,CLDN11,THBS4,AGRN,TNXB,TPM2,COPE,CHI3L1,TTN,NTN1,HSPB2,COL4A1,COL4A2,COL4A4,COL7A1,COL8A1,COL8A2,COL11A1,MXRA5,COL15A1,PPL,HAPLN1,IGFBP7,PRELP,CSRP1,DNM3,TUBB2B,DCN,MALL,DLG2,DPT,KRT14,KRT18,KRT19,TFPI2,KRT34,LAMA4,EDIL3,LMNB1,LTBP1,LUM
GO: Molecular Function	GO:0002020	protease binding		0.001508	1	0.04108	0.329		34	333	CARD16,MIF,SFRP2,BIRC5,SPINT2,SSPOP,VSIR,BST2,NGF,SERPING1,C3,ADRM1,CASP1,CAV1,ITIH5,TFPI,SERPINB2,PRKN,PTTG1,CTSC,SERPINF1,TTN,SERPINE2,HSPA1A,ADAMTSL4,COL7A1,ADAMTS4,PROS1,NDUFS7,LXN,KIT,DPP4,TFPI2,FLOT1
GO: Molecular Function	GO:0003682	chromatin binding		0.001663	1	0.04457	0.357		56	629	CHAF1B,BRIP1,ERG,EZH2,SVEP1,CDC45,FOXC2,MBD3,UBE2T,NR5A2,UHRF1,POLQ,CDCA5,MCM8,GATA2,PRDM1,BMI1,PPARGC1A,BRCA1,NFATC2,NFIA,EHMT2,SUV39H1,H1-10,NCAPH,TFAP2A,ORC1,THRB,EXO1,H2AZ1,PAX3,CDK1,CDC6,TOP2A,LRWD1,CENPA,CENPF,KLF14,NCAPH2,EBF2,CKS2,HOXD10,PITX2,POLD1,POLE,NCOR2,CSNK2B,TSHZ2,DDX11,DLX1,DLX2,CDT1,RAD51,CHAF1A,GMNN,EGFR
GO: Molecular Function	GO:0005024	transforming growth factor beta-activated receptor activity		0.001852	1	0.04888	0.3915		5	16	ACVR2A,ACVRL1,TGFBR3,ACVR1C,LTBP1
GO: Molecular Function	GO:0015057	thrombin-activated receptor activity		0.001914	1	0.04974	0.3984		3	5	F2R,F2RL1,F2RL2
GO: Biological Process	GO:0048285	organelle fission		5.039e-32	4.263e-28	4.263e-28	4.101e-27		184	1301	NUSAP1,KIF18A,CCDC8,BRIP1,CENPW,LRRK2,SPC25,MCM2,MCM3,MCM5,MCM7,MND1,MCM10,MDM2,RRM2,EZH2,SGO1,CDC45,FANCA,FANCD2,MEI4,DACT1,TUBB3,TUBB4B,NDC80,MKI67,FGFR3,GPNMB,CEP126,MAD2L2,TACC3,FHL1,RAD54L,FOXM1,ZNRD2,DBF4B,KNSTRN,RGCC,GTSE1,DTL,BIRC5,MTFP1,STIL,GADD45GIP1,SPAG5,PDPN,CHTF18,SSNA1,TPX2,RACGAP1,CEP131,MTFR2,REEP4,BRSK1,CLSPN,CDCA5,PLK4,MYBL2,KCNH5,CENPJ,MCM8,CENPX,RTEL1,PBK,SMOC2,BLM,AURKA,PPA…
GO: Biological Process	GO:0000280	nuclear division		4.664e-31	3.946e-27	1.973e-27	1.898e-26		178	1256	NUSAP1,KIF18A,CCDC8,BRIP1,CENPW,SPC25,MCM2,MCM3,MCM5,MCM7,MND1,MCM10,MDM2,RRM2,EZH2,SGO1,CDC45,FANCA,FANCD2,MEI4,DACT1,TUBB3,TUBB4B,NDC80,MKI67,FGFR3,GPNMB,CEP126,MAD2L2,TACC3,FHL1,RAD54L,FOXM1,ZNRD2,DBF4B,KNSTRN,RGCC,GTSE1,DTL,BIRC5,STIL,GADD45GIP1,SPAG5,PDPN,CHTF18,SSNA1,TPX2,RACGAP1,CEP131,REEP4,BRSK1,CLSPN,CDCA5,PLK4,MYBL2,KCNH5,CENPJ,MCM8,CENPX,RTEL1,PBK,SMOC2,BLM,AURKA,NEK2,NCAPG,BRCA1,IER3…
GO: Biological Process	GO:0140014	mitotic nuclear division		1.994e-30	1.687e-26	3.374e-27	3.246e-26		161	1083	NUSAP1,KIF18A,CCDC8,CENPW,SPC25,MCM2,MCM3,MCM5,MCM7,MCM10,MDM2,RRM2,EZH2,SGO1,CDC45,DACT1,TUBB3,TUBB4B,NDC80,MKI67,FGFR3,GPNMB,CEP126,MAD2L2,TACC3,FHL1,FOXM1,ZNRD2,DBF4B,KNSTRN,RGCC,GTSE1,DTL,BIRC5,STIL,GADD45GIP1,SPAG5,PDPN,SSNA1,TPX2,RACGAP1,CEP131,REEP4,BRSK1,CLSPN,CDCA5,PLK4,MYBL2,KCNH5,CENPJ,MCM8,RTEL1,PBK,SMOC2,BLM,AURKA,NEK2,NCAPG,BRCA1,IER3,SPHK1,BUB1,BUB1B,UBE2S,PSRC1,KIF2C,CACNB4,TCF19,…
GO: Biological Process	GO:1903047	mitotic cell cycle process		1.994e-30	1.687e-26	3.374e-27	3.246e-26		161	1083	NUSAP1,KIF18A,CCDC8,CENPW,SPC25,MCM2,MCM3,MCM5,MCM7,MCM10,MDM2,RRM2,EZH2,SGO1,CDC45,DACT1,TUBB3,TUBB4B,NDC80,MKI67,FGFR3,GPNMB,CEP126,MAD2L2,TACC3,FHL1,FOXM1,ZNRD2,DBF4B,KNSTRN,RGCC,GTSE1,DTL,BIRC5,STIL,GADD45GIP1,SPAG5,PDPN,SSNA1,TPX2,RACGAP1,CEP131,REEP4,BRSK1,CLSPN,CDCA5,PLK4,MYBL2,KCNH5,CENPJ,MCM8,RTEL1,PBK,SMOC2,BLM,AURKA,NEK2,NCAPG,BRCA1,IER3,SPHK1,BUB1,BUB1B,UBE2S,PSRC1,KIF2C,CACNB4,TCF19,…
GO: Biological Process	GO:0000278	mitotic cell cycle		1.994e-30	1.687e-26	3.374e-27	3.246e-26		161	1083	NUSAP1,KIF18A,CCDC8,CENPW,SPC25,MCM2,MCM3,MCM5,MCM7,MCM10,MDM2,RRM2,EZH2,SGO1,CDC45,DACT1,TUBB3,TUBB4B,NDC80,MKI67,FGFR3,GPNMB,CEP126,MAD2L2,TACC3,FHL1,FOXM1,ZNRD2,DBF4B,KNSTRN,RGCC,GTSE1,DTL,BIRC5,STIL,GADD45GIP1,SPAG5,PDPN,SSNA1,TPX2,RACGAP1,CEP131,REEP4,BRSK1,CLSPN,CDCA5,PLK4,MYBL2,KCNH5,CENPJ,MCM8,RTEL1,PBK,SMOC2,BLM,AURKA,NEK2,NCAPG,BRCA1,IER3,SPHK1,BUB1,BUB1B,UBE2S,PSRC1,KIF2C,CACNB4,TCF19,…
GO: Biological Process	GO:0007049	cell cycle		5.171e-30	4.375e-26	7.292e-27	7.015e-26		236	1971	NUSAP1,KIF18A,CHAF1B,CCDC8,BRIP1,CENPW,TP53INP1,HJURP,SPC25,MCM2,MCM3,MCM5,MCM7,MND1,MCM10,MDM2,RRM2,WDR76,EZH2,SGO1,CDC45,FANCA,FANCD2,MEI4,DACT1,TUBB3,TUBB4B,CAMK2N1,NDC80,MTUS1,MIF,FEN1,MKI67,FGFR3,GPNMB,CEP126,MAD2L2,TACC3,FHL1,RAD54L,FOXM1,SFRP1,ZNRD2,DBF4B,KNSTRN,RGCC,GTSE1,DTL,NTMT1,GAS7,BIRC5,STIL,GADD45GIP1,SPAG5,SPC24,PDPN,GAS2L1,CCDC124,CHTF18,SSNA1,TPX2,RACGAP1,UHRF1,CEP131,REEP4,PRR1…
GO: Biological Process	GO:0022402	cell cycle process		3.627e-28	3.069e-24	4.384e-25	4.218e-24		204	1632	NUSAP1,KIF18A,CCDC8,BRIP1,CENPW,TP53INP1,SPC25,MCM2,MCM3,MCM5,MCM7,MND1,MCM10,MDM2,RRM2,EZH2,SGO1,CDC45,FANCA,FANCD2,MEI4,DACT1,TUBB3,TUBB4B,NDC80,MIF,FEN1,MKI67,FGFR3,GPNMB,CEP126,MAD2L2,TACC3,FHL1,RAD54L,FOXM1,SFRP1,ZNRD2,DBF4B,KNSTRN,RGCC,GTSE1,DTL,NTMT1,GAS7,BIRC5,STIL,GADD45GIP1,SPAG5,PDPN,GAS2L1,CHTF18,SSNA1,TPX2,RACGAP1,CEP131,REEP4,PRR11,BRSK1,CLSPN,CDCA5,PLK4,MYBL2,KCNH5,CENPJ,MCM8,CENPX…
GO: Biological Process	GO:0051301	cell division		1.418e-22	1.2e-18	1.5e-19	1.443e-18		112	725	NUSAP1,BRIP1,CENPW,LRRK2,SPC25,MDK,SGO1,SAMD9L,NDC80,FGF9,FGF13,MAD2L2,TACC3,SFRP2,ZNRD2,KNSTRN,BIRC5,SPAG5,SPC24,CCDC124,PDGFD,TPX2,RACGAP1,SMO,REEP4,CDCA5,SOX11,CENPJ,CENPX,BDNF,BLM,AURKA,BMI1,NEK2,NCAPG,BUB1,BUB1B,NGF,UBE2S,TIMELESS,PSRC1,KIF2C,UBE2C,PARD3B,PRC1,NCAPH,ZWINT,CCNB1,CCND2,TGFA,TGFB1,CCNF,CCNG1,HHIP,THBS4,CCNB2,CDK1,CDC6,CDC20,CDC25A,CDC25C,SKA1,TOP2A,AURKB,PTTG1,DCDC1,CENPA,CENPE…
GO: Biological Process	GO:0007059	chromosome segregation		6.668e-22	5.642e-18	6.269e-19	6.031e-18		71	342	NUSAP1,KIF18A,BRIP1,CENPW,HJURP,SPC25,SGO1,FANCD2,MEI4,NDC80,FEN1,MKI67,MAD2L2,TACC3,KNSTRN,NTMT1,BIRC5,SPAG5,CHTF18,RACGAP1,CDCA5,CENPN,CENPX,NEK2,NCAPG,BRCA1,EHMT2,BUB1,BUB1B,PSRC1,KIF2C,PRC1,NCAPH,ZWINT,CCNB1,CDC6,CDC20,SKA1,TOP2A,AURKB,PTTG1,CENPE,CENPF,OIP5,NCAPH2,TRIP13,TTK,TTN,RECQL4,PLK1,KIF23,KIF18B,ESPL1,EME1,INCENP,DLGAP5,KIF4A,NUF2,DDX11,CDCA2,FBXO5,KIF14,FAM83D,CDT1,KIFC1,KNL1,KIF22,…
GO: Biological Process	GO:0000070	mitotic sister chromatid segregation		1.862e-21	1.575e-17	1.575e-18	1.515e-17		47	160	NUSAP1,KIF18A,SGO1,NDC80,MAD2L2,TACC3,KNSTRN,BIRC5,SPAG5,RACGAP1,CDCA5,NEK2,NCAPG,BUB1,BUB1B,PSRC1,KIF2C,PRC1,NCAPH,ZWINT,CCNB1,CDC6,CDC20,AURKB,PTTG1,CENPE,CENPF,NCAPH2,TRIP13,TTK,TTN,PLK1,KIF23,KIF18B,ESPL1,INCENP,DLGAP5,KIF4A,NUF2,FBXO5,KIF14,CDT1,KIFC1,KIF22,CDCA8,CEP55,HASPIN
GO: Biological Process	GO:0000819	sister chromatid segregation		4.749e-20	4.018e-16	3.653e-17	3.514e-16		51	201	NUSAP1,KIF18A,SGO1,NDC80,FEN1,MAD2L2,TACC3,KNSTRN,BIRC5,SPAG5,RACGAP1,CDCA5,NEK2,NCAPG,BUB1,BUB1B,PSRC1,KIF2C,PRC1,NCAPH,ZWINT,CCNB1,CDC6,CDC20,TOP2A,AURKB,PTTG1,CENPE,CENPF,NCAPH2,TRIP13,TTK,TTN,RECQL4,PLK1,KIF23,KIF18B,ESPL1,INCENP,DLGAP5,KIF4A,NUF2,DDX11,FBXO5,KIF14,CDT1,KIFC1,KIF22,CDCA8,CEP55,HASPIN
GO: Biological Process	GO:0098813	nuclear chromosome segregation		9.975e-19	8.44e-15	7.033e-16	6.766e-15		59	280	NUSAP1,KIF18A,BRIP1,SGO1,FANCD2,MEI4,NDC80,FEN1,MAD2L2,TACC3,KNSTRN,BIRC5,SPAG5,RACGAP1,CDCA5,CENPX,NEK2,NCAPG,EHMT2,BUB1,BUB1B,PSRC1,KIF2C,PRC1,NCAPH,ZWINT,CCNB1,CDC6,CDC20,TOP2A,AURKB,PTTG1,CENPE,CENPF,NCAPH2,TRIP13,TTK,TTN,RECQL4,PLK1,KIF23,KIF18B,ESPL1,EME1,INCENP,DLGAP5,KIF4A,NUF2,DDX11,FBXO5,KIF14,FAM83D,CDT1,KIFC1,KNL1,KIF22,CDCA8,CEP55,HASPIN
GO: Biological Process	GO:0044772	mitotic cell cycle phase transition		1.987e-17	1.681e-13	1.293e-14	1.244e-13		92	622	MCM2,MCM3,MCM5,MCM7,MCM10,MDM2,RRM2,EZH2,CDC45,DACT1,TUBB4B,NDC80,GPNMB,MAD2L2,TACC3,FHL1,FOXM1,DBF4B,RGCC,GTSE1,DTL,BIRC5,PDPN,SSNA1,TPX2,CEP131,BRSK1,CLSPN,CDCA5,PLK4,KCNH5,CENPJ,MCM8,BLM,AURKA,NEK2,BRCA1,IER3,BUB1,BUB1B,UBE2S,CACNB4,TCF19,UBE2C,CCNB1,CCND2,TGFB1,PKMYT1,CCNF,CCNG1,ORC1,LZTS1,CCNB2,CDK1,CDC6,CDC20,CDC25A,CDC25C,AURKB,CDKN2D,CDKN3,CENPE,CENPF,ORC6,HMMR,TRIP13,TTK,TYMS,HAUS8,CKS1B…
GO: Biological Process	GO:0044770	cell cycle phase transition		2.331e-16	1.972e-12	1.409e-13	1.355e-12		94	668	MCM2,MCM3,MCM5,MCM7,MCM10,MDM2,RRM2,EZH2,CDC45,DACT1,TUBB4B,NDC80,GPNMB,MAD2L2,TACC3,FHL1,FOXM1,DBF4B,RGCC,GTSE1,DTL,BIRC5,PDPN,SSNA1,TPX2,CEP131,BRSK1,CLSPN,CDCA5,PLK4,KCNH5,CENPJ,MCM8,BLM,AURKA,NEK2,BRCA1,IER3,BUB1,BUB1B,UBE2S,TIMELESS,CACNB4,TCF19,UBE2C,CCNB1,CCND2,TGFB1,PKMYT1,CCNF,CCNG1,ORC1,LZTS1,CCNB2,CDK1,CDC6,CDC20,CDC25A,CDC25C,AURKB,CDKN2D,CDKN3,CENPE,CENPF,ORC6,HMMR,TRIP13,TTK,TYMS,HA…
GO: Biological Process	GO:0007346	regulation of mitotic cell cycle		7.02e-16	5.939e-12	3.856e-13	3.709e-12		97	713	NUSAP1,CCDC8,MDM2,EZH2,CDC45,DACT1,TUBB4B,NDC80,MKI67,FGFR3,GPNMB,MAD2L2,TACC3,FHL1,DBF4B,RGCC,GTSE1,DTL,BIRC5,STIL,GADD45GIP1,PDPN,SSNA1,TPX2,CEP131,BRSK1,CLSPN,CDCA5,PLK4,KCNH5,CENPJ,SMOC2,BLM,AURKA,NEK2,BRCA1,IER3,SPHK1,BUB1,BUB1B,PSRC1,CACNB4,UBE2C,ZWINT,CCNB1,CCND2,TGFA,TGFB1,PKMYT1,CCNG1,ORC1,DDIAS,CDK1,CDC6,CDC20,CDC25A,CDC25C,TOP2A,AURKB,CDKN2D,PTTG1,DCDC1,CENPE,CENPF,HMMR,TRIP13,TTK,HOXA…
GO: Biological Process	GO:0010564	regulation of cell cycle process		7.291e-16	6.169e-12	3.856e-13	3.709e-12		108	839	NUSAP1,CCDC8,MDM2,RRM2,EZH2,CDC45,DACT1,TUBB4B,NDC80,MIF,FEN1,MKI67,FGFR3,GPNMB,MAD2L2,TACC3,FHL1,FOXM1,SFRP1,DBF4B,KNSTRN,RGCC,GTSE1,DTL,BIRC5,STIL,SPAG5,PDPN,SSNA1,TPX2,RACGAP1,CEP131,BRSK1,CLSPN,CDCA5,PLK4,KCNH5,CENPJ,BLM,AURKA,BMI1,NEK2,BRCA1,IER3,EHMT2,SPHK1,BUB1,BUB1B,PSRC1,CACNB4,UBE2C,PRC1,CCNB1,CCND2,TGFA,TGFB1,PKMYT1,CCNF,CCNG1,ORC1,CDK1,CDC6,CDC20,CDC25A,CDC25C,AURKB,CDKN2D,PTTG1,PDE3A…
GO: Biological Process	GO:0051726	regulation of cell cycle		1.141e-15	9.654e-12	5.679e-13	5.463e-12		145	1295	NUSAP1,CCDC8,BRIP1,TP53INP1,MDM2,RRM2,WDR76,EZH2,CDC45,DACT1,TUBB4B,CAMK2N1,NDC80,MIF,FEN1,MKI67,FGFR3,GPNMB,MAD2L2,TACC3,FHL1,FOXM1,SFRP1,DBF4B,KNSTRN,RGCC,GTSE1,DTL,GAS7,BIRC5,STIL,GADD45GIP1,SPAG5,PDPN,GAS2L1,SSNA1,TPX2,RACGAP1,CEP131,PRR11,BRSK1,CLSPN,CDCA5,PLK4,MYBL2,KCNH5,SOX11,CENPJ,SMOC2,JMY,PDCD4,BLM,AURKA,BMI1,NEK2,BRCA1,IER3,EHMT2,SPHK1,BUB1,BUB1B,BOP1,TIMELESS,PSRC1,CACNB4,UBE2C,PRC1,…
GO: Biological Process	GO:0007051	spindle organization		2.355e-15	1.992e-11	1.107e-12	1.065e-11		44	196	CENPW,SPC25,NDC80,CEP126,TACC3,KNSTRN,NTMT1,BIRC5,STIL,SPAG5,TPX2,RACGAP1,MYBL2,CENPJ,GOLGA8N,AURKA,NEK2,PSRC1,PRC1,CCNB1,CDC20,AURKB,CENPE,TTK,HAUS8,SUN2,ASPM,SAC3D1,PLK1,HSPA1A,EZR,KIF23,POC1A,FSD1,ESPL1,CCDC69,RIPOR2,KIF4A,NUF2,FBXO5,WDR62,KIF11,KIFC1,STMN1
GO: Biological Process	GO:0022414	reproductive process		3.557e-15	3.01e-11	1.584e-12	1.524e-11		171	1651	KIF18A,ABAT,BRIP1,FSTL3,SPEF2,LRRK2,MND1,ACVR2A,MDK,SGO1,FANCA,FANCD2,SEMA3A,ADM,MEI4,FANCG,MFGE8,ADRA2A,MIF,MKI67,FGF9,MME,TDRD6,MMP12,FST,RAD54L,SELENOP,SFRP1,SFRP2,SLC4A2,STS,SPINT2,PLPP3,ASF1B,CHTF18,SLIT3,CENPI,AKR1C3,RACGAP1,PDE5A,CEP131,PLK4,B4GALNT1,ADAM19,MCM8,CENPX,PEG10,GATA2,NPAS3,MSTN,PRDM1,AURKA,NEFH,GJA1,NEK2,EHMT2,SULF1,GLRB,BUB1,BUB1B,STRA6,TCF21,ADRM1,TSGA10,TMEM119,TEAD4,NCAPH,…
GO: Biological Process	GO:0000003	reproduction		4.206e-15	3.559e-11	1.779e-12	1.712e-11		171	1654	KIF18A,ABAT,BRIP1,FSTL3,SPEF2,LRRK2,MND1,ACVR2A,MDK,SGO1,FANCA,FANCD2,SEMA3A,ADM,MEI4,FANCG,MFGE8,ADRA2A,MIF,MKI67,FGF9,MME,TDRD6,MMP12,FST,RAD54L,SELENOP,SFRP1,SFRP2,SLC4A2,STS,SPINT2,PLPP3,ASF1B,CHTF18,SLIT3,CENPI,AKR1C3,RACGAP1,PDE5A,CEP131,PLK4,B4GALNT1,ADAM19,MCM8,CENPX,PEG10,GATA2,NPAS3,MSTN,PRDM1,AURKA,NEFH,GJA1,NEK2,EHMT2,SULF1,GLRB,BUB1,BUB1B,STRA6,TCF21,ADRM1,TSGA10,TMEM119,TEAD4,NCAPH,…
GO: Biological Process	GO:0006260	DNA replication		2.693e-14	2.278e-10	1.066e-11	1.025e-10		53	289	CHAF1B,BRIP1,MCM2,MCM3,MCM5,MCM7,MCM10,ACVRL1,RRM2,CDC45,ADRA2A,FEN1,RNASEH2A,DBF4B,DTL,GINS4,CHTF18,GINS2,CLSPN,POLQ,MCM8,CENPX,RTEL1,BLM,BRCA1,NFIA,EHMT2,TIMELESS,ORC1,EXO1,CDK1,CDC6,LRWD1,ORC6,RECQL4,GINS3,POLD1,POLE,RRM2B,ID3,EME1,DDX11,FBXO5,CDT1,RAD51,CHAF1A,REV3L,RFC2,RFC4,GMNN,E2F8,LIG1,EGFR
GO: Biological Process	GO:0007088	regulation of mitotic nuclear division		2.771e-14	2.345e-10	1.066e-11	1.025e-10		41	184	NUSAP1,CCDC8,NDC80,MKI67,FGFR3,MAD2L2,TACC3,RGCC,BIRC5,CDCA5,AURKA,NEK2,SPHK1,BUB1,BUB1B,UBE2C,CCNB1,TGFA,TGFB1,PKMYT1,CDC6,CDC20,CDC25C,AURKB,PTTG1,CENPE,CENPF,TRIP13,TTK,HOXA13,ANLN,PLK1,HSPA1A,IGF1,ESPL1,RIPOR2,DLGAP5,FBXO5,CDT1,AURKAIP1,KIF11
GO: Biological Process	GO:1902850	microtubule cytoskeleton organization involved in mitosis		5.639e-14	4.771e-10	2.074e-11	1.996e-10		35	140	NUSAP1,SPC25,NDC80,CEP126,TACC3,BIRC5,STIL,TPX2,RACGAP1,MYBL2,AURKA,NEK2,PSRC1,PRC1,CCNB1,CDC20,AURKB,CENPA,CENPE,TTK,SUN2,PLK1,HSPA1A,KIF23,POC1A,FSD1,ESPL1,RIPOR2,KIF4A,NUF2,WDR62,KIF11,KIFC1,STMN1,SAPCD2
GO: Biological Process	GO:0006261	DNA-dependent DNA replication		9.792e-14	8.285e-10	3.321e-11	3.195e-10		37	158	MCM2,MCM3,MCM5,MCM7,MCM10,CDC45,FEN1,DBF4B,GINS4,CHTF18,GINS2,POLQ,MCM8,CENPX,RTEL1,BLM,TIMELESS,ORC1,CDC6,LRWD1,ORC6,RECQL4,GINS3,POLD1,POLE,RRM2B,EME1,DDX11,FBXO5,CDT1,RAD51,REV3L,RFC2,RFC4,GMNN,E2F8,LIG1
GO: Biological Process	GO:0007052	mitotic spindle organization		1.021e-13	8.635e-10	3.321e-11	3.195e-10		31	113	SPC25,NDC80,CEP126,TACC3,BIRC5,STIL,TPX2,RACGAP1,MYBL2,AURKA,NEK2,PSRC1,PRC1,CCNB1,CDC20,AURKB,CENPE,TTK,SUN2,PLK1,HSPA1A,KIF23,POC1A,FSD1,RIPOR2,KIF4A,NUF2,WDR62,KIF11,KIFC1,STMN1
GO: Biological Process	GO:0051983	regulation of chromosome segregation		1.021e-13	8.635e-10	3.321e-11	3.195e-10		31	113	NDC80,FEN1,MKI67,MAD2L2,TACC3,KNSTRN,BIRC5,SPAG5,CHTF18,RACGAP1,CDCA5,NEK2,BUB1,BUB1B,KIF2C,CCNB1,CDC6,CDC20,AURKB,PTTG1,CENPE,CENPF,TRIP13,TTK,RECQL4,PLK1,ESPL1,DLGAP5,DDX11,FBXO5,CDT1
GO: Biological Process	GO:0009887	animal organ morphogenesis		1.159e-13	9.805e-10	3.632e-11	3.494e-10		135	1241	ERG,SPEF2,ACTA2,LRRK2,ACTC1,TCIRG1,ACTG2,ACVRL1,MDK,MDM2,GCNT4,FANCD2,SEMA3A,ADM,DACT1,FBN2,MGP,ACAN,WNT16,MKI67,FGF9,FGFR3,FHL1,FST,FOXF1,PRRX2,FOXC2,SEMA3C,FLT1,SFRP1,SFRP2,SFRP4,TMEM176B,STIL,LRIG3,DKK1,TENM3,SLIT3,NR5A2,SMO,SOX11,GATA2,GCNT1,PDCD4,BDNF,PRDM1,BMI1,GJA1,SULF2,SULF1,TIMELESS,STRA6,SDK1,TBX2,TBX5,TBX15,TCF21,HCN1,ROR1,TMEM119,ADAMTS5,CAV1,CBS,TFAP2A,TFAP2C,TNFRSF11B,TGFA,TGFB1,RS…
GO: Biological Process	GO:0071897	DNA biosynthetic process		1.324e-13	1.12e-09	4.002e-11	3.85e-10		69	461	CHAF1B,BRIP1,MCM2,MCM3,MCM5,MCM7,MCM10,ACVRL1,RRM2,CDC45,ADRA2A,FEN1,MAD2L2,RNASEH2A,DBF4B,RGCC,DTL,GINS4,CHTF18,GINS2,CLSPN,POLQ,MCM8,CENPX,RTEL1,SMOC2,BLM,GJA1,NEK2,BRCA1,NFIA,EHMT2,SPHK1,TIMELESS,ORC1,TK1,EXO1,CDK1,CDC6,TOP2A,AURKB,CDKN2D,LRWD1,CENPF,ORC6,TYMS,RECQL4,GINS3,POLD1,POLE,RRM2B,ID3,ISG15,EME1,DDX11,FBXO5,TELO2,KCNK2,CDT1,RAD51,CHAF1A,USP43,REV3L,RFC2,RFC4,GMNN,E2F8,LIG1,EGFR
GO: Biological Process	GO:0001501	skeletal system development		1.588e-13	1.344e-09	4.633e-11	4.457e-10		80	582	SPEF2,ACVR2A,ACVRL1,MDK,FBN2,MGP,ACAN,FGF9,FGFR3,FST,PRRX2,FOXC2,SFRP1,SFRP2,SFRP4,HAPLN3,RAI1,SOX11,XYLT1,BMI1,CCN4,GJA1,SULF2,SULF1,CCN3,TBX15,NPR3,TMEM119,TEAD4,CBS,TFAP2A,TNFRSF11B,TGFB1,HHIP,THRB,P2RX7,CLEC3B,RFLNA,PCSK5,VIT,CHI3L1,TYMS,HOXA13,HOXB8,HOXB9,HOXC9,HOXC10,HOXC11,HOXD10,HOXD11,RECQL4,PITX1,PITX2,CMKLR1,HAND2,VDR,COL7A1,COL11A1,CYP26B1,POC1A,ADAMTS4,WNT7B,OSR2,ZIC1,HAPLN1,IGF1,PRE…
GO: Biological Process	GO:0051783	regulation of nuclear division		2.511e-13	2.124e-09	7.081e-11	6.812e-10		43	213	NUSAP1,CCDC8,NDC80,MKI67,FGFR3,MAD2L2,TACC3,RGCC,BIRC5,CDCA5,AURKA,NEK2,SPHK1,BUB1,BUB1B,UBE2C,CCNB1,TGFA,TGFB1,PKMYT1,CDC6,CDC20,CDC25C,AURKB,PTTG1,PDE3A,CENPE,CENPF,WNT4,TRIP13,TTK,HOXA13,ANLN,PLK1,HSPA1A,IGF1,ESPL1,RIPOR2,DLGAP5,FBXO5,CDT1,AURKAIP1,KIF11
GO: Biological Process	GO:0042127	regulation of cell population proliferation		4.385e-13	3.71e-09	1.197e-10	1.151e-09		184	1921	BRIP1,TP53INP1,RPS9,LRRK2,MCC,TCIRG1,CD320,ACVRL1,MDK,MDM2,EZH2,F2R,FANCA,ADM,H2AC6,ADRA2A,CAMK2N1,MIF,FGF9,FGFR3,GPNMB,MMP12,FOXF1,PRRX2,FOXM1,FLT1,SFRP1,SFRP2,SFRP4,DBF4B,RGCC,BIRC5,ST8SIA1,APOD,RNF126,GADD45GIP1,PDPN,SPINT2,KLF13,PDGFD,SLIT3,NR5A2,AKR1C3,CD274,UHRF1,PODN,PDE5A,SMO,CEP131,IRS2,SOX11,LRRC32,GATA2,IL20RB,MSTN,PDCD4,BDNF,VSIR,STAT4,PRDM1,BLM,CCN5,BMI1,CCN4,GJA1,PPARGC1A,SULF2,BRCA…
GO: Biological Process	GO:0007155	cell adhesion		1.462e-12	1.237e-08	3.865e-10	3.719e-09		152	1509	ABAT,GLDN,FSTL3,MCAM,ACVRL1,MDK,SVEP1,TNFRSF12A,MFGE8,ZNF608,ACAN,GPNMB,MAD2L2,MMP12,PCDH10,FOXF1,PEAR1,FOXC2,FBLN5,SFRP1,SFRP2,RGCC,SORBS1,APOD,ADAM22,PDPN,ARHGDIA,SPINT2,TENM3,PLPP3,CTNNA3,CD274,HAPLN3,ASTN1,PDE5A,CADM3,PAG1,ADAM19,LRRC32,IL20RB,CLSTN2,GCNT1,SMOC2,SSPOP,VSIR,FGL2,TINAGL1,BLM,CCN5,BMI1,CCN4,BAIAP2L1,MYPN,PLEKHA7,SDK1,CCN3,PNP,COL6A6,PARD3B,CAV1,TGFB1,TGM2,COL18A1,CORO1A,CLDN11,T…
GO: Biological Process	GO:0022610	biological adhesion		2.103e-12	1.779e-08	5.391e-10	5.187e-09		152	1516	ABAT,GLDN,FSTL3,MCAM,ACVRL1,MDK,SVEP1,TNFRSF12A,MFGE8,ZNF608,ACAN,GPNMB,MAD2L2,MMP12,PCDH10,FOXF1,PEAR1,FOXC2,FBLN5,SFRP1,SFRP2,RGCC,SORBS1,APOD,ADAM22,PDPN,ARHGDIA,SPINT2,TENM3,PLPP3,CTNNA3,CD274,HAPLN3,ASTN1,PDE5A,CADM3,PAG1,ADAM19,LRRC32,IL20RB,CLSTN2,GCNT1,SMOC2,SSPOP,VSIR,FGL2,TINAGL1,BLM,CCN5,BMI1,CCN4,BAIAP2L1,MYPN,PLEKHA7,SDK1,CCN3,PNP,COL6A6,PARD3B,CAV1,TGFB1,TGM2,COL18A1,CORO1A,CLDN11,T…
GO: Biological Process	GO:1901990	regulation of mitotic cell cycle phase transition		3.007e-12	2.544e-08	7.483e-10	7.199e-09		67	470	MDM2,EZH2,CDC45,DACT1,TUBB4B,NDC80,GPNMB,MAD2L2,FHL1,DBF4B,RGCC,GTSE1,DTL,BIRC5,PDPN,SSNA1,TPX2,CEP131,BRSK1,CLSPN,CDCA5,PLK4,KCNH5,CENPJ,BLM,AURKA,NEK2,BRCA1,IER3,BUB1,BUB1B,CACNB4,UBE2C,CCNB1,CCND2,TGFB1,CCNG1,ORC1,CDK1,CDC6,CDC20,CDC25A,CDC25C,AURKB,CDKN2D,CENPE,CENPF,HMMR,TRIP13,TTK,HAUS8,UBE2D1,ANLN,PLK1,HSPA2,MIIP,ESPL1,DLGAP5,BTG2,FBXO5,KIF14,CDT1,E2F1,E2F8,LMNB1,EGFR,HASPIN
GO: Biological Process	GO:0007417	central nervous system development		3.179e-12	2.69e-08	7.685e-10	7.394e-09		122	1129	ABAT,MAP2,SPEF2,LRRK2,MDK,EZH2,WLS,ADCY1,SOCS7,FANCD2,SEMA3A,ZIC4,ACAN,FGF9,FGF13,FGFR3,TACC3,SELENOP,SFRP1,SFRP2,AFF2,APOD,STIL,SLC1A2,MBD3,ADAM22,IGF2BP1,DKK1,PLPP3,SLIT3,ASPA,HAPLN3,SMO,IRS2,SNRPB,PHACTR1,SOX11,MYO1D,GATA2,NEFH,BMI1,PPARGC1A,SPHK1,GLIS2,SYNE2,C3,DCLK2,NOTCH3,TBX2,ARHGEF28,NRGN,ROR1,GRIN2B,CBS,TFAP2A,TFAP2C,CHST8,TGFB1,C21orf91,GSTP1,OXTR,PAFAH1B3,TLR4,H2AX,PRKN,PAX3,TNR,CDH2,D…
GO: Biological Process	GO:0045786	negative regulation of cell cycle		4.103e-12	3.472e-08	9.644e-10	9.278e-09		85	677	BRIP1,TP53INP1,MDM2,RRM2,WDR76,EZH2,CDC45,DACT1,CAMK2N1,NDC80,MIF,FGFR3,GPNMB,MAD2L2,FHL1,FOXM1,RGCC,GTSE1,DTL,GAS7,BIRC5,STIL,GADD45GIP1,GAS2L1,PRR11,BRSK1,CLSPN,SOX11,JMY,PDCD4,BLM,AURKA,BMI1,NEK2,BRCA1,IER3,EHMT2,BUB1,BUB1B,TIMELESS,CACNB4,ZWINT,CCNB1,TGFB1,CCNF,CCNG1,ORC1,DDIAS,H2AX,CDK1,CDC6,CDC20,CDC25C,TOP2A,AURKB,CDKN2D,CDKN3,PTTG1,CENPE,CENPF,NR4A1,TRIP13,TTK,RECQL4,PLK1,MIIP,MYOCD,ESPL1…
GO: Biological Process	GO:0007610	behavior		5.121e-12	4.333e-08	1.171e-09	1.127e-08		90	739	ABAT,LRRK2,MDK,GCNT4,ADCY1,ATP8A1,SCN1A,SCN2A,MIF,FEN1,SCN9A,FGF13,MME,ARRDC3,MMP17,SELENOP,SGIP1,AFF2,APBA2,SLC1A2,SLC1A3,ADAM22,PREX2,SLC8A2,DKK1,ASTN1,PDE5A,ATP1A3,BRSK1,ANKFN1,GAD1,NPAS3,BDNF,GJA1,EHMT2,GLRB,TSPO,NGF,AP1S2,STRA6,SDK1,NOVA1,CACNB4,NRGN,GRID1,GRIN2B,TAFA2,CCND2,THBS4,THRB,OXTR,P2RY1,PRKN,TNR,RASD2,SERPINF1,PENK,PGR,HOXB8,SERPINE2,NRXN1,HOXD10,UCHL1,CYP7B1,HAND2,ZIC1,IGF1,SLITRK…
GO: Biological Process	GO:0000075	cell cycle checkpoint		6.006e-12	5.082e-08	1.337e-09	1.287e-08		43	233	BRIP1,MDM2,WDR76,CDC45,NDC80,MAD2L2,RGCC,GTSE1,DTL,BIRC5,STIL,BRSK1,CLSPN,SOX11,BLM,AURKA,BRCA1,IER3,BUB1,BUB1B,TIMELESS,ZWINT,CCNB1,TGFB1,CCNG1,ORC1,H2AX,CDK1,CDC6,CDC20,CDC25C,TOP2A,AURKB,CENPE,CENPF,TRIP13,TTK,PLK1,EME1,BTG2,CDT1,E2F1,E2F8
GO: Biological Process	GO:0016477	cell migration		1.228e-11	1.039e-07	2.664e-09	2.563e-08		167	1757	ERG,TP53INP1,RHOJ,APCDD1,ACTA2,LRRK2,MCAM,MCC,CYGB,ACVRL1,MDK,MDM2,F2R,F2RL1,SOCS7,TNFRSF12A,SEMA3A,ADRA2A,ATP8A1,MTUS1,SH3RF2,ACAN,MIF,FGF9,FGF13,GPNMB,MMP12,FOXF1,FOXC2,RRAS2,SEMA3C,FLT1,SFRP1,SFRP2,RGCC,GTSE1,APOD,ACKR4,PDPN,ARHGDIA,PLPP3,PDGFD,SLIT3,CD274,PODN,ASTN1,SMO,IRS2,DEPDC1B,PHACTR1,PDXDC1,GATA2,GCNT1,SMOC2,MSTN,BDKRB1,GFRA1,VSIR,IGSF10,CCN4,GJA1,PPARGC1A,NFATC2,BST2,SPHK1,SULF1,SYNE2…
GO: Biological Process	GO:0051241	negative regulation of multicellular organismal process		2.815e-11	2.382e-07	5.955e-09	5.729e-08		147	1500	ABAT,FSTL3,MAP2,TRAIP,LRRK2,MCC,CARD16,ACVRL1,MDK,MDM2,F2R,H4C9,F2RL1,SEMA3A,ADM,ADRA2A,ZNF608,FGF9,FGF13,FGFR3,ALDH1A1,GPNMB,ARRDC3,FBXO32,MAD2L2,FOXC2,SEMA3C,SFRP1,SFRP2,TMEM176B,PROCR,RGCC,APOD,GAS2L1,ARHGDIA,DKK1,KLF13,MYLIP,CD274,HES4,PDE5A,SMO,PRDM16,RAI1,SOX11,LRRC32,GATA2,IL20RB,MSTN,PDCD4,BDNF,VSIR,INPP4B,FGL2,XYLT1,IFIH1,CCN4,GJA1,NFATC2,BST2,SULF1,TSPO,SERPING1,LDLRAD4,NOTCH3,CCN3,NOVA…
GO: Biological Process	GO:0007093	mitotic cell cycle checkpoint		3.461e-11	2.928e-07	7.142e-09	6.871e-08		36	181	MDM2,NDC80,MAD2L2,RGCC,GTSE1,BIRC5,STIL,BRSK1,CLSPN,BLM,AURKA,BRCA1,IER3,BUB1,BUB1B,ZWINT,CCNB1,TGFB1,CCNG1,ORC1,CDK1,CDC6,CDC20,CDC25C,TOP2A,AURKB,CENPE,CENPF,TRIP13,TTK,PLK1,EME1,BTG2,CDT1,E2F1,E2F8
GO: Biological Process	GO:1901987	regulation of cell cycle phase transition		3.731e-11	3.157e-07	7.516e-09	7.23e-08		68	508	MDM2,EZH2,CDC45,DACT1,TUBB4B,NDC80,GPNMB,MAD2L2,FHL1,DBF4B,RGCC,GTSE1,DTL,BIRC5,PDPN,SSNA1,TPX2,CEP131,BRSK1,CLSPN,CDCA5,PLK4,KCNH5,CENPJ,BLM,AURKA,NEK2,BRCA1,IER3,BUB1,BUB1B,CACNB4,UBE2C,CCNB1,CCND2,TGFB1,CCNG1,ORC1,CDK1,CDC6,CDC20,CDC25A,CDC25C,AURKB,CDKN2D,CENPE,CENPF,HMMR,TRIP13,TTK,HAUS8,UBE2D1,ANLN,PLK1,HSPA2,MIIP,ESPL1,DLGAP5,BTG2,FBXO5,KIF14,FAM83D,CDT1,E2F1,E2F8,LMNB1,EGFR,HASPIN
GO: Biological Process	GO:0051306	mitotic sister chromatid separation		4.418e-11	3.738e-07	8.692e-09	8.362e-08		21	66	NDC80,MAD2L2,TACC3,BIRC5,BUB1,BUB1B,CCNB1,CDC6,CDC20,AURKB,PTTG1,CENPE,CENPF,NCAPH2,TRIP13,TTK,PLK1,ESPL1,DLGAP5,FBXO5,CDT1
GO: Biological Process	GO:0051985	negative regulation of chromosome segregation		5.07e-11	4.29e-07	9.689e-09	9.322e-08		19	54	NDC80,MAD2L2,BIRC5,CHTF18,BUB1,BUB1B,CCNB1,CDC20,AURKB,PTTG1,CENPE,CENPF,TRIP13,TTK,RECQL4,PLK1,ESPL1,FBXO5,CDT1
GO: Biological Process	GO:0001655	urogenital system development		5.153e-11	4.36e-07	9.689e-09	9.322e-08		56	380	FSTL3,ACTA2,LRRK2,GCNT4,MME,MMP17,FOXF1,FOXC2,SFRP1,SIM1,SLC12A1,PDGFD,SMO,SOX11,GATA2,GCNT1,BDNF,SULF2,NFIA,SULF1,GLIS2,TIMELESS,BMPER,STRA6,NOTCH3,TCF21,TFAP2A,TGFB1,PCSK5,CENPF,SERPINF1,WNT4,HOXA13,HOXC11,HOXD11,CYP7B1,COL4A1,COL4A4,CYP26B1,RRM2B,WNT7B,OSR2,ID3,CRIP1,IGF1,OSR1,MYOCD,PRLR,IL6R,DCHS2,DCN,RARB,EDNRA,CEP55,ROBO2,EMX2
GO: Biological Process	GO:0030334	regulation of cell migration		6.699e-11	5.668e-07	1.232e-08	1.185e-07		112	1052	TP53INP1,RHOJ,ACTA2,MCAM,MCC,CYGB,ACVRL1,MDK,MDM2,F2R,F2RL1,SEMA3A,ADRA2A,ATP8A1,MTUS1,SH3RF2,ACAN,MIF,FGF9,GPNMB,MMP12,FOXF1,FOXC2,RRAS2,SEMA3C,FLT1,SFRP1,SFRP2,RGCC,GTSE1,APOD,PDPN,ARHGDIA,PLPP3,PDGFD,CD274,PODN,SMO,IRS2,PHACTR1,GATA2,SMOC2,MSTN,BDKRB1,VSIR,IGSF10,CCN4,PPARGC1A,BST2,SPHK1,SULF1,SYNE2,BMPER,LDLRAD4,CCN3,TBX5,TMSB15A,CAV1,TFAP2A,TGFB1,GSTP1,TGFBR3,COL18A1,CORO1A,THBS4,CD40,CD74,P…
GO: Biological Process	GO:0090068	positive regulation of cell cycle process		7.658e-11	6.479e-07	1.379e-08	1.326e-07		50	321	NUSAP1,MDM2,EZH2,CDC45,NDC80,FEN1,DBF4B,RGCC,GTSE1,DTL,BIRC5,SPAG5,RACGAP1,CDCA5,PLK4,CENPJ,AURKA,BRCA1,SPHK1,UBE2C,CCNB1,CCND2,TGFA,TGFB1,ORC1,CDK1,CDC6,CDC25A,CDC25C,AURKB,CENPE,WNT4,HOXA13,HSPA2,KIF23,POC1A,IGF1,ESPL1,RIPOR2,DLGAP5,DDX11,BTG2,FBXO5,KIF14,FAM83D,CDT1,E2F1,E2F8,LMNB1,EGFR
GO: Biological Process	GO:0033045	regulation of sister chromatid segregation		9.188e-11	7.774e-07	1.62e-08	1.558e-07		24	89	NDC80,FEN1,MAD2L2,TACC3,BIRC5,CDCA5,BUB1,BUB1B,CCNB1,CDC6,CDC20,AURKB,PTTG1,CENPE,CENPF,TRIP13,TTK,RECQL4,PLK1,ESPL1,DLGAP5,DDX11,FBXO5,CDT1
GO: Biological Process	GO:0072359	circulatory system development		1.006e-10	8.51e-07	1.737e-08	1.671e-07		132	1323	ERG,RHOJ,ACTA2,MCAM,ACTC1,ACVRL1,MDK,MDM2,TNFRSF12A,ADM,MFGE8,ACAN,WNT16,FGF9,GPNMB,BICC1,FOXF1,PRRX2,FOXC2,FOXM1,SEMA3C,FLT1,SFRP1,SFRP2,ANK2,SGCD,RGCC,APOD,STIL,MBD3,PDPN,DKK1,PLPP3,PDGFD,SLIT3,SMO,SOX11,ADAM19,GATA2,SMOC2,PDCD4,DIPK2A,PRDM1,CCN4,GJA1,PDLIM3,BRCA1,NFATC2,SPHK1,SULF1,C3,BMPER,STRA6,NOTCH3,CCN3,TBX2,TBX5,THSD7A,TCF21,CAV1,TFAP2A,CCNB1,TGFA,TGFB1,RSPO3,TGFBR3,COL18A1,HHIP,THBS4,OX…
GO: Biological Process	GO:0061448	connective tissue development		1.11e-10	9.389e-07	1.878e-08	1.806e-07		49	314	ACTA2,ACVRL1,MDK,MGP,ACAN,FGF9,FGFR3,ARRDC3,PRRX2,FOXC2,SFRP2,PDGFD,MKX,CCN4,PPARGC1A,SULF2,SULF1,AP1S2,CCN3,ADRM1,CBS,TGFB1,THRB,RFLNA,VIT,CHI3L1,EBF2,TYMS,HOXD11,PITX1,HAND2,COL7A1,COL11A1,POC1A,WNT7B,OSR2,CRIP1,IGF1,OSR1,CTSK,IL6R,ITGB8,DLX2,RARB,LEP,LINC-PINT,RXFP1,LUM,MAF
GO: Biological Process	GO:0051270	regulation of cellular component movement		1.159e-10	9.802e-07	1.922e-08	1.849e-07		124	1219	TP53INP1,RHOJ,MAP2,ACTA2,MCAM,MCC,CYGB,ACVRL1,MDK,MDM2,F2R,F2RL1,SEMA3A,ADRA2A,ATP8A1,MTUS1,SH3RF2,ACAN,MIF,FGF9,FGF13,GPNMB,MMP12,FOXF1,FOXC2,RRAS2,SEMA3C,FLT1,SFRP1,SFRP2,ANK2,RGCC,GTSE1,APOD,PDPN,ARHGDIA,SPINT2,PLPP3,PDGFD,CTNNA3,CD274,PODN,SMO,IRS2,PHACTR1,GATA2,SMOC2,MSTN,BDKRB1,VSIR,IGSF10,NEFH,CCN4,PPARGC1A,BST2,SPHK1,SULF1,SYNE2,BMPER,LDLRAD4,CCN3,TBX5,TMSB15A,CAV1,TFAP2A,TGFB1,GSTP1,TGFB…
GO: Biological Process	GO:0030198	extracellular matrix organization		1.194e-10	1.01e-06	1.943e-08	1.869e-07		57	399	FBN2,ACAN,LOXL4,MMP12,MMP17,FOXF1,FOXC2,FBLN5,SFRP2,FMOD,RGCC,PDPN,SPINT2,MKX,ADAM19,SMOC2,SULF2,SULF1,ADAMTS5,TFAP2A,TNFRSF11B,TGFB1,COL18A1,ICAM5,TNR,AGRN,TNXB,VIT,JAM2,ADAMTSL4,COL4A1,COL4A2,COL4A4,COL7A1,COL8A1,COL8A2,COL11A1,COL15A1,ADAMTS4,EGFL6,HAPLN1,CTSK,CTSS,ITGA1,ITGA4,DCN,ITGB2,ITGB8,OLFML2A,PTX3,DPP4,DPT,ECM2,LAMA4,RXFP1,LUM,FLOT1
GO: Biological Process	GO:0006974	cellular response to DNA damage stimulus		1.268e-10	1.073e-06	2.024e-08	1.947e-07		98	884	CHAF1B,BRIP1,MCM2,MCM3,MCM5,MCM7,EYA2,MCM10,MDM2,WDR76,H4C9,CDC45,FANCA,FANCD2,FANCG,MIF,FEN1,MAD2L2,RAD54L,FOXM1,SFRP2,RNASEH2A,RGCC,GTSE1,DTL,GINS4,RAD51AP1,UBE2T,UHRF1,GINS2,BRSK1,CLSPN,POLQ,CDCA5,MCM8,CENPX,RTEL1,JMY,BLM,AURKA,BRCA1,NFATC2,IER3,SUV39H1,TIMELESS,GNL1,PNP,CCNB1,CCNG1,ZMAT3,DDIAS,EXO1,H2AX,CD74,CDK1,CDC25C,TOP2A,CDKN2D,CDKN3,PTTG1,HMGB2,TRIP13,SLX1B,PIK3R1,RECQL4,PLK1,HSPA1A,POL…
GO: Biological Process	GO:0010965	regulation of mitotic sister chromatid separation		1.341e-10	1.135e-06	2.076e-08	1.997e-07		20	63	NDC80,MAD2L2,TACC3,BIRC5,BUB1,BUB1B,CCNB1,CDC6,CDC20,AURKB,PTTG1,CENPE,CENPF,TRIP13,TTK,PLK1,ESPL1,DLGAP5,FBXO5,CDT1
GO: Biological Process	GO:0060322	head development		1.35e-10	1.142e-06	2.076e-08	1.997e-07		98	885	ABAT,SPEF2,LRRK2,MDK,EZH2,WLS,ADCY1,SOCS7,FANCD2,SEMA3A,FGF9,FGF13,FGFR3,TACC3,SELENOP,SFRP1,SFRP2,AFF2,APOD,STIL,SLC1A2,MBD3,IGF2BP1,DKK1,SLIT3,SMO,IRS2,SNRPB,PHACTR1,MYO1D,GATA2,NEFH,BMI1,PPARGC1A,SPHK1,SYNE2,DCLK2,STRA6,NOTCH3,NRGN,GRIN2B,CBS,TFAP2A,TFAP2C,TGFB1,C21orf91,OXTR,PAFAH1B3,H2AX,TNR,CDH2,DCLK1,CENPF,WNT4,TTN,CKB,SERPINE2,NRXN1,SUN2,PITX1,PITX2,ASPM,CNTN1,COL4A1,MBOAT7,WNT7B,OSR2,ZIC…
GO: Biological Process	GO:0051304	chromosome separation		1.386e-10	1.172e-06	2.094e-08	2.014e-07		25	98	NDC80,MAD2L2,TACC3,BIRC5,CENPX,BUB1,BUB1B,NCAPH,CCNB1,CDC6,CDC20,TOP2A,AURKB,PTTG1,CENPE,CENPF,NCAPH2,TRIP13,TTK,PLK1,ESPL1,EME1,DLGAP5,FBXO5,CDT1
GO: Biological Process	GO:0009790	embryo development		1.433e-10	1.212e-06	2.127e-08	2.046e-07		127	1263	EYA2,ACVR2A,ACVRL1,WLS,LRP1B,SEMA3A,ADM,DACT1,FBN2,WNT16,FGF9,FOXF1,PRRX2,FOXC2,SEMA3C,FLT1,SFRP1,SFRP2,APBA2,GINS4,BIRC5,STIL,MBD3,LRIG3,SPINT2,DKK1,PLPP3,ASF1B,NR5A2,RACGAP1,SMO,PLK4,SOX11,GATA2,PRDM1,XYLT1,BMI1,GJA1,NEK2,SULF2,BRCA1,NECAB1,SULF1,SUV39H1,TIMELESS,STRA6,TBX2,TBX5,TBX15,TCF21,GRIN2B,TEAD4,TFAP2A,TFAP2C,CCNB1,TGFB1,GREM2,RSPO3,TGFBR3,CCNB2,PAX3,CDK1,TOP2A,PCSK5,WNT4,PHLDA2,TTN,HOX…
GO: Biological Process	GO:0033046	negative regulation of sister chromatid segregation		1.541e-10	1.304e-06	2.248e-08	2.163e-07		18	51	NDC80,MAD2L2,BIRC5,BUB1,BUB1B,CCNB1,CDC20,AURKB,PTTG1,CENPE,CENPF,TRIP13,TTK,RECQL4,PLK1,ESPL1,FBXO5,CDT1
GO: Biological Process	GO:0007420	brain development		2.207e-10	1.867e-06	3.165e-08	3.045e-07		93	830	ABAT,SPEF2,LRRK2,MDK,EZH2,WLS,ADCY1,SOCS7,FANCD2,SEMA3A,FGF9,FGF13,FGFR3,TACC3,SELENOP,SFRP1,SFRP2,AFF2,APOD,STIL,SLC1A2,MBD3,IGF2BP1,DKK1,SLIT3,SMO,IRS2,SNRPB,PHACTR1,MYO1D,GATA2,NEFH,BMI1,PPARGC1A,SPHK1,SYNE2,DCLK2,NOTCH3,NRGN,GRIN2B,CBS,TFAP2A,TFAP2C,C21orf91,OXTR,PAFAH1B3,H2AX,TNR,CDH2,DCLK1,CENPF,WNT4,TTN,CKB,SERPINE2,NRXN1,SUN2,PITX1,PITX2,ASPM,CNTN1,COL4A1,MBOAT7,WNT7B,ZIC1,NCOR2,IGF1,MACR…
GO: Biological Process	GO:0072001	renal system development		2.886e-10	2.442e-06	4.07e-08	3.915e-07		50	333	FSTL3,ACTA2,LRRK2,GCNT4,MME,MMP17,FOXF1,FOXC2,SFRP1,SIM1,SLC12A1,PDGFD,SMO,SOX11,GCNT1,BDNF,SULF2,NFIA,SULF1,GLIS2,TIMELESS,BMPER,STRA6,NOTCH3,TCF21,TFAP2A,TGFB1,PCSK5,CENPF,SERPINF1,WNT4,HOXC11,HOXD11,COL4A1,COL4A4,CYP26B1,RRM2B,WNT7B,OSR2,ID3,OSR1,MYOCD,IL6R,DCHS2,DCN,RARB,EDNRA,CEP55,ROBO2,EMX2
GO: Biological Process	GO:0006259	DNA metabolic process		3.245e-10	2.746e-06	4.431e-08	4.263e-07		112	1080	CHAF1B,BRIP1,MCM2,MCM3,MCM5,MCM7,MND1,EYA2,MCM10,ACVRL1,RRM2,EZH2,H4C9,CDC45,FANCA,FANCD2,MEI4,FANCG,ADRA2A,FEN1,MAD2L2,RAD54L,FOXM1,RNASEH2A,DBF4B,RGCC,DTL,GINS4,MBD3,RAD51AP1,UBE2T,CHTF18,UHRF1,GINS2,CLSPN,POLQ,CDCA5,MCM8,CENPX,RTEL1,SMOC2,JMY,BLM,BMI1,GJA1,PPARGC1A,NEK2,BRCA1,NFIA,IER3,EHMT2,SPHK1,SUV39H1,TIMELESS,PNP,H1-10,CBS,TGFB1,ORC1,TK1,CD40,EXO1,H2AX,CDK1,CDC6,TOP2A,AURKB,CDKN2D,PTTG1,L…
GO: Biological Process	GO:0051674	localization of cell		3.338e-10	2.824e-06	4.431e-08	4.263e-07		174	1932	ERG,TP53INP1,RHOJ,APCDD1,SPEF2,ACTA2,LRRK2,MCAM,MCC,CYGB,ACVRL1,MDK,MDM2,F2R,F2RL1,SOCS7,TNFRSF12A,SEMA3A,ADRA2A,ATP8A1,MTUS1,SH3RF2,ACAN,MIF,FGF9,FGF13,GPNMB,MMP12,FOXF1,FOXC2,RRAS2,SEMA3C,FLT1,SFRP1,SFRP2,RGCC,GTSE1,APOD,ACKR4,PDPN,ARHGDIA,SPINT2,PLPP3,PDGFD,SLIT3,CD274,PODN,ASTN1,SMO,CEP131,IRS2,DEPDC1B,PHACTR1,PDXDC1,GATA2,GCNT1,SMOC2,MSTN,BDKRB1,JMY,GFRA1,VSIR,IGSF10,CCN4,GJA1,PPARGC1A,NFATC…
GO: Biological Process	GO:0048870	cell motility		3.338e-10	2.824e-06	4.431e-08	4.263e-07		174	1932	ERG,TP53INP1,RHOJ,APCDD1,SPEF2,ACTA2,LRRK2,MCAM,MCC,CYGB,ACVRL1,MDK,MDM2,F2R,F2RL1,SOCS7,TNFRSF12A,SEMA3A,ADRA2A,ATP8A1,MTUS1,SH3RF2,ACAN,MIF,FGF9,FGF13,GPNMB,MMP12,FOXF1,FOXC2,RRAS2,SEMA3C,FLT1,SFRP1,SFRP2,RGCC,GTSE1,APOD,ACKR4,PDPN,ARHGDIA,SPINT2,PLPP3,PDGFD,SLIT3,CD274,PODN,ASTN1,SMO,CEP131,IRS2,DEPDC1B,PHACTR1,PDXDC1,GATA2,GCNT1,SMOC2,MSTN,BDKRB1,JMY,GFRA1,VSIR,IGSF10,CCN4,GJA1,PPARGC1A,NFATC…
GO: Biological Process	GO:2000145	regulation of cell motility		3.352e-10	2.836e-06	4.431e-08	4.263e-07		115	1120	TP53INP1,RHOJ,ACTA2,MCAM,MCC,CYGB,ACVRL1,MDK,MDM2,F2R,F2RL1,SEMA3A,ADRA2A,ATP8A1,MTUS1,SH3RF2,ACAN,MIF,FGF9,GPNMB,MMP12,FOXF1,FOXC2,RRAS2,SEMA3C,FLT1,SFRP1,SFRP2,RGCC,GTSE1,APOD,PDPN,ARHGDIA,SPINT2,PLPP3,PDGFD,CD274,PODN,SMO,IRS2,PHACTR1,GATA2,SMOC2,MSTN,BDKRB1,VSIR,IGSF10,CCN4,PPARGC1A,BST2,SPHK1,SULF1,SYNE2,BMPER,LDLRAD4,CCN3,TBX5,TMSB15A,CAV1,TFAP2A,TGFB1,GSTP1,TGFBR3,COL18A1,CORO1A,THBS4,CD40…
GO: Biological Process	GO:0071103	DNA conformation change		3.573e-10	3.023e-06	4.651e-08	4.475e-07		50	335	NUSAP1,CHAF1B,BRIP1,CENPW,HJURP,MCM2,MCM3,MCM5,MCM7,H4C9,CDC45,RAD54L,GINS4,ASF1B,CHTF18,CENPI,GINS2,POLQ,CDCA5,CENPN,MCM8,CENPX,RTEL1,BLM,NCAPG,SUV39H1,H1-10,NCAPH,CCNB1,H2AX,CDK1,TOP2A,CENPA,OIP5,HMGB2,HMGB3,NCAPH2,TTN,CENPM,RECQL4,CENPO,ERCC6L,NCAPG2,DDX11,KNL1,RAD51,CHAF1A,CENPU,RFC2,RFC4
GO: Biological Process	GO:0040012	regulation of locomotion		4.022e-10	3.403e-06	5.146e-08	4.95e-07		121	1203	TP53INP1,RHOJ,ACTA2,LRRK2,MCAM,MCC,CYGB,ACVRL1,MDK,MDM2,F2R,F2RL1,SEMA3A,ADRA2A,ATP8A1,MTUS1,SH3RF2,ACAN,MIF,FGF9,GPNMB,ARRDC3,MMP12,FOXF1,FOXC2,RRAS2,SEMA3C,FLT1,SFRP1,SFRP2,RGCC,GTSE1,APOD,PDPN,ARHGDIA,SPINT2,PLPP3,PDGFD,CD274,PODN,SMO,IRS2,PHACTR1,GATA2,SMOC2,MSTN,BDKRB1,VSIR,IGSF10,CCN4,PPARGC1A,BST2,SPHK1,SULF1,SYNE2,BMPER,LDLRAD4,CCN3,TBX5,TMSB15A,CAV1,TFAP2A,TGFB1,GSTP1,TGFBR3,COL18A1,CORO…
GO: Biological Process	GO:0007091	metaphase/anaphase transition of mitotic cell cycle		4.075e-10	3.448e-06	5.146e-08	4.95e-07		19	60	NDC80,MAD2L2,TACC3,BIRC5,BUB1,BUB1B,CCNB1,CDC6,CDC20,AURKB,CENPE,CENPF,TRIP13,TTK,PLK1,ESPL1,DLGAP5,FBXO5,CDT1
GO: Biological Process	GO:0045930	negative regulation of mitotic cell cycle		4.756e-10	4.024e-06	5.917e-08	5.693e-07		52	359	MDM2,EZH2,DACT1,NDC80,FGFR3,GPNMB,MAD2L2,FHL1,RGCC,GTSE1,BIRC5,STIL,GADD45GIP1,BRSK1,CLSPN,BLM,AURKA,BRCA1,IER3,BUB1,BUB1B,CACNB4,ZWINT,CCNB1,TGFB1,CCNG1,ORC1,DDIAS,CDK1,CDC6,CDC20,CDC25C,TOP2A,AURKB,CDKN2D,PTTG1,CENPE,CENPF,TRIP13,TTK,PLK1,MIIP,EME1,BRINP1,BTG2,FBXO5,CDT1,AURKAIP1,E2F1,E2F8,EGFR,HASPIN
GO: Biological Process	GO:0051338	regulation of transferase activity		5.29e-10	4.476e-06	6.487e-08	6.241e-07		112	1089	LRRK2,EZH2,F2R,ADCY1,SOCS7,ADRA2A,CAMK2N1,MIF,MAP3K10,FGF13,FGFR3,GPNMB,ARRDC3,MAD2L2,FLT1,SFRP1,SFRP2,DBF4B,RGCC,SAMD5,STIL,DKK1,CHTF18,PDGFD,TPX2,PDE5A,IRS2,CLSPN,GAP43,MSTN,BDKRB1,PDCD4,BDNF,BLM,BMI1,NEK2,NGF,UBE2S,PSRC1,PCLO,UBE2C,CAV1,CBS,DIRAS3,CCNB1,CCND2,TGFA,TGFB1,PKMYT1,CCNF,CCNG1,GSTP1,P2RX7,CCNB2,TLR3,TLR4,CD40,CD74,IRAK3,PRKN,CDK1,CDC6,CDC20,CDC25A,CDC25C,AGRN,TNXB,AURKB,CDKN2D,CDKN3…
GO: Biological Process	GO:0035295	tube development		5.433e-10	4.597e-06	6.567e-08	6.317e-07		126	1276	KIF18A,BRIP1,FSTL3,RHOJ,MCAM,ACVRL1,MDK,TNFRSF12A,ADM,DACT1,MFGE8,MGP,FGF9,FGFR3,MME,GPNMB,FOXF1,PRRX2,FOXC2,FOXM1,SEMA3C,FLT1,SFRP1,SFRP2,SGCD,RGCC,APOD,STIL,SIM1,SLC4A2,PDPN,SPINT2,SMO,SOX11,GATA2,SMOC2,BDNF,PRDM1,BMI1,GJA1,BRCA1,NFIA,SPHK1,SULF1,C3,TIMELESS,BMPER,STRA6,NOTCH3,CCN3,TBX2,TBX5,THSD7A,TCF21,ADRM1,CAV1,TFAP2A,TFAP2C,CCNB1,TGFA,TGFB1,RSPO3,TGFBR3,TGM2,COL18A1,HHIP,THBS4,THRB,OXTR,TL…
GO: Biological Process	GO:0045839	negative regulation of mitotic nuclear division		5.605e-10	4.743e-06	6.68e-08	6.426e-07		19	61	NDC80,FGFR3,MAD2L2,RGCC,BIRC5,BUB1,BUB1B,CCNB1,CDC20,AURKB,PTTG1,CENPE,CENPF,TRIP13,TTK,PLK1,FBXO5,CDT1,AURKAIP1
GO: Biological Process	GO:1905818	regulation of chromosome separation		8.296e-10	7.02e-06	9.749e-08	9.379e-07		20	69	NDC80,MAD2L2,TACC3,BIRC5,BUB1,BUB1B,CCNB1,CDC6,CDC20,AURKB,PTTG1,CENPE,CENPF,TRIP13,TTK,PLK1,ESPL1,DLGAP5,FBXO5,CDT1
GO: Biological Process	GO:0030071	regulation of mitotic metaphase/anaphase transition		8.945e-10	7.568e-06	1.037e-07	9.974e-07		18	56	NDC80,MAD2L2,BIRC5,BUB1,BUB1B,CCNB1,CDC6,CDC20,AURKB,CENPE,CENPF,TRIP13,TTK,PLK1,ESPL1,DLGAP5,FBXO5,CDT1
GO: Biological Process	GO:0031577	spindle checkpoint		9.706e-10	8.212e-06	1.11e-07	1.068e-06		16	44	NDC80,MAD2L2,BIRC5,STIL,AURKA,BUB1,BUB1B,CCNB1,CDC20,AURKB,CENPE,CENPF,TRIP13,TTK,PLK1,CDT1
GO: Biological Process	GO:0044784	metaphase/anaphase transition of cell cycle		1.038e-09	8.783e-06	1.156e-07	1.112e-06		19	63	NDC80,MAD2L2,TACC3,BIRC5,BUB1,BUB1B,CCNB1,CDC6,CDC20,AURKB,CENPE,CENPF,TRIP13,TTK,PLK1,ESPL1,DLGAP5,FBXO5,CDT1
GO: Biological Process	GO:0071459	protein localization to chromosome, centromeric region		1.038e-09	8.783e-06	1.156e-07	1.112e-06		19	63	CENPW,HJURP,H4C9,NDC80,CENPI,CENPN,CENPX,BUB1B,CDK1,AURKB,CENPA,OIP5,TTK,CENPM,CENPO,CDT1,KNL1,CENPU,HASPIN
GO: Biological Process	GO:0022008	neurogenesis		1.35e-09	1.142e-05	1.483e-07	1.427e-06		167	1867	GLDN,MAP2,APCDD1,LRRK2,MDK,MDM2,EZH2,NRN1,CSMD3,ADCY1,SOCS7,TNFRSF12A,SEMA3A,ADM,DACT1,TUBB3,WNT16,MIF,FGF13,FGFR3,MME,TACC3,SEMA3C,SFRP1,SFRP2,GAS7,APOD,BHLHE40,SLC1A3,ADAM22,PREX2,ARHGDIA,DKK1,TENM3,PLPP3,SLIT3,ASPA,MYLIP,RACGAP1,HES4,ASTN1,SMO,IRS2,BRSK1,PRDM16,PHACTR1,GABRB3,SOX11,HECW1,GAP43,SPTB,GATA2,EPB41L3,GFRA1,BDNF,PRDM1,XYLT1,IGSF10,NEFM,AURKA,NEFH,GJA1,EHMT2,SPHK1,SYNE2,MYPN,TSPO,NGF…
GO: Biological Process	GO:2000816	negative regulation of mitotic sister chromatid separation		1.427e-09	1.207e-05	1.548e-07	1.489e-06		16	45	NDC80,MAD2L2,BIRC5,BUB1,BUB1B,CCNB1,CDC20,AURKB,PTTG1,CENPE,CENPF,TRIP13,TTK,PLK1,FBXO5,CDT1
GO: Biological Process	GO:0008284	positive regulation of cell population proliferation		1.541e-09	1.304e-05	1.651e-07	1.588e-06		111	1096	RPS9,TCIRG1,CD320,ACVRL1,MDK,MDM2,EZH2,F2R,ADM,ADRA2A,MIF,FGF9,FGFR3,MMP12,FOXF1,PRRX2,FOXM1,FLT1,SFRP1,SFRP2,DBF4B,BIRC5,ST8SIA1,GADD45GIP1,PDGFD,AKR1C3,CD274,SMO,CEP131,IRS2,SOX11,GATA2,BLM,BMI1,CCN4,PPARGC1A,NFATC2,BST2,SPHK1,TSPO,NGF,NOTCH3,PNP,TBX2,TBX5,TMEM119,CAV1,PRC1,CCNB1,CCND2,TGFA,TGFB1,TBC1D8,ORC1,TGFBR3,TGM2,COL18A1,CORO1A,THBS4,THRB,TLR4,CD40,CD74,PAX3,CDK1,CDC6,CDC20,HLA-DPB1,ENPP…
GO: Biological Process	GO:0140013	meiotic nuclear division		1.615e-09	1.366e-05	1.666e-07	1.603e-06		43	276	KIF18A,BRIP1,MND1,SGO1,FANCA,FANCD2,MEI4,MKI67,RAD54L,CHTF18,CENPX,AURKA,NEK2,EHMT2,BUB1,BUB1B,NCAPH,PKMYT1,EXO1,H2AX,CDC20,CDC25A,CDC25C,TOP2A,PTTG1,PDE3A,NCAPH2,WNT4,TRIP13,TTK,CKS2,SUN2,ASPM,PSMC3IP,PLK1,HSPA2,CYP26B1,ESPL1,EME1,NUF2,FBXO5,RAD51,RSPO1
GO: Biological Process	GO:1903046	meiotic cell cycle process		1.615e-09	1.366e-05	1.666e-07	1.603e-06		43	276	KIF18A,BRIP1,MND1,SGO1,FANCA,FANCD2,MEI4,MKI67,RAD54L,CHTF18,CENPX,AURKA,NEK2,EHMT2,BUB1,BUB1B,NCAPH,PKMYT1,EXO1,H2AX,CDC20,CDC25A,CDC25C,TOP2A,PTTG1,PDE3A,NCAPH2,WNT4,TRIP13,TTK,CKS2,SUN2,ASPM,PSMC3IP,PLK1,HSPA2,CYP26B1,ESPL1,EME1,NUF2,FBXO5,RAD51,RSPO1
GO: Biological Process	GO:0051321	meiotic cell cycle		1.615e-09	1.366e-05	1.666e-07	1.603e-06		43	276	KIF18A,BRIP1,MND1,SGO1,FANCA,FANCD2,MEI4,MKI67,RAD54L,CHTF18,CENPX,AURKA,NEK2,EHMT2,BUB1,BUB1B,NCAPH,PKMYT1,EXO1,H2AX,CDC20,CDC25A,CDC25C,TOP2A,PTTG1,PDE3A,NCAPH2,WNT4,TRIP13,TTK,CKS2,SUN2,ASPM,PSMC3IP,PLK1,HSPA2,CYP26B1,ESPL1,EME1,NUF2,FBXO5,RAD51,RSPO1
GO: Biological Process	GO:0051276	chromosome organization		1.785e-09	1.51e-05	1.82e-07	1.751e-06		125	1287	NUSAP1,KIF18A,CHAF1B,BRIP1,CENPW,HJURP,LRRK2,MCM2,MCM3,MCM5,MCM7,EYA2,EZH2,SGO1,H4C9,CDC45,FANCD2,MEI4,H2AC6,NDC80,FEN1,MKI67,MAD2L2,TACC3,RAD54L,KNSTRN,NTMT1,GINS4,BIRC5,PCGF5,MBD3,SPAG5,ASF1B,CHTF18,CENPI,RACGAP1,UHRF1,GINS2,POLQ,PRDM16,CDCA5,CENPN,MCM8,CENPX,RTEL1,GATA2,BLM,AURKA,BMI1,PPARGC1A,NEK2,NCAPG,BRCA1,EHMT2,SUV39H1,BUB1,BUB1B,PSRC1,KIF2C,H1-10,TCF21,PRC1,NCAPH,ZWINT,CCNB1,TGFB1,EXO1,H…
GO: Biological Process	GO:0051093	negative regulation of developmental process		1.936e-09	1.638e-05	1.95e-07	1.876e-06		118	1194	ABCA1,TP53INP1,FSTL3,MAP2,LRRK2,ACVRL1,MDK,MDM2,EZH2,H4C9,SEMA3A,ZNF608,MIF,FGF9,FGF13,FGFR3,MAD2L2,FST,FOXC2,FOXM1,SEMA3C,SFRP1,SFRP2,TMEM176B,RGCC,GAS2L1,ARHGDIA,DKK1,KLF13,MYLIP,MKX,HES4,SMO,PRDM16,MBNL3,RAI1,SOX11,GATA2,MSTN,PDCD4,BDNF,INPP4B,FGL2,XYLT1,CCN4,GJA1,PPARGC1A,NFATC2,SULF1,TSPO,LDLRAD4,NOTCH3,CCN3,TBX2,TBX5,CCDC85B,STMN2,TMEM119,CAV1,RUNX1T1,TNFRSF11B,TGFB1,TGFBR3,HHIP,THBS4,THRB,…
GO: Biological Process	GO:0010948	negative regulation of cell cycle process		2.256e-09	1.909e-05	2.246e-07	2.16e-06		53	386	MDM2,RRM2,EZH2,DACT1,NDC80,MIF,FGFR3,GPNMB,MAD2L2,FHL1,RGCC,GTSE1,DTL,BIRC5,BRSK1,CLSPN,BLM,AURKA,BMI1,NEK2,BRCA1,IER3,EHMT2,BUB1,BUB1B,CACNB4,CCNB1,CCNF,CCNG1,ORC1,CDK1,CDC6,CDC20,CDC25C,AURKB,CDKN2D,PTTG1,CENPE,CENPF,TRIP13,TTK,RECQL4,PLK1,MIIP,ESPL1,BTG2,FBXO5,CDT1,AURKAIP1,RAD51,E2F1,E2F8,HASPIN
GO: Biological Process	GO:1902099	regulation of metaphase/anaphase transition of cell cycle		2.319e-09	1.962e-05	2.281e-07	2.195e-06		18	59	NDC80,MAD2L2,BIRC5,BUB1,BUB1B,CCNB1,CDC6,CDC20,AURKB,CENPE,CENPF,TRIP13,TTK,PLK1,ESPL1,DLGAP5,FBXO5,CDT1
GO: Biological Process	GO:1905819	negative regulation of chromosome separation		2.978e-09	2.52e-05	2.897e-07	2.787e-06		16	47	NDC80,MAD2L2,BIRC5,BUB1,BUB1B,CCNB1,CDC20,AURKB,PTTG1,CENPE,CENPF,TRIP13,TTK,PLK1,FBXO5,CDT1
GO: Biological Process	GO:0033047	regulation of mitotic sister chromatid segregation		3.22e-09	2.724e-05	3.096e-07	2.978e-06		20	74	NDC80,MAD2L2,TACC3,BIRC5,BUB1,BUB1B,CCNB1,CDC6,CDC20,AURKB,PTTG1,CENPE,CENPF,TRIP13,TTK,PLK1,ESPL1,DLGAP5,FBXO5,CDT1
GO: Biological Process	GO:0033048	negative regulation of mitotic sister chromatid segregation		4.233e-09	3.582e-05	4.024e-07	3.872e-06		16	48	NDC80,MAD2L2,BIRC5,BUB1,BUB1B,CCNB1,CDC20,AURKB,PTTG1,CENPE,CENPF,TRIP13,TTK,PLK1,FBXO5,CDT1
GO: Biological Process	GO:0045841	negative regulation of mitotic metaphase/anaphase transition		4.347e-09	3.678e-05	4.042e-07	3.889e-06		15	42	NDC80,MAD2L2,BIRC5,BUB1,BUB1B,CCNB1,CDC20,AURKB,CENPE,CENPF,TRIP13,TTK,PLK1,FBXO5,CDT1
GO: Biological Process	GO:0071174	mitotic spindle checkpoint		4.347e-09	3.678e-05	4.042e-07	3.889e-06		15	42	NDC80,MAD2L2,BIRC5,STIL,BUB1,BUB1B,CCNB1,CDC20,AURKB,CENPE,CENPF,TRIP13,TTK,PLK1,CDT1
GO: Biological Process	GO:0045787	positive regulation of cell cycle		4.717e-09	3.991e-05	4.338e-07	4.174e-06		56	428	NUSAP1,MDM2,EZH2,CDC45,NDC80,MIF,FEN1,DBF4B,RGCC,GTSE1,DTL,BIRC5,STIL,SPAG5,RACGAP1,CDCA5,PLK4,CENPJ,SMOC2,AURKA,BRCA1,SPHK1,PSRC1,UBE2C,CCNB1,CCND2,TGFA,TGFB1,ORC1,CDK1,CDC6,CDC25A,CDC25C,AURKB,CENPE,WNT4,HOXA13,CKS1B,CKS2,HSPA2,KIF23,POC1A,IGF1,ESPL1,RIPOR2,DLGAP5,DDX11,BTG2,FBXO5,KIF14,FAM83D,CDT1,E2F1,E2F8,LMNB1,EGFR
GO: Biological Process	GO:0001944	vasculature development		5.626e-09	4.76e-05	5.075e-07	4.882e-06		93	884	RHOJ,ACTA2,MCAM,ACVRL1,MDK,MDM2,TNFRSF12A,ADM,MFGE8,FGF9,GPNMB,FOXF1,PRRX2,FOXC2,FOXM1,SEMA3C,FLT1,SFRP1,SFRP2,SGCD,RGCC,APOD,PDPN,PLPP3,PDGFD,SMO,GATA2,SMOC2,PDCD4,PRDM1,GJA1,BRCA1,NFATC2,SPHK1,SULF1,C3,BMPER,STRA6,NOTCH3,CCN3,TBX2,TBX5,THSD7A,TCF21,CAV1,TGFA,TGFB1,RSPO3,TGFBR3,COL18A1,HHIP,THBS4,TLR3,CD40,CDH2,PCSK5,ENPP2,SERPINF1,WNT4,CHI3L1,NR4A1,HOXA13,NRXN1,PITX2,HSPB1,HAND2,COL4A1,COL4A2,C…
GO: Biological Process	GO:0072358	cardiovascular system development		5.638e-09	4.77e-05	5.075e-07	4.882e-06		94	897	RHOJ,ACTA2,MCAM,ACVRL1,MDK,MDM2,TNFRSF12A,ADM,MFGE8,FGF9,GPNMB,FOXF1,PRRX2,FOXC2,FOXM1,SEMA3C,FLT1,SFRP1,SFRP2,SGCD,RGCC,APOD,PDPN,PLPP3,PDGFD,SMO,GATA2,SMOC2,PDCD4,PRDM1,GJA1,BRCA1,NFATC2,SPHK1,SULF1,C3,BMPER,STRA6,NOTCH3,CCN3,TBX2,TBX5,THSD7A,TCF21,CAV1,TGFA,TGFB1,RSPO3,TGFBR3,COL18A1,HHIP,THBS4,TLR3,CD40,CDH2,PCSK5,ENPP2,SERPINF1,WNT4,CHI3L1,NR4A1,HOXA13,NRXN1,PITX2,HSPB1,HAND2,COL4A1,COL4A2,C…
GO: Biological Process	GO:0000226	microtubule cytoskeleton organization		5.861e-09	4.959e-05	5.22e-07	5.022e-06		90	846	NUSAP1,KIF18A,CCDC8,CENPW,MAP2,SPEF2,SPC25,SGO1,TUBB3,TUBB4B,NDC80,FGF13,CEP126,TACC3,KNSTRN,NTMT1,BIRC5,STIL,SPAG5,GAS2L1,SSNA1,TPX2,RACGAP1,CEP131,BRSK1,VAMP4,PLK4,MYBL2,CENPJ,RAB8B,GOLGA8N,NEFM,AURKA,NEFH,NEK2,BRCA1,SYNE2,DCLK2,WDR90,PSRC1,KIF2C,STMN2,PARD3B,CAV1,PRC1,CCNB1,TBC1D8,CCNF,CDK1,CDC20,SKA1,AGRN,AURKB,CENPA,CENPE,LRRC6,TTK,HAUS8,SUN2,ASPM,SAC3D1,PLK1,HSPA1A,EZR,KIF23,POC1A,FSD1,KIF1…
GO: Biological Process	GO:0098609	cell-cell adhesion		5.96e-09	5.043e-05	5.253e-07	5.054e-06		95	911	ABAT,GLDN,FSTL3,MCAM,MDK,ZNF608,GPNMB,MAD2L2,PCDH10,FOXF1,PEAR1,RGCC,PDPN,SPINT2,TENM3,PLPP3,CTNNA3,CD274,ASTN1,PDE5A,CADM3,PAG1,ADAM19,LRRC32,IL20RB,CLSTN2,GCNT1,VSIR,FGL2,BLM,BMI1,BAIAP2L1,MYPN,PLEKHA7,SDK1,CCN3,PNP,CAV1,TGFB1,CORO1A,CLDN11,THBS4,ICAM5,CD74,TNR,CDH2,PCDH7,TNXB,CDH7,CDH8,CDH10,CDH18,SCARF2,HLA-DPB1,CDHR3,WNT4,JAM2,SERPINE2,LRFN4,NRXN1,PIK3R1,NTN1,HSPB1,EZR,COL8A2,SDK2,WNT7B,NECT…
GO: Biological Process	GO:1901989	positive regulation of cell cycle phase transition		6.159e-09	5.211e-05	5.372e-07	5.168e-06		25	116	MDM2,EZH2,CDC45,DBF4B,RGCC,DTL,BIRC5,CDCA5,UBE2C,CCNB1,CCND2,TGFB1,CDK1,CDC6,CDC25A,CDC25C,CENPE,HSPA2,ESPL1,DLGAP5,FBXO5,FAM83D,CDT1,LMNB1,EGFR
GO: Biological Process	GO:0045596	negative regulation of cell differentiation		6.247e-09	5.286e-05	5.394e-07	5.189e-06		91	860	ABCA1,TP53INP1,FSTL3,MAP2,LRRK2,ACVRL1,MDK,MDM2,EZH2,H4C9,SEMA3A,ZNF608,FGF9,FGF13,FGFR3,MAD2L2,FST,SEMA3C,SFRP1,SFRP2,TMEM176B,GAS2L1,ARHGDIA,DKK1,KLF13,MYLIP,MKX,HES4,SMO,PRDM16,MBNL3,SOX11,GATA2,MSTN,PDCD4,BDNF,INPP4B,FGL2,XYLT1,CCN4,NFATC2,TSPO,LDLRAD4,NOTCH3,CCN3,TBX5,CCDC85B,STMN2,TMEM119,CAV1,RUNX1T1,TGFB1,TGFBR3,THRB,ABCA5,TLR3,TLR4,CD74,RFLNA,TNR,HMGB3,WNT4,HOXB8,PIK3R1,ASPM,NTN1,HAND2,W…
GO: Biological Process	GO:1901992	positive regulation of mitotic cell cycle phase transition		6.631e-09	5.611e-05	5.668e-07	5.452e-06		23	100	MDM2,CDC45,DBF4B,RGCC,DTL,BIRC5,CDCA5,UBE2C,CCNB1,CCND2,TGFB1,CDK1,CDC6,CDC25A,CDC25C,CENPE,HSPA2,ESPL1,DLGAP5,FBXO5,CDT1,LMNB1,EGFR
GO: Biological Process	GO:0030900	forebrain development		7.49e-09	6.337e-05	6.337e-07	6.097e-06		57	445	LRRK2,MDK,EZH2,SOCS7,SEMA3A,FGF13,FGFR3,TACC3,STIL,SLC1A2,IGF2BP1,DKK1,SLIT3,SMO,PHACTR1,MYO1D,GATA2,PPARGC1A,SYNE2,DCLK2,NOTCH3,NRGN,TFAP2A,TFAP2C,C21orf91,OXTR,H2AX,TNR,CDH2,DCLK1,WNT4,SUN2,PITX1,PITX2,ASPM,MBOAT7,WNT7B,NCOR2,SLITRK5,PRKG1,INHBA,DAB1,LRP8,BTG2,KIF14,DLX1,DLX2,ARHGAP11B,WDR62,RAC3,CDON,RARB,FOXP2,E2F1,EGFR,ROBO2,EMX2
GO: Biological Process	GO:0040007	growth		7.711e-09	6.525e-05	6.46e-07	6.215e-06		115	1182	MAP2,ACVRL1,MDK,EZH2,NRN1,SOCS7,TNFRSF12A,SEMA3A,ADM,FGF9,FGF13,FGFR3,MAD2L2,FHL1,IL17RB,FOXC2,SELENOP,SEMA3C,FBLN5,SFRP1,SFRP2,SGIP1,APBA2,GINS4,APOD,STIL,SLC1A2,GAS2L1,MT1E,MT1F,MT1M,MT1X,MT2A,SLIT3,SMO,RAI1,GAP43,EPB41L3,MSTN,CREG1,SESN1,BDKRB1,BDNF,DIPK2A,IGSF10,AURKA,CCN5,CCN4,GJA1,EHMT2,BST2,SPHK1,SUV39H1,NGF,C3,STRA6,PSRC1,CCN3,TBX2,TBX5,CCDC85B,TFAP2C,CCNB1,TGFB1,ZMAT3,TGFBR3,CCNB2,PRKN,C…
GO: Biological Process	GO:0006281	DNA repair		8.11e-09	6.862e-05	6.727e-07	6.472e-06		67	564	CHAF1B,BRIP1,MCM2,MCM3,MCM5,MCM7,EYA2,H4C9,CDC45,FANCA,FANCD2,FANCG,FEN1,MAD2L2,RAD54L,FOXM1,RNASEH2A,DTL,GINS4,RAD51AP1,UBE2T,UHRF1,GINS2,CLSPN,POLQ,CDCA5,MCM8,CENPX,RTEL1,JMY,BLM,BRCA1,IER3,SUV39H1,TIMELESS,PNP,EXO1,H2AX,CDK1,CDKN2D,PTTG1,HMGB2,TRIP13,SLX1B,RECQL4,HSPA1A,POLD1,POLE,RRM2B,ISG15,HDAC9,EME1,PAXX,DDX11,BTG2,KIF22,RAD51,CHAF1A,USP43,REV3L,RFC2,RFC4,FIGN,LIG1,EGFR,FANCI,NEIL3
GO: Biological Process	GO:1902100	negative regulation of metaphase/anaphase transition of cell cycle		9.097e-09	7.697e-05	7.473e-07	7.189e-06		15	44	NDC80,MAD2L2,BIRC5,BUB1,BUB1B,CCNB1,CDC20,AURKB,CENPE,CENPF,TRIP13,TTK,PLK1,FBXO5,CDT1
GO: Biological Process	GO:0048732	gland development		9.289e-09	7.86e-05	7.557e-07	7.27e-06		63	518	FSTL3,MDK,EZH2,WLS,SEMA3A,FASN,MKI67,FOXF1,FOXM1,SEMA3C,SFRP1,SMO,IRS2,GATA2,AURKA,GJA1,SULF2,SULF1,TSPO,STRA6,TBX2,CACNB4,TCF21,ADRM1,OAS2,CAV1,TFAP2C,TGFA,TGFB1,TGFBR3,TGM2,THRB,OXTR,CCNB2,PAX3,SERPINF1,WNT4,PGR,TYMS,HOXA13,HOXB9,SERPINE2,PITX1,PITX2,CYP7B1,NTN1,IQGAP3,HAND2,IGSF3,VDR,EZR,WNT7B,CRIP1,NCOR2,IGF1,CSNK2B,PRLR,IRF6,MAFB,RARB,E2F8,EGFR,RXFP1
GO: Biological Process	GO:0051784	negative regulation of nuclear division		9.508e-09	8.045e-05	7.662e-07	7.371e-06		19	71	NDC80,FGFR3,MAD2L2,RGCC,BIRC5,BUB1,BUB1B,CCNB1,CDC20,AURKB,PTTG1,CENPE,CENPF,TRIP13,TTK,PLK1,FBXO5,CDT1,AURKAIP1
GO: Biological Process	GO:0008608	attachment of spindle microtubules to kinetochore		1.178e-08	9.966e-05	9.402e-07	9.045e-06		13	33	SGO1,NDC80,KNSTRN,SPAG5,RACGAP1,NEK2,KIF2C,CCNB1,AURKB,CENPE,NUF2,CDT1,KNL1
GO: Biological Process	GO:0043549	regulation of kinase activity		1.293e-08	0.0001094	1.021e-06	9.82e-06		99	978	LRRK2,EZH2,F2R,ADCY1,SOCS7,ADRA2A,CAMK2N1,MIF,MAP3K10,FGF13,FGFR3,GPNMB,FLT1,SFRP1,SFRP2,DBF4B,RGCC,SAMD5,STIL,DKK1,PDGFD,TPX2,PDE5A,IRS2,CLSPN,GAP43,MSTN,BDKRB1,PDCD4,BDNF,BLM,NGF,PSRC1,CAV1,CBS,DIRAS3,CCNB1,CCND2,TGFA,TGFB1,PKMYT1,CCNF,CCNG1,GSTP1,P2RX7,CCNB2,TLR3,TLR4,CD40,CD74,IRAK3,PRKN,CDK1,CDC6,CDC25A,CDC25C,AGRN,TNXB,CDKN2D,CDKN3,CENPE,CHI3L1,TTN,PIK3IP1,CKS1B,CKS2,NRXN1,PIK3R1,UCHL1,PLK1…
GO: Biological Process	GO:0001932	regulation of protein phosphorylation		1.303e-08	0.0001102	1.021e-06	9.82e-06		146	1625	ACTA2,LRRK2,ACVR2A,ACVRL1,EZH2,F2R,F2RL1,ADCY1,SEMA3A,DACT1,ADRA2A,CAMK2N1,SH3RF2,WNT16,MIF,MAP3K10,FGF9,FGF13,FGFR3,GPNMB,MAD2L2,FOXM1,FLT1,SFRP1,SFRP2,SFRP4,DBF4B,RGCC,SAMD5,STIL,DKK1,PLPP3,PDGFD,TPX2,PDE5A,CLSPN,LMBRD1,GAP43,PBK,MSTN,BDKRB1,PDCD4,GFRA1,BDNF,BLM,PPARGC1A,SPHK1,NGF,C3,BMPER,LDLRAD4,PSRC1,TMEM119,GRIN2B,CAV1,CBS,DIRAS3,CCNB1,CCND2,TGFA,TGFB1,PKMYT1,CCNF,CCNG1,GSTP1,TGFBR3,THBS4,P…
GO: Biological Process	GO:0043062	extracellular structure organization		1.335e-08	0.000113	1.03e-06	9.912e-06		62	511	ABCA1,FBN2,ACAN,LOXL4,MMP12,MMP17,FOXF1,FOXC2,FBLN5,SFRP2,FMOD,RGCC,MSR1,PDPN,SPINT2,MYLIP,MKX,ADAM19,SMOC2,SULF2,SULF1,ADAMTS5,TFAP2A,TNFRSF11B,TGFB1,COL18A1,ABCA5,ICAM5,TNR,AGRN,TNXB,VIT,JAM2,ADAMTSL4,COL4A1,COL4A2,COL4A4,COL7A1,COL8A1,COL8A2,COL11A1,COL15A1,ADAMTS4,EGFL6,HAPLN1,CTSK,CTSS,ITGA1,ITGA4,DCN,ITGB2,ITGB8,OLFML2A,PTX3,DPP4,DPT,ECM2,LAMA4,LIPC,RXFP1,LUM,FLOT1
GO: Biological Process	GO:1901991	negative regulation of mitotic cell cycle phase transition		1.339e-08	0.0001133	1.03e-06	9.912e-06		40	264	MDM2,EZH2,DACT1,NDC80,GPNMB,MAD2L2,FHL1,RGCC,GTSE1,BIRC5,BRSK1,CLSPN,BLM,AURKA,BRCA1,IER3,BUB1,BUB1B,CACNB4,CCNB1,CCNG1,ORC1,CDK1,CDC6,CDC20,CDC25C,AURKB,CDKN2D,CENPE,CENPF,TRIP13,TTK,PLK1,MIIP,BTG2,FBXO5,CDT1,E2F1,E2F8,HASPIN
GO: Biological Process	GO:0051094	positive regulation of developmental process		1.786e-08	0.0001511	1.361e-06	1.31e-05		146	1633	RHOJ,ACVR2A,ACVRL1,MDK,EZH2,TNFRSF12A,SEMA3A,ADM,DACT1,FBN2,MIF,FGF9,FGFR3,MME,MAD2L2,FST,FOXC2,SEMA3C,FLT1,SFRP1,SFRP2,SFRP4,SGIP1,RGCC,MSR1,PDPN,ARHGDIA,DKK1,TENM3,PDGFD,ASPA,CD274,PDE5A,SMO,PRDM16,SOX11,GATA2,CLSTN2,SMOC2,BDNF,VSIR,PRDM1,AURKA,BMI1,CCN4,GJA1,PPARGC1A,BRCA1,NFATC2,SPHK1,TSPO,NGF,C3,GPC2,BMPER,PNP,TBX2,TBX5,GPC1,STMN2,TMEM119,TEAD4,TFAP2A,CCNB1,TGFB1,C21orf91,TGFBR3,THRB,OXTR,P2…
GO: Biological Process	GO:0009612	response to mechanical stimulus		1.808e-08	0.000153	1.366e-06	1.314e-05		38	246	MDK,SCN1A,SLC1A3,ARHGDIA,BDKRB1,GJA1,STRA6,CASP1,GRIN2B,CAV1,CCNB1,TGFB1,P2RX7,P2RY1,TLR3,TLR4,CD40,CHI3L1,TTN,SERPINE2,NRXN1,USP53,COL11A1,PPL,IGF1,IGFBP2,RIPOR2,DCN,PTGS2,BTG2,KCNJ2,KCNK2,PCDH15,KIT,FOXP2,ANO1,EDNRA,EGFR
GO: Biological Process	GO:0010389	regulation of G2/M transition of mitotic cell cycle		1.89e-08	0.0001599	1.415e-06	1.362e-05		34	206	TUBB4B,FHL1,DBF4B,DTL,SSNA1,TPX2,CEP131,BRSK1,CLSPN,PLK4,KCNH5,CENPJ,BLM,AURKA,NEK2,BRCA1,IER3,CCNB1,CCNG1,ORC1,CDK1,CDC6,CDC25A,CDC25C,AURKB,CENPF,HMMR,HAUS8,PLK1,HSPA2,MIIP,FBXO5,KIF14,LMNB1
GO: Biological Process	GO:0007094	mitotic spindle assembly checkpoint		1.933e-08	0.0001636	1.422e-06	1.368e-05		14	40	NDC80,MAD2L2,BIRC5,BUB1,BUB1B,CCNB1,CDC20,AURKB,CENPE,CENPF,TRIP13,TTK,PLK1,CDT1
GO: Biological Process	GO:0071173	spindle assembly checkpoint		1.933e-08	0.0001636	1.422e-06	1.368e-05		14	40	NDC80,MAD2L2,BIRC5,BUB1,BUB1B,CCNB1,CDC20,AURKB,CENPE,CENPF,TRIP13,TTK,PLK1,CDT1
GO: Biological Process	GO:0048608	reproductive structure development		2.073e-08	0.0001754	1.512e-06	1.455e-05		62	517	KIF18A,BRIP1,FSTL3,ACVR2A,FANCA,SEMA3A,ADM,FANCG,FGF9,MME,FST,SFRP1,SFRP2,SPINT2,SLIT3,AKR1C3,PLK4,ADAM19,PEG10,GATA2,PRDM1,NEFH,GJA1,SULF1,STRA6,TCF21,ADRM1,TFAP2C,CCNF,RSPO3,TLR3,SERPINF1,HMGB2,LRRC6,WNT4,PHLDA2,PGR,HOXA13,SERPINE2,ASPM,CYP7B1,VDR,WNT7B,CRIP1,IGF1,OSR1,MYOCD,PRLR,INHBA,ITGA4,DCN,PTGIS,PTGS2,ITGB8,PTX3,KIT,KRT8,KRT19,LEP,E2F8,EGFR,ROBO2
GO: Biological Process	GO:0042325	regulation of phosphorylation		2.136e-08	0.0001808	1.545e-06	1.486e-05		156	1781	ACTA2,LRRK2,MCM7,ACVR2A,ACVRL1,EZH2,F2R,F2RL1,ADCY1,SOCS7,SEMA3A,DACT1,ADRA2A,CAMK2N1,SH3RF2,WNT16,MIF,MAP3K10,FGF9,FGF13,FGFR3,GPNMB,MAD2L2,FOXM1,FLT1,SFRP1,SFRP2,SFRP4,DBF4B,RGCC,SAMD5,STIL,GADD45GIP1,DKK1,PLPP3,PDGFD,TPX2,PDE5A,IRS2,CLSPN,LMBRD1,PHACTR1,GAP43,PBK,MSTN,BDKRB1,PDCD4,GFRA1,BDNF,BLM,PPARGC1A,IER3,SPHK1,NGF,C3,BMPER,LDLRAD4,PSRC1,TMEM119,GRIN2B,CAV1,CBS,DIRAS3,CCNB1,CCND2,TGFA,TGFB…
GO: Biological Process	GO:0048585	negative regulation of response to stimulus		2.305e-08	0.0001951	1.653e-06	1.59e-05		166	1928	ABAT,FSTL3,APCDD1,TRAIP,LRRK2,MCC,CARD16,EYA2,MDK,MDM2,EZH2,F2RL1,ADCY1,SOCS7,SEMA3A,ADM,DACT1,ADRA2A,FBN2,CAMK2N1,SH3RF2,MIF,FGF9,FGFR3,ARRDC3,MAD2L2,MMP12,FST,BICC1,FOXF1,PEAR1,FOXM1,SEMA3C,SFRP1,SFRP2,SFRP4,APOD,RNF126,DKK1,SLIT3,POLQ,PRDM16,LMBRD1,DKK2,HECW1,RTEL1,PEG10,GATA2,PBK,IL20RB,MSTN,SESN1,PDCD4,BDNF,VSIR,FGL2,PRDM1,XYLT1,BMI1,GJA1,SULF2,BRCA1,IER3,RBMS3,BST2,SULF1,GLIS2,SERPING1,RASA…
GO: Biological Process	GO:0000086	G2/M transition of mitotic cell cycle		2.687e-08	0.0002274	1.911e-06	1.838e-05		39	260	TUBB4B,FHL1,FOXM1,DBF4B,DTL,BIRC5,SSNA1,TPX2,CEP131,BRSK1,CLSPN,PLK4,KCNH5,CENPJ,BLM,AURKA,NEK2,BRCA1,IER3,CCNB1,PKMYT1,CCNG1,ORC1,CCNB2,CDK1,CDC6,CDC25A,CDC25C,AURKB,CENPF,HMMR,HAUS8,PLK1,HSPA2,MIIP,MELK,FBXO5,KIF14,LMNB1
GO: Biological Process	GO:0061458	reproductive system development		2.764e-08	0.0002339	1.949e-06	1.875e-05		62	521	KIF18A,BRIP1,FSTL3,ACVR2A,FANCA,SEMA3A,ADM,FANCG,FGF9,MME,FST,SFRP1,SFRP2,SPINT2,SLIT3,AKR1C3,PLK4,ADAM19,PEG10,GATA2,PRDM1,NEFH,GJA1,SULF1,STRA6,TCF21,ADRM1,TFAP2C,CCNF,RSPO3,TLR3,SERPINF1,HMGB2,LRRC6,WNT4,PHLDA2,PGR,HOXA13,SERPINE2,ASPM,CYP7B1,VDR,WNT7B,CRIP1,IGF1,OSR1,MYOCD,PRLR,INHBA,ITGA4,DCN,PTGIS,PTGS2,ITGB8,PTX3,KIT,KRT8,KRT19,LEP,E2F8,EGFR,ROBO2
GO: Biological Process	GO:0001822	kidney development		2.824e-08	0.0002389	1.975e-06	1.9e-05		44	314	FSTL3,ACTA2,LRRK2,GCNT4,MME,MMP17,FOXC2,SFRP1,SIM1,SLC12A1,PDGFD,SMO,SOX11,GCNT1,BDNF,SULF2,SULF1,GLIS2,TIMELESS,BMPER,STRA6,NOTCH3,TCF21,TFAP2A,TGFB1,PCSK5,CENPF,SERPINF1,WNT4,HOXC11,HOXD11,COL4A4,CYP26B1,RRM2B,WNT7B,OSR2,ID3,OSR1,IL6R,DCHS2,DCN,RARB,EDNRA,ROBO2
GO: Biological Process	GO:0001568	blood vessel development		2.95e-08	0.0002496	2.046e-06	1.968e-05		88	849	RHOJ,ACTA2,MCAM,ACVRL1,MDK,MDM2,TNFRSF12A,ADM,MFGE8,FGF9,GPNMB,FOXF1,PRRX2,FOXC2,FOXM1,SEMA3C,FLT1,SFRP1,SFRP2,SGCD,RGCC,APOD,PLPP3,PDGFD,SMO,GATA2,SMOC2,PRDM1,GJA1,BRCA1,SPHK1,SULF1,C3,BMPER,STRA6,NOTCH3,CCN3,TBX2,TBX5,THSD7A,TCF21,CAV1,TGFA,TGFB1,RSPO3,TGFBR3,COL18A1,HHIP,THBS4,TLR3,CD40,CDH2,PCSK5,ENPP2,SERPINF1,WNT4,CHI3L1,NR4A1,HOXA13,NRXN1,PITX2,HSPB1,HAND2,COL4A1,COL4A2,COL4A4,COL8A1,COL8A…
GO: Biological Process	GO:1901988	negative regulation of cell cycle phase transition		3.593e-08	0.000304	2.472e-06	2.378e-05		41	284	MDM2,EZH2,DACT1,NDC80,GPNMB,MAD2L2,FHL1,RGCC,GTSE1,DTL,BIRC5,BRSK1,CLSPN,BLM,AURKA,BRCA1,IER3,BUB1,BUB1B,CACNB4,CCNB1,CCNG1,ORC1,CDK1,CDC6,CDC20,CDC25C,AURKB,CDKN2D,CENPE,CENPF,TRIP13,TTK,PLK1,MIIP,BTG2,FBXO5,CDT1,E2F1,E2F8,HASPIN
GO: Biological Process	GO:0051310	metaphase plate congression		3.835e-08	0.0003245	2.617e-06	2.517e-05		17	62	KIF18A,NDC80,SPAG5,CDCA5,PSRC1,KIF2C,CCNB1,CENPE,CENPF,NUF2,KIF14,FAM83D,CDT1,KIFC1,KIF22,CDCA8,CEP55
GO: Biological Process	GO:1902749	regulation of cell cycle G2/M phase transition		4.358e-08	0.0003688	2.95e-06	2.838e-05		35	223	TUBB4B,FHL1,DBF4B,GTSE1,DTL,SSNA1,TPX2,CEP131,BRSK1,CLSPN,PLK4,KCNH5,CENPJ,BLM,AURKA,NEK2,BRCA1,IER3,CCNB1,CCNG1,ORC1,CDK1,CDC6,CDC25A,CDC25C,AURKB,CENPF,HMMR,HAUS8,PLK1,HSPA2,MIIP,FBXO5,KIF14,LMNB1
GO: Biological Process	GO:0045931	positive regulation of mitotic cell cycle		4.881e-08	0.0004129	3.277e-06	3.153e-05		31	184	NUSAP1,MDM2,CDC45,NDC80,DBF4B,RGCC,DTL,BIRC5,CDCA5,SMOC2,AURKA,SPHK1,UBE2C,CCNB1,CCND2,TGFA,TGFB1,CDK1,CDC6,CDC25A,CDC25C,CENPE,HOXA13,HSPA2,IGF1,ESPL1,DLGAP5,FBXO5,CDT1,LMNB1,EGFR
GO: Biological Process	GO:0019220	regulation of phosphate metabolic process		4.997e-08	0.0004228	3.329e-06	3.203e-05		169	1994	CCDC8,ACTA2,LRRK2,MCM7,ACVR2A,ACVRL1,EZH2,F2R,F2RL1,ADCY1,SOCS7,SEMA3A,DACT1,ADRA2A,CAMK2N1,CSRNP3,SH3RF2,WNT16,MIF,MAP3K10,FGF9,FGF13,FGFR3,GPNMB,MAD2L2,FOXM1,FLT1,SFRP1,SFRP2,SFRP4,DBF4B,RGCC,SAMD5,STIL,GADD45GIP1,DKK1,PLPP3,PDGFD,TPX2,PDE5A,IRS2,CLSPN,LMBRD1,PHACTR1,MYO1D,GAP43,PBK,MSTN,BDKRB1,PDCD4,GFRA1,BDNF,BLM,PPARGC1A,IER3,SPHK1,NGF,C3,PPP1R35,BMPER,SPOCD1,LDLRAD4,PSRC1,TMEM119,GRIN2B,CAV…
GO: Biological Process	GO:0009719	response to endogenous stimulus		5.132e-08	0.0004342	3.391e-06	3.263e-05		158	1834	KIF18A,ABCA1,BRIP1,FSTL3,LRRK2,TCIRG1,MCM7,ACVR2A,ACVRL1,MDK,MDM2,EZH2,ADCY1,SOCS7,ADM,ADRA2A,FBN2,AGL,PGRMC2,FGF9,FGFR3,FBXO32,FST,FOXC2,SFRP1,SFRP2,SFRP4,FMOD,SORBS1,MBD3,GAS2L1,SPINT2,DKK1,PDGFD,SLIT3,MYLIP,NR5A2,AKR1C3,IRS2,ATP1A3,PRDM16,LMBRD1,GABRB3,SOX11,PEG10,RAB8B,LRRC32,GCNT1,SMOC2,MSTN,SESN1,PDCD4,BDNF,VSIR,CFB,STAT4,BLM,GJA1,PPARGC1A,SULF2,BRCA1,BAIAP2L1,EHMT2,SULF1,TSPO,NGF,TIMELESS,…
GO: Biological Process	GO:0051174	regulation of phosphorus metabolic process		5.17e-08	0.0004375	3.391e-06	3.263e-05		169	1995	CCDC8,ACTA2,LRRK2,MCM7,ACVR2A,ACVRL1,EZH2,F2R,F2RL1,ADCY1,SOCS7,SEMA3A,DACT1,ADRA2A,CAMK2N1,CSRNP3,SH3RF2,WNT16,MIF,MAP3K10,FGF9,FGF13,FGFR3,GPNMB,MAD2L2,FOXM1,FLT1,SFRP1,SFRP2,SFRP4,DBF4B,RGCC,SAMD5,STIL,GADD45GIP1,DKK1,PLPP3,PDGFD,TPX2,PDE5A,IRS2,CLSPN,LMBRD1,PHACTR1,MYO1D,GAP43,PBK,MSTN,BDKRB1,PDCD4,GFRA1,BDNF,BLM,PPARGC1A,IER3,SPHK1,NGF,C3,PPP1R35,BMPER,SPOCD1,LDLRAD4,PSRC1,TMEM119,GRIN2B,CAV…
GO: Biological Process	GO:0048646	anatomical structure formation involved in morphogenesis		5.681e-08	0.0004806	3.697e-06	3.557e-05		125	1365	ERG,RHOJ,MCAM,ACTC1,TCIRG1,EYA2,ACVR2A,ACVRL1,MDK,WLS,SOCS7,TNFRSF12A,ADM,DACT1,MFGE8,FBN2,WNT16,FGF9,GPNMB,FOXF1,FOXC2,SEMA3C,FLT1,SFRP1,SFRP2,ANK2,RGCC,APOD,STIL,PDPN,SPINT2,DKK1,PLPP3,MKX,SMO,SOX11,GATA2,SMOC2,EPB41L3,BRCA1,NFATC2,SPHK1,SULF1,MYPN,C3,BMPER,STRA6,SDK1,NOTCH3,CCN3,TBX2,TBX5,GPC1,THSD7A,TCF21,CAV1,TEAD4,TFAP2A,TFAP2C,TGFA,TGFB1,CCNG1,RSPO3,TGFBR3,TGM2,COL18A1,HHIP,THBS4,TLR3,CD40…
GO: Biological Process	GO:0051272	positive regulation of cellular component movement		5.771e-08	0.0004883	3.727e-06	3.586e-05		73	668	RHOJ,MAP2,ACTA2,MCAM,MDK,MDM2,F2R,F2RL1,SEMA3A,ADRA2A,ATP8A1,SH3RF2,MIF,FGF9,GPNMB,FOXF1,FOXC2,RRAS2,SEMA3C,FLT1,GTSE1,PDPN,PLPP3,PDGFD,CD274,SMO,IRS2,GATA2,SMOC2,MSTN,BDKRB1,VSIR,CCN4,SPHK1,SYNE2,CAV1,TFAP2A,TGFB1,COL18A1,CORO1A,THBS4,CD40,CD74,PCSK5,ENPP2,DAPK2,PGR,PIK3R1,SUN2,NTN1,CMKLR1,HSPB1,IGF1,IL6R,IL6ST,HDAC9,RIPOR2,TUBB2B,ITGA4,PTGS2,FBXO5,ACKR3,KIT,CASS4,RARRES2,HBEGF,STMN1,EDNRA,LGALS…
GO: Biological Process	GO:0000082	G1/S transition of mitotic cell cycle		5.969e-08	0.000505	3.826e-06	3.681e-05		42	300	MCM2,MCM3,MCM5,MCM7,MCM10,MDM2,RRM2,EZH2,CDC45,DACT1,GPNMB,FHL1,RGCC,GTSE1,PDPN,MCM8,AURKA,CACNB4,TCF19,CCNB1,CCND2,ORC1,CDK1,CDC6,CDC25A,CDC25C,CDKN2D,CDKN3,ORC6,TYMS,IQGAP3,POLE,INHBA,BTG2,FBXO5,KIF14,CDT1,E2F1,GMNN,E2F8,EGFR,HASPIN
GO: Biological Process	GO:0048699	generation of neurons		6.153e-08	0.0005206	3.915e-06	3.766e-05		152	1752	GLDN,MAP2,LRRK2,MDK,MDM2,EZH2,NRN1,CSMD3,ADCY1,TNFRSF12A,SEMA3A,ADM,DACT1,TUBB3,WNT16,MIF,FGF13,FGFR3,MME,SEMA3C,SFRP1,SFRP2,GAS7,APOD,BHLHE40,SLC1A3,PREX2,ARHGDIA,DKK1,TENM3,SLIT3,ASPA,MYLIP,RACGAP1,HES4,ASTN1,SMO,IRS2,BRSK1,PHACTR1,GABRB3,SOX11,HECW1,GAP43,SPTB,GATA2,EPB41L3,GFRA1,BDNF,PRDM1,XYLT1,IGSF10,NEFM,AURKA,NEFH,GJA1,EHMT2,SPHK1,MYPN,TSPO,NGF,C3,DCLK2,GPC2,SDK1,NOTCH3,GPC1,ARHGEF28,HCN1…
GO: Biological Process	GO:0045859	regulation of protein kinase activity		6.357e-08	0.0005379	3.998e-06	3.847e-05		91	903	LRRK2,EZH2,F2R,ADCY1,ADRA2A,CAMK2N1,MIF,MAP3K10,FGF13,GPNMB,FLT1,SFRP1,SFRP2,DBF4B,RGCC,SAMD5,STIL,DKK1,PDGFD,TPX2,PDE5A,CLSPN,GAP43,BDKRB1,PDCD4,BDNF,BLM,NGF,PSRC1,CAV1,CBS,DIRAS3,CCNB1,CCND2,TGFA,TGFB1,PKMYT1,CCNF,CCNG1,GSTP1,P2RX7,CCNB2,TLR3,TLR4,CD40,CD74,IRAK3,CDK1,CDC6,CDC25A,CDC25C,AGRN,TNXB,CDKN2D,CDKN3,CENPE,CHI3L1,TTN,CKS1B,CKS2,NRXN1,UCHL1,PLK1,IQGAP3,HSPB1,WNT7B,IGF1,CSNK2B,SOCS5,MYOC…
GO: Biological Process	GO:0044839	cell cycle G2/M phase transition		6.38e-08	0.0005398	3.998e-06	3.847e-05		40	279	TUBB4B,FHL1,FOXM1,DBF4B,GTSE1,DTL,BIRC5,SSNA1,TPX2,CEP131,BRSK1,CLSPN,PLK4,KCNH5,CENPJ,BLM,AURKA,NEK2,BRCA1,IER3,CCNB1,PKMYT1,CCNG1,ORC1,CCNB2,CDK1,CDC6,CDC25A,CDC25C,AURKB,CENPF,HMMR,HAUS8,PLK1,HSPA2,MIIP,MELK,FBXO5,KIF14,LMNB1
GO: Biological Process	GO:0060485	mesenchyme development		6.577e-08	0.0005565	4.092e-06	3.936e-05		43	312	ERG,ACTA2,ACTC1,ACTG2,ACVRL1,MDK,MDM2,EZH2,SEMA3A,WNT16,FGF9,MAD2L2,FOXF1,FOXC2,SEMA3C,SFRP1,SFRP2,RGCC,PDPN,SMO,SOX11,PDCD4,GJA1,LDLRAD4,TBX2,TBX5,TCF21,TFAP2A,TGFB1,TGFBR3,PAX3,WNT4,PITX2,HAND2,WNT7B,OSR1,MYOCD,ITGA4,FAM83D,EDNRA,SEMA3D,ROBO2,EPHA3
GO: Biological Process	GO:0009968	negative regulation of signal transduction		7.437e-08	0.0006292	4.593e-06	4.419e-05		135	1513	FSTL3,APCDD1,TRAIP,LRRK2,MCC,CARD16,EYA2,MDK,MDM2,EZH2,F2RL1,ADCY1,SOCS7,ADM,DACT1,ADRA2A,FBN2,CAMK2N1,SH3RF2,MIF,FGF9,FGFR3,ARRDC3,MAD2L2,MMP12,FST,BICC1,PEAR1,FOXM1,SFRP1,SFRP2,SFRP4,APOD,RNF126,DKK1,SLIT3,PRDM16,LMBRD1,DKK2,HECW1,PEG10,GATA2,PBK,MSTN,SESN1,PDCD4,BDNF,PRDM1,BMI1,SULF2,BRCA1,IER3,RBMS3,SULF1,GLIS2,RASA4B,BMPER,GNAZ,LDLRAD4,NOTCH3,CCN3,GPC1,NPR3,TCF21,CAV1,TFAP2A,TGFA,TGFB1,GREM2…
GO: Biological Process	GO:0071900	regulation of protein serine/threonine kinase activity		7.572e-08	0.0006407	4.615e-06	4.44e-05		64	560	LRRK2,EZH2,F2R,ADRA2A,MIF,MAP3K10,FLT1,SFRP1,SFRP2,DBF4B,RGCC,SAMD5,STIL,DKK1,PDGFD,PDE5A,PDCD4,BLM,NGF,PSRC1,CAV1,CBS,DIRAS3,CCNB1,CCND2,TGFA,TGFB1,PKMYT1,CCNF,CCNG1,GSTP1,P2RX7,CCNB2,TLR4,CD40,CD74,IRAK3,CDK1,CDC6,CDC25A,CDC25C,TNXB,CDKN2D,CDKN3,CKS1B,CKS2,NRXN1,UCHL1,PLK1,IQGAP3,HSPB1,WNT7B,IGF1,MYOCD,FAM20A,MAP2K6,ITGA1,TELO2,KIT,DUSP2,RGS4,LGALS9,CEMIP,EGFR
GO: Biological Process	GO:0071495	cellular response to endogenous stimulus		7.582e-08	0.0006415	4.615e-06	4.44e-05		137	1542	KIF18A,BRIP1,FSTL3,LRRK2,TCIRG1,MCM7,ACVR2A,ACVRL1,MDM2,EZH2,ADCY1,SOCS7,ADRA2A,FBN2,PGRMC2,FGF9,FGFR3,FBXO32,FST,FOXC2,SFRP1,SFRP2,SFRP4,FMOD,SORBS1,GAS2L1,SPINT2,DKK1,PDGFD,SLIT3,NR5A2,AKR1C3,IRS2,ATP1A3,PRDM16,LMBRD1,GABRB3,SOX11,PEG10,RAB8B,LRRC32,SMOC2,MSTN,SESN1,PDCD4,BDNF,VSIR,BLM,GJA1,PPARGC1A,SULF2,BRCA1,BAIAP2L1,EHMT2,SULF1,NGF,TIMELESS,BMPER,MGARP,LDLRAD4,GPC1,TCF21,ADRM1,HCN1,STMN2,CA…
GO: Biological Process	GO:0055123	digestive system development		8.21e-08	0.0006946	4.962e-06	4.773e-05		28	159	WLS,DACT1,FGF9,FGFR3,FOXF1,SFRP1,SFRP2,SLC4A2,SMO,SOX11,PRDM1,STRA6,TBX2,TCF21,CCNB1,TGFB1,OXTR,PCSK5,TYMS,PITX2,FOXP4,IGF1,MYOCD,DAB1,KIT,RARB,RARRES2,EGFR
GO: Biological Process	GO:0006270	DNA replication initiation		8.666e-08	0.0007332	5.2e-06	5.003e-05		15	51	MCM2,MCM3,MCM5,MCM7,MCM10,CDC45,MCM8,ORC1,CDC6,LRWD1,ORC6,POLE,FBXO5,CDT1,E2F8
GO: Biological Process	GO:0007017	microtubule-based process		8.829e-08	0.000747	5.227e-06	5.028e-05		103	1071	NUSAP1,KIF18A,CCDC8,CENPW,MAP2,SPEF2,SPC25,SGO1,TUBB3,TUBB4B,NDC80,FGF13,CEP126,TACC3,KIF6,KNSTRN,GTSE1,NTMT1,BIRC5,STIL,SPAG5,GAS2L1,SSNA1,TPX2,RACGAP1,CEP131,BRSK1,VAMP4,PLK4,MYBL2,CENPJ,RAB8B,GOLGA8N,NEFM,AURKA,NEFH,NEK2,BRCA1,SYNE2,DCLK2,WDR90,MGARP,PSRC1,KIF2C,STMN2,PARD3B,CAV1,PRC1,CCNB1,TBC1D8,CCNF,CDK1,CDC20,SKA1,AGRN,AURKB,CENPA,CENPE,LRRC6,TTK,HAUS8,SUN2,UCHL1,ASPM,SAC3D1,PLK1,HSPA1A,HS…
GO: Biological Process	GO:0010648	negative regulation of cell communication		8.834e-08	0.0007474	5.227e-06	5.028e-05		143	1632	FSTL3,APCDD1,TRAIP,LRRK2,MCC,CARD16,EYA2,MDK,MDM2,EZH2,F2RL1,ADCY1,SOCS7,ADM,DACT1,ADRA2A,FBN2,CAMK2N1,SH3RF2,MIF,FGF9,FGFR3,ARRDC3,MAD2L2,MMP12,FST,BICC1,PEAR1,FOXM1,SFRP1,SFRP2,SFRP4,APOD,RNF126,DKK1,SLIT3,PRDM16,LMBRD1,DKK2,HECW1,PEG10,GATA2,PBK,MSTN,SESN1,PDCD4,BDNF,PRDM1,BMI1,SULF2,BRCA1,IER3,RBMS3,SULF1,GLIS2,RASA4B,BMPER,GNAZ,LDLRAD4,NOTCH3,CCN3,GPC1,NPR3,TCF21,CAV1,TFAP2A,TGFA,TGFB1,GREM2…
GO: Biological Process	GO:0044786	cell cycle DNA replication		9.232e-08	0.0007811	5.424e-06	5.218e-05		18	73	MCM2,MCM3,MCM5,MCM7,CDC45,FEN1,DBF4B,RTEL1,POLD1,POLE,FBXO5,CDT1,RAD51,RFC2,RFC4,GMNN,E2F8,LIG1
GO: Biological Process	GO:0035239	tube morphogenesis		9.328e-08	0.0007892	5.443e-06	5.236e-05		101	1045	RHOJ,MCAM,ACVRL1,MDK,TNFRSF12A,ADM,DACT1,MFGE8,MGP,FGF9,FGFR3,GPNMB,FOXF1,PRRX2,FOXC2,FOXM1,FLT1,SFRP1,SFRP2,SGCD,RGCC,APOD,STIL,PDPN,SPINT2,SMO,SOX11,GATA2,SMOC2,PRDM1,GJA1,BRCA1,SPHK1,SULF1,C3,TIMELESS,BMPER,STRA6,NOTCH3,CCN3,TBX2,TBX5,THSD7A,TCF21,CAV1,TFAP2A,TFAP2C,TGFA,TGFB1,RSPO3,TGFBR3,TGM2,COL18A1,HHIP,THBS4,TLR3,CD40,PAX3,CDH2,ENPP2,SERPINF1,WNT4,CHI3L1,NR4A1,PGR,HOXA13,NRXN1,HOXD11,PITX…
GO: Biological Process	GO:0007010	cytoskeleton organization		9.578e-08	0.0008104	5.551e-06	5.34e-05		145	1663	NUSAP1,KIF18A,CCDC8,CENPW,RHOJ,MAP2,SPEF2,SPC25,ACTC1,MDK,SGO1,F2RL1,TUBB3,TUBB4B,ADRA2A,NDC80,FGF13,CEP126,MAD2L2,TACC3,SFRP1,ANK2,KNSTRN,RGCC,NTMT1,GAS7,BIRC5,SORBS1,STIL,SPECC1,SPAG5,GAS2L1,ARHGDIA,SSNA1,TPX2,RACGAP1,CEP131,BRSK1,VAMP4,PLK4,MYBL2,PHACTR1,CENPJ,RAB8B,SPTB,EPB41L3,JMY,GOLGA8N,NEFM,AURKA,NEFH,NEK2,PDLIM3,BRCA1,BAIAP2L1,BST2,SYNE2,MYPN,DCLK2,WDR90,TAGLN,PSRC1,KIF2C,TMSB15A,ARHGEF2…
GO: Biological Process	GO:0023057	negative regulation of signaling		1.024e-07	0.0008665	5.895e-06	5.671e-05		143	1636	FSTL3,APCDD1,TRAIP,LRRK2,MCC,CARD16,EYA2,MDK,MDM2,EZH2,F2RL1,ADCY1,SOCS7,ADM,DACT1,ADRA2A,FBN2,CAMK2N1,SH3RF2,MIF,FGF9,FGFR3,ARRDC3,MAD2L2,MMP12,FST,BICC1,PEAR1,FOXM1,SFRP1,SFRP2,SFRP4,APOD,RNF126,DKK1,SLIT3,PRDM16,LMBRD1,DKK2,HECW1,PEG10,GATA2,PBK,MSTN,SESN1,PDCD4,BDNF,PRDM1,BMI1,SULF2,BRCA1,IER3,RBMS3,SULF1,GLIS2,RASA4B,BMPER,GNAZ,LDLRAD4,NOTCH3,CCN3,GPC1,NPR3,TCF21,CAV1,TFAP2A,TGFA,TGFB1,GREM2…
GO: Biological Process	GO:0048771	tissue remodeling		1.112e-07	0.0009412	6.359e-06	6.118e-05		34	221	ERG,TCIRG1,ACVRL1,MDK,MDM2,F2R,WNT16,FGFR3,GPNMB,FOXC2,SEMA3C,SFRP1,INPP4B,GJA1,TMEM119,CAV1,CBS,TNFRSF11B,TGFB1,RSPO3,TGFBR3,TGM2,THBS4,P2RX7,PDK4,HAND2,VDR,IGF1,CTSK,CTSS,RASSF2,ITGA4,LEP,EGFR
GO: Biological Process	GO:0051303	establishment of chromosome localization		1.191e-07	0.001008	6.764e-06	6.507e-05		19	82	KIF18A,NDC80,BIRC5,SPAG5,CDCA5,PSRC1,KIF2C,CCNB1,CENPE,CENPF,DLGAP5,NUF2,KIF14,FAM83D,CDT1,KIFC1,KIF22,CDCA8,CEP55
GO: Biological Process	GO:0030335	positive regulation of cell migration		1.202e-07	0.001017	6.777e-06	6.52e-05		68	617	RHOJ,ACTA2,MCAM,MDK,MDM2,F2R,F2RL1,SEMA3A,ADRA2A,ATP8A1,SH3RF2,MIF,FGF9,GPNMB,FOXF1,FOXC2,RRAS2,SEMA3C,FLT1,GTSE1,PDPN,PLPP3,PDGFD,CD274,SMO,IRS2,GATA2,SMOC2,MSTN,BDKRB1,VSIR,CCN4,SPHK1,SYNE2,CAV1,TFAP2A,TGFB1,COL18A1,CORO1A,THBS4,CD40,CD74,PCSK5,ENPP2,DAPK2,PGR,PIK3R1,SUN2,CMKLR1,HSPB1,IGF1,IL6R,IL6ST,HDAC9,RIPOR2,ITGA4,PTGS2,FBXO5,ACKR3,KIT,CASS4,RARRES2,HBEGF,EDNRA,LGALS9,CEMIP,SEMA3D,EGFR
GO: Biological Process	GO:0051216	cartilage development		1.327e-07	0.001123	7.435e-06	7.152e-05		35	233	ACVRL1,MDK,MGP,ACAN,FGF9,FGFR3,PRRX2,SFRP2,CCN4,SULF2,SULF1,CCN3,CBS,TGFB1,THRB,RFLNA,VIT,CHI3L1,TYMS,HOXD11,PITX1,HAND2,COL7A1,COL11A1,POC1A,WNT7B,OSR2,OSR1,CTSK,ITGB8,DLX2,RARB,LEP,LUM,MAF
GO: Biological Process	GO:2000147	positive regulation of cell motility		1.337e-07	0.001131	7.443e-06	7.161e-05		70	644	RHOJ,ACTA2,MCAM,MDK,MDM2,F2R,F2RL1,SEMA3A,ADRA2A,ATP8A1,SH3RF2,MIF,FGF9,GPNMB,FOXF1,FOXC2,RRAS2,SEMA3C,FLT1,GTSE1,PDPN,PLPP3,PDGFD,CD274,SMO,IRS2,GATA2,SMOC2,MSTN,BDKRB1,VSIR,CCN4,SPHK1,SYNE2,CAV1,TFAP2A,TGFB1,COL18A1,CORO1A,THBS4,CD40,CD74,PCSK5,ENPP2,DAPK2,PGR,PIK3R1,SUN2,NTN1,CMKLR1,HSPB1,IGF1,IL6R,IL6ST,HDAC9,RIPOR2,ITGA4,PTGS2,FBXO5,ACKR3,KIT,CASS4,RARRES2,HBEGF,EDNRA,LGALS9,CEMIP,SEMA3D,EGF…
GO: Biological Process	GO:0003006	developmental process involved in reproduction		1.434e-07	0.001213	7.882e-06	7.583e-05		82	800	KIF18A,BRIP1,FSTL3,SPEF2,ACVR2A,MDK,FANCA,SEMA3A,ADM,MEI4,FANCG,FGF9,MME,TDRD6,FST,SFRP1,SFRP2,SPINT2,SLIT3,CENPI,AKR1C3,PDE5A,CEP131,PLK4,ADAM19,PEG10,GATA2,PRDM1,AURKA,NEFH,GJA1,EHMT2,SULF1,STRA6,TCF21,ADRM1,TMEM119,TFAP2C,CCNB1,TGFB1,CCNF,RSPO3,DDIAS,TLR3,PDE3A,SERPINF1,HMGB2,LRRC6,WNT4,PHLDA2,TRIP13,PGR,HOXA13,SERPINE2,ASPM,CYP7B1,HSPA2,VDR,WNT7B,NECTIN3,CRIP1,IGF1,OSR1,MYOCD,PRLR,INHBA,PAQR5…
GO: Biological Process	GO:1904029	regulation of cyclin-dependent protein kinase activity		1.435e-07	0.001214	7.882e-06	7.583e-05		22	108	CAMK2N1,RGCC,STIL,BLM,PSRC1,DIRAS3,CCNB1,CCND2,PKMYT1,CCNF,CCNG1,CCNB2,CDC6,CDC25A,CDC25C,CDKN2D,CDKN3,CKS1B,CKS2,PLK1,MYOCD,EGFR
GO: Biological Process	GO:0050000	chromosome localization		1.463e-07	0.001238	7.988e-06	7.685e-05		19	83	KIF18A,NDC80,BIRC5,SPAG5,CDCA5,PSRC1,KIF2C,CCNB1,CENPE,CENPF,DLGAP5,NUF2,KIF14,FAM83D,CDT1,KIFC1,KIF22,CDCA8,CEP55
GO: Biological Process	GO:0031570	DNA integrity checkpoint		1.613e-07	0.001365	8.729e-06	8.398e-05		28	164	BRIP1,MDM2,WDR76,CDC45,RGCC,GTSE1,DTL,BRSK1,CLSPN,BLM,AURKA,BRCA1,IER3,TIMELESS,CCNB1,CCNG1,ORC1,H2AX,CDK1,CDC6,CDC25C,TOP2A,PLK1,EME1,BTG2,CDT1,E2F1,E2F8
GO: Biological Process	GO:0044843	cell cycle G1/S phase transition		1.625e-07	0.001375	8.729e-06	8.398e-05		43	322	MCM2,MCM3,MCM5,MCM7,MCM10,MDM2,RRM2,EZH2,CDC45,DACT1,GPNMB,FHL1,RGCC,GTSE1,PDPN,MCM8,AURKA,CACNB4,TCF19,CCNB1,CCND2,ORC1,CDK1,CDC6,CDC25A,CDC25C,CDKN2D,CDKN3,ORC6,TYMS,IQGAP3,POLE,INHBA,BTG2,FBXO5,KIF14,FAM83D,CDT1,E2F1,GMNN,E2F8,EGFR,HASPIN
GO: Biological Process	GO:0048565	digestive tract development		1.63e-07	0.001379	8.729e-06	8.398e-05		26	145	DACT1,FGF9,FGFR3,FOXF1,SFRP1,SFRP2,SLC4A2,SMO,SOX11,PRDM1,STRA6,TBX2,TCF21,CCNB1,TGFB1,OXTR,PCSK5,TYMS,PITX2,FOXP4,MYOCD,DAB1,KIT,RARB,RARRES2,EGFR
GO: Biological Process	GO:0007080	mitotic metaphase plate congression		1.958e-07	0.001656	1.042e-05	0.0001002		14	47	KIF18A,NDC80,CDCA5,PSRC1,KIF2C,CCNB1,CENPE,NUF2,KIF14,CDT1,KIFC1,KIF22,CDCA8,CEP55
GO: Biological Process	GO:0021537	telencephalon development		2.017e-07	0.001707	1.067e-05	0.0001026		40	291	LRRK2,MDK,EZH2,SOCS7,SEMA3A,FGF13,TACC3,SLC1A2,IGF2BP1,SLIT3,SMO,PHACTR1,SYNE2,DCLK2,NRGN,TFAP2C,OXTR,H2AX,TNR,CDH2,SUN2,ASPM,MBOAT7,NCOR2,SLITRK5,INHBA,DAB1,LRP8,BTG2,KIF14,DLX1,DLX2,ARHGAP11B,WDR62,CDON,RARB,FOXP2,EGFR,ROBO2,EMX2
GO: Biological Process	GO:0032392	DNA geometric change		2.058e-07	0.001742	1.082e-05	0.0001041		23	119	BRIP1,MCM2,MCM3,MCM5,MCM7,CDC45,RAD54L,GINS4,CHTF18,GINS2,POLQ,MCM8,RTEL1,BLM,TOP2A,HMGB2,HMGB3,RECQL4,ERCC6L,DDX11,RAD51,RFC2,RFC4
GO: Biological Process	GO:0034502	protein localization to chromosome		2.376e-07	0.00201	1.233e-05	0.0001187		24	129	CENPW,HJURP,EZH2,H4C9,NDC80,CENPI,CDCA5,CENPN,MCM8,CENPX,BUB1B,CDK1,AURKB,LRWD1,CENPA,OIP5,TTK,CENPM,PLK1,CENPO,CDT1,KNL1,CENPU,HASPIN
GO: Biological Process	GO:0034762	regulation of transmembrane transport		2.376e-07	0.00201	1.233e-05	0.0001187		69	641	TCIRG1,F2R,FABP5,ADRA2A,SCN1A,SCN2A,MIF,SCN9A,FHL1,ANK2,SORBS1,SLC1A2,TSPAN13,IRS2,LMBRD1,ACSL5,KCNH5,HECW1,BDKRB1,STAC,GJA1,PPARGC1A,NGF,C3,CACNA1G,CACNB4,CRACR2A,HCN1,GRIN2B,CAV1,TGFB1,RHOQ,CORO1A,P2RX7,AGRN,SLC9A3R2,KCNE4,KCNQ5,NRXN1,CLIC2,PIK3R1,KCNK15,PLCG2,HSPA2,SLC25A27,SLC31A2,IGF1,TMEM37,OSR1,PRKG1,CTSS,NOX5,DAPK1,SLC30A1,KCNA4,KCNB1,KCNG1,KCNJ2,KCNJ6,KCNJ15,KCNQ3,DLG2,KCNS2,PID1,RGS4,LE…
GO: Biological Process	GO:0033260	nuclear DNA replication		2.416e-07	0.002044	1.246e-05	0.0001199		16	62	MCM2,MCM3,MCM5,MCM7,CDC45,FEN1,DBF4B,RTEL1,POLD1,POLE,CDT1,RAD51,RFC2,RFC4,GMNN,LIG1
GO: Biological Process	GO:0010941	regulation of cell death		2.537e-07	0.002147	1.301e-05	0.0001252		164	1969	TP53INP1,LRRK2,ACTC1,CARD16,EYA2,MDK,MDM2,F2R,TNFRSF12A,ADM,CSRNP3,SH3RF2,WNT16,MIF,MAP3K10,FGFR3,GPNMB,FBXO32,FOXC2,RRAS2,SFRP1,SFRP2,SFRP4,ANK2,RGCC,SIVA1,BIRC5,STIL,PDPN,ARHGDIA,DKK1,AKR1C3,CD274,PDE5A,SMO,IRS2,ACSL5,MYBL2,GABRB3,CERKL,SOX11,GATA2,MSTN,JMY,PDCD4,BDNF,DIPK2A,BLM,AURKA,CCN5,BMI1,CCN4,GJA1,PPARGC1A,BRCA1,IER3,SPHK1,BUB1,TSPO,NGF,MLLT11,CCN3,PNP,CASP1,CASP10,GRIN2B,CAV1,CBS,TFAP2A…
GO: Biological Process	GO:0030182	neuron differentiation		3.003e-07	0.00254	1.53e-05	0.0001472		137	1579	GLDN,MAP2,LRRK2,MDK,MDM2,EZH2,NRN1,CSMD3,ADCY1,TNFRSF12A,SEMA3A,ADM,DACT1,TUBB3,WNT16,MIF,FGF13,FGFR3,SEMA3C,SFRP1,SFRP2,GAS7,APOD,SLC1A3,PREX2,ARHGDIA,DKK1,TENM3,SLIT3,MYLIP,HES4,SMO,IRS2,BRSK1,PHACTR1,GABRB3,SOX11,HECW1,GAP43,SPTB,GATA2,EPB41L3,GFRA1,BDNF,PRDM1,XYLT1,NEFM,AURKA,NEFH,GJA1,EHMT2,SPHK1,MYPN,TSPO,NGF,C3,DCLK2,GPC2,SDK1,NOTCH3,GPC1,ARHGEF28,HCN1,STMN2,CAV1,TFAP2A,TFAP2C,C21orf91,THB…
GO: Biological Process	GO:0001934	positive regulation of protein phosphorylation		3.027e-07	0.002561	1.532e-05	0.0001474		106	1140	ACTA2,LRRK2,ACVR2A,ACVRL1,EZH2,F2R,F2RL1,ADCY1,SEMA3A,ADRA2A,SH3RF2,WNT16,MIF,MAP3K10,FGF9,FGF13,FGFR3,GPNMB,MAD2L2,FLT1,SFRP2,DBF4B,RGCC,SAMD5,STIL,DKK1,PLPP3,PDGFD,TPX2,PDE5A,CLSPN,GAP43,MSTN,BDKRB1,GFRA1,BDNF,SPHK1,NGF,C3,BMPER,PSRC1,TMEM119,CAV1,CCNB1,CCND2,TGFA,TGFB1,THBS4,P2RX7,P2RY1,TLR3,TLR4,CD40,CD74,CDK1,CDC6,CDH2,AGRN,EDA2R,CENPE,ENPP2,CHI3L1,TTK,CKS1B,CKS2,NRXN1,PIK3R1,PLK1,HSPA2,IQGA…
GO: Biological Process	GO:0044703	multi-organism reproductive process		3.043e-07	0.002575	1.532e-05	0.0001474		107	1154	KIF18A,ABAT,BRIP1,FSTL3,SPEF2,LRRK2,ACVR2A,MDK,FANCA,FANCD2,ADM,MEI4,FANCG,MFGE8,ADRA2A,MIF,TDRD6,MMP12,FST,SELENOP,SLC4A2,STS,PLPP3,ASF1B,CHTF18,RACGAP1,PDE5A,CEP131,B4GALNT1,MCM8,PRDM1,AURKA,GJA1,EHMT2,GLRB,ADRM1,TSGA10,TMEM119,TEAD4,NCAPH,CBS,CCNB1,TGFB1,DDIAS,CLDN11,THRB,OXTR,P2RY1,PAFAH1B3,H2AX,PAPPA,CDK1,CDC25C,TOP2A,PCSK5,PTTG1,PDE3A,CGB3,HMGB2,NCAPH2,WNT4,TRIP13,TTK,PGR,SERPINE2,HOXD10,HO…
GO: Biological Process	GO:0000079	regulation of cyclin-dependent protein serine/threonine kinase activity		3.205e-07	0.002711	1.604e-05	0.0001543		21	104	RGCC,STIL,BLM,PSRC1,DIRAS3,CCNB1,CCND2,PKMYT1,CCNF,CCNG1,CCNB2,CDC6,CDC25A,CDC25C,CDKN2D,CDKN3,CKS1B,CKS2,PLK1,MYOCD,EGFR
GO: Biological Process	GO:0048514	blood vessel morphogenesis		4.247e-07	0.003593	2.114e-05	0.0002033		77	755	RHOJ,MCAM,ACVRL1,MDK,TNFRSF12A,ADM,MFGE8,FGF9,GPNMB,FOXF1,PRRX2,FOXC2,FOXM1,FLT1,SFRP1,SFRP2,SGCD,RGCC,APOD,SMO,GATA2,SMOC2,PRDM1,GJA1,BRCA1,SPHK1,SULF1,C3,BMPER,STRA6,NOTCH3,CCN3,TBX2,TBX5,THSD7A,TCF21,CAV1,TGFA,TGFB1,RSPO3,TGFBR3,COL18A1,HHIP,THBS4,TLR3,CD40,CDH2,ENPP2,SERPINF1,WNT4,CHI3L1,NR4A1,HOXA13,NRXN1,PITX2,HSPB1,HAND2,COL4A1,COL4A2,COL4A4,COL8A1,COL8A2,COL15A1,WNT7B,MYOCD,HDAC9,NOX5,DCN…
GO: Biological Process	GO:0040017	positive regulation of locomotion		4.288e-07	0.003628	2.122e-05	0.0002041		71	677	RHOJ,ACTA2,MCAM,MDK,MDM2,F2R,F2RL1,SEMA3A,ADRA2A,ATP8A1,SH3RF2,MIF,FGF9,GPNMB,FOXF1,FOXC2,RRAS2,SEMA3C,FLT1,GTSE1,PDPN,PLPP3,PDGFD,CD274,SMO,IRS2,GATA2,SMOC2,MSTN,BDKRB1,VSIR,CCN4,SPHK1,SYNE2,CAV1,TFAP2A,TGFB1,COL18A1,CORO1A,THBS4,CD40,CD74,PCSK5,ENPP2,DAPK2,PGR,PIK3R1,SUN2,NTN1,CMKLR1,HSPB1,IGF1,IL6R,IL6ST,HDAC9,RIPOR2,TUBB2B,ITGA4,PTGS2,FBXO5,ACKR3,KIT,CASS4,RARRES2,HBEGF,EDNRA,LGALS9,CEMIP,SEM…
GO: Biological Process	GO:0043067	regulation of programmed cell death		4.745e-07	0.004014	2.334e-05	0.0002245		152	1811	TP53INP1,LRRK2,ACTC1,CARD16,EYA2,MDK,MDM2,F2R,TNFRSF12A,ADM,CSRNP3,SH3RF2,MIF,MAP3K10,FGFR3,FBXO32,FOXC2,SFRP1,SFRP2,SFRP4,ANK2,RGCC,SIVA1,BIRC5,STIL,PDPN,ARHGDIA,DKK1,AKR1C3,CD274,PDE5A,SMO,IRS2,ACSL5,MYBL2,GABRB3,CERKL,GATA2,MSTN,JMY,PDCD4,BDNF,DIPK2A,BLM,AURKA,BMI1,GJA1,PPARGC1A,BRCA1,IER3,SPHK1,BUB1,TSPO,NGF,MLLT11,PNP,CASP1,CASP10,CAV1,CBS,TFAP2A,CCND2,TGFA,TGFB1,CCNG1,GSTP1,ZMAT3,TGFBR3,DDI…
GO: Biological Process	GO:0051347	positive regulation of transferase activity		4.774e-07	0.004039	2.335e-05	0.0002246		75	731	LRRK2,EZH2,F2R,ADCY1,ADRA2A,MIF,MAP3K10,FGF13,FGFR3,GPNMB,ARRDC3,FLT1,DBF4B,RGCC,SAMD5,STIL,DKK1,CHTF18,PDGFD,TPX2,PDE5A,CLSPN,GAP43,BDKRB1,BDNF,BMI1,NEK2,NGF,UBE2S,PSRC1,UBE2C,CCNB1,CCND2,TGFA,TGFB1,P2RX7,TLR3,TLR4,CD40,CD74,CDK1,CDC6,CDC20,AGRN,AURKB,CENPE,CHI3L1,CKS1B,CKS2,NRXN1,PLK1,IQGAP3,WNT7B,PIFO,IGF1,FAM20A,MAP2K6,PRLR,IL6R,RASSF2,DAB1,ITGA1,NCAPG2,LRP8,TELO2,KIF14,KIT,CASS4,RFC2,RFC4,LE…
GO: Biological Process	GO:0000727	double-strand break repair via break-induced replication		5.044e-07	0.004267	2.449e-05	0.0002356		7	11	MCM2,MCM3,MCM5,MCM7,CDC45,GINS4,GINS2
GO: Biological Process	GO:0071168	protein localization to chromatin		5.065e-07	0.004286	2.449e-05	0.0002356		17	73	CENPW,HJURP,EZH2,H4C9,CENPI,CDCA5,CENPN,MCM8,CENPX,LRWD1,CENPA,OIP5,CENPM,PLK1,CENPO,KNL1,CENPU
GO: Biological Process	GO:0042327	positive regulation of phosphorylation		5.683e-07	0.004809	2.732e-05	0.0002628		109	1197	ACTA2,LRRK2,ACVR2A,ACVRL1,EZH2,F2R,F2RL1,ADCY1,SEMA3A,ADRA2A,SH3RF2,WNT16,MIF,MAP3K10,FGF9,FGF13,FGFR3,GPNMB,MAD2L2,FLT1,SFRP2,DBF4B,RGCC,SAMD5,STIL,GADD45GIP1,DKK1,PLPP3,PDGFD,TPX2,PDE5A,CLSPN,GAP43,MSTN,BDKRB1,GFRA1,BDNF,SPHK1,NGF,C3,BMPER,PSRC1,TMEM119,CAV1,CCNB1,CCND2,TGFA,TGFB1,THBS4,P2RX7,P2RY1,TLR3,TLR4,CD40,CD74,CDK1,CDC6,CDH2,AGRN,EDA2R,CENPE,ENPP2,PFKFB3,CHI3L1,TTK,CKS1B,CKS2,NRXN1,PIK3…
GO: Biological Process	GO:0001503	ossification		5.993e-07	0.005071	2.865e-05	0.0002756		52	444	FSTL3,TCIRG1,ACVR2A,MDK,FASN,FBN2,MGP,FGF9,FGFR3,GPNMB,FOXC2,RRAS2,SFRP1,SFRP2,DKK1,SMO,SOX11,XYLT1,IGSF10,CCN4,GJA1,SUV39H1,TMEM119,CBS,TFAP2A,TGFB1,TGFBR3,THRB,P2RX7,CLEC3B,RFLNA,PDLIM7,PENK,WNT4,HAND2,COL11A1,WNT7B,OSR2,ID3,IGF1,IGFBP3,ISG15,OSR1,CTSK,IL6R,IL6ST,RASSF2,CYP24A1,PTGS2,FBXO5,LEP,EGFR
GO: Biological Process	GO:0006310	DNA recombination		6.427e-07	0.005438	3.055e-05	0.0002939		40	304	BRIP1,MCM2,MCM3,MCM5,MCM7,MND1,CDC45,MEI4,FEN1,MAD2L2,RAD54L,GINS4,RAD51AP1,CHTF18,GINS2,POLQ,MCM8,CENPX,RTEL1,BLM,BRCA1,TIMELESS,H1-10,TGFB1,CD40,EXO1,H2AX,TOP2A,HMGB2,HMGB3,TRIP13,SLX1B,RECQL4,PSMC3IP,EME1,KPNA2,RAD51,REV3L,FIGN,LIG1
GO: Biological Process	GO:0042981	regulation of apoptotic process		7.081e-07	0.005991	3.347e-05	0.000322		149	1779	TP53INP1,LRRK2,ACTC1,CARD16,EYA2,MDK,MDM2,F2R,TNFRSF12A,ADM,CSRNP3,SH3RF2,MIF,MAP3K10,FGFR3,FBXO32,FOXC2,SFRP1,SFRP2,SFRP4,ANK2,RGCC,SIVA1,BIRC5,STIL,PDPN,ARHGDIA,DKK1,AKR1C3,CD274,PDE5A,SMO,IRS2,ACSL5,MYBL2,GABRB3,CERKL,GATA2,MSTN,JMY,PDCD4,BDNF,DIPK2A,BLM,AURKA,BMI1,GJA1,PPARGC1A,BRCA1,IER3,SPHK1,BUB1,TSPO,NGF,MLLT11,PNP,CASP1,CASP10,CAV1,CBS,TFAP2A,CCND2,TGFA,TGFB1,CCNG1,GSTP1,ZMAT3,TGFBR3,DDI…
GO: Biological Process	GO:0045778	positive regulation of ossification		7.285e-07	0.006164	3.424e-05	0.0003295		21	109	ACVR2A,FBN2,FGFR3,SFRP2,SOX11,CCN4,TMEM119,TFAP2A,TGFB1,THRB,P2RX7,PDLIM7,WNT4,WNT7B,OSR2,IGF1,ISG15,OSR1,IL6R,IL6ST,FBXO5
GO: Biological Process	GO:0048729	tissue morphogenesis		8.067e-07	0.006826	3.771e-05	0.0003628		84	861	ACTA2,ACTC1,ACTG2,EYA2,ACVR2A,ACVRL1,MDK,MDM2,WLS,GCNT4,SEMA3A,ADM,DACT1,MGP,WNT16,FGFR3,MMP12,FST,FOXF1,FOXC2,SEMA3C,FLT1,SFRP1,SFRP2,STIL,PDPN,SPINT2,DKK1,PLPP3,SMO,BRSK1,SOX11,GCNT1,GJA1,SULF1,TIMELESS,TBX2,TBX5,CA9,TCF21,ROR1,TFAP2A,TFAP2C,TGFB1,RSPO3,TGFBR3,TGM2,HHIP,PAX3,SH3BP1,WNT4,VIT,TTN,PGR,HOXA13,HOXD11,PITX2,CYP7B1,NTN1,HAND2,VDR,COL4A1,COL4A2,EZR,COL7A1,COL8A1,COL11A1,WNT7B,OSR2,IGF1…
GO: Biological Process	GO:0031401	positive regulation of protein modification process		8.998e-07	0.007614	4.183e-05	0.0004025		121	1379	ACTA2,LRRK2,ACVR2A,ACVRL1,EZH2,F2R,F2RL1,ADCY1,SEMA3A,ADRA2A,SH3RF2,WNT16,MIF,MAP3K10,FGF9,FGF13,FGFR3,GPNMB,ARRDC3,MAD2L2,FLT1,SFRP2,DBF4B,RGCC,SAMD5,STIL,DKK1,PLPP3,PDGFD,TPX2,PDE5A,CLSPN,GAP43,CENPX,MSTN,BDKRB1,GFRA1,BDNF,BMI1,PPARGC1A,BRCA1,SPHK1,SUV39H1,NGF,UBE2S,C3,BMPER,PSRC1,UBE2C,TMEM119,CAV1,CCNB1,CCND2,TGFA,TGFB1,THBS4,P2RX7,P2RY1,TLR3,TLR4,CD40,CD74,PRKN,CDK1,CDC6,CDC20,CDH2,AGRN,EDA2…
GO: Biological Process	GO:0051383	kinetochore organization		9.396e-07	0.00795	4.344e-05	0.0004179		9	21	CENPW,NDC80,CENPN,CENPX,CENPA,CENPE,CENPF,NUF2,CDT1
GO: Biological Process	GO:0048598	embryonic morphogenesis		1.081e-06	0.009145	4.97e-05	0.0004782		70	681	EYA2,ACVR2A,WLS,ADM,DACT1,FBN2,WNT16,FGF9,FOXF1,PRRX2,FOXC2,FLT1,SFRP1,SFRP2,STIL,LRIG3,SPINT2,DKK1,PLPP3,SMO,SOX11,GATA2,BMI1,GJA1,SULF1,STRA6,TBX2,TBX5,TBX15,TCF21,TFAP2A,TGFB1,GREM2,RSPO3,PAX3,WNT4,HOXA13,HOXB8,HOXC9,HOXC10,HOXC11,HOXD10,HOXD11,PITX1,PITX2,NTN1,HAND2,COL4A2,COL7A1,COL8A1,COL11A1,CYP26B1,WNT7B,OSR2,ZIC1,FOXP4,OSR1,IPMK,RIPOR2,INHBA,ITGA4,ITGB2,FREM2,PCDH15,MAFB,DLX2,CDON,RARB,A…
GO: Biological Process	GO:0045840	positive regulation of mitotic nuclear division		1.122e-06	0.009494	5.132e-05	0.0004937		15	61	NUSAP1,RGCC,BIRC5,CDCA5,AURKA,SPHK1,UBE2C,TGFA,TGFB1,CENPE,HOXA13,IGF1,ESPL1,DLGAP5,CDT1
GO: Biological Process	GO:0051225	spindle assembly		1.219e-06	0.01031	5.544e-05	0.0005334		23	131	CENPW,BIRC5,SPAG5,TPX2,RACGAP1,MYBL2,GOLGA8N,AURKA,NEK2,CDC20,AURKB,HAUS8,ASPM,SAC3D1,PLK1,HSPA1A,KIF23,CCDC69,RIPOR2,KIF4A,FBXO5,KIF11,KIFC1
GO: Biological Process	GO:0007423	sensory organ development		1.344e-06	0.01138	6.083e-05	0.0005852		66	633	RHOJ,TCIRG1,MCM2,ACVRL1,FBN2,WNT16,FGF9,FGFR3,PRRX2,FOXC2,FLT1,LRIG3,TENM3,PRDM16,GABRB3,SOX11,GATA2,BDNF,PRDM1,GJA1,BMPER,STRA6,SDK1,TBX2,HCN1,ROR1,GRIN2B,TFAP2A,TGFB1,THRB,SERPINF1,HOXA13,PITX2,NTN1,HAND2,COL4A1,SLC25A27,COL8A1,COL8A2,SDK2,COL11A1,CYP26B1,WNT7B,OSR2,NECTIN3,ZIC1,IGF1,IGFBP7,OSR1,RIPOR2,INHBA,FREM2,KCNK2,PCDH15,MAFB,DLX1,DLX2,KIT,CDON,RARB,FOXP2,DVL1,EGFR,RP1,MCOLN3,MAF
GO: Biological Process	GO:0051785	positive regulation of nuclear division		1.373e-06	0.01162	6.173e-05	0.0005939		17	78	NUSAP1,RGCC,BIRC5,CDCA5,AURKA,SPHK1,UBE2C,TGFA,TGFB1,CENPE,WNT4,HOXA13,IGF1,ESPL1,DLGAP5,FBXO5,CDT1
GO: Biological Process	GO:0048568	embryonic organ development		1.379e-06	0.01167	6.173e-05	0.0005939		56	506	ADM,FBN2,WNT16,FGF9,FOXF1,PRRX2,FOXC2,STIL,MBD3,LRIG3,SPINT2,SMO,PLK4,SOX11,GATA2,PRDM1,BMI1,GJA1,STRA6,TBX2,TBX15,TCF21,TFAP2A,TGFB1,RSPO3,PCSK5,PHLDA2,HOXB8,HOXC9,HOXC11,HOXD10,HOXD11,PITX2,NTN1,HAND2,COL11A1,POLE,WNT7B,OSR2,ID3,ZIC1,OSR1,RIPOR2,TUBB2B,ITGA4,PCDH15,MAFB,DLX2,KIT,KRT8,RARB,RARRES2,KRT19,DVL1,E2F8,EGFR
GO: Biological Process	GO:0010562	positive regulation of phosphorus metabolic process		1.421e-06	0.01202	6.295e-05	0.0006056		113	1277	ACTA2,LRRK2,ACVR2A,ACVRL1,EZH2,F2R,F2RL1,ADCY1,SEMA3A,ADRA2A,SH3RF2,WNT16,MIF,MAP3K10,FGF9,FGF13,FGFR3,GPNMB,MAD2L2,FLT1,SFRP2,DBF4B,RGCC,SAMD5,STIL,GADD45GIP1,DKK1,PLPP3,PDGFD,TPX2,PDE5A,CLSPN,GAP43,MSTN,BDKRB1,GFRA1,BDNF,PPARGC1A,SPHK1,NGF,C3,BMPER,PSRC1,TMEM119,CAV1,CCNB1,CCND2,TGFA,TGFB1,THBS4,P2RX7,P2RY1,TLR3,TLR4,CD40,CD74,PRKN,CDK1,CDC6,CDH2,AGRN,EDA2R,CENPE,ENPP2,PFKFB3,CHI3L1,TTK,CKS1B,C…
GO: Biological Process	GO:0045937	positive regulation of phosphate metabolic process		1.421e-06	0.01202	6.295e-05	0.0006056		113	1277	ACTA2,LRRK2,ACVR2A,ACVRL1,EZH2,F2R,F2RL1,ADCY1,SEMA3A,ADRA2A,SH3RF2,WNT16,MIF,MAP3K10,FGF9,FGF13,FGFR3,GPNMB,MAD2L2,FLT1,SFRP2,DBF4B,RGCC,SAMD5,STIL,GADD45GIP1,DKK1,PLPP3,PDGFD,TPX2,PDE5A,CLSPN,GAP43,MSTN,BDKRB1,GFRA1,BDNF,PPARGC1A,SPHK1,NGF,C3,BMPER,PSRC1,TMEM119,CAV1,CCNB1,CCND2,TGFA,TGFB1,THBS4,P2RX7,P2RY1,TLR3,TLR4,CD40,CD74,PRKN,CDK1,CDC6,CDH2,AGRN,EDA2R,CENPE,ENPP2,PFKFB3,CHI3L1,TTK,CKS1B,C…
GO: Biological Process	GO:0043009	chordate embryonic development		1.446e-06	0.01223	6.372e-05	0.000613		79	806	ACVR2A,ACVRL1,LRP1B,ADM,DACT1,FGF9,FOXF1,PRRX2,FOXC2,SEMA3C,SFRP1,SFRP2,APBA2,GINS4,STIL,MBD3,SPINT2,DKK1,ASF1B,SMO,PLK4,SOX11,GATA2,PRDM1,XYLT1,BMI1,GJA1,NEK2,SULF2,BRCA1,NECAB1,SULF1,SUV39H1,TBX15,GRIN2B,TEAD4,TFAP2A,TFAP2C,CCNB1,TGFB1,RSPO3,TGFBR3,CCNB2,PAX3,PCSK5,PHLDA2,TTN,HOXB8,HOXB9,HOXC9,HOXC11,HOXD10,HOXD11,PITX2,HAND2,COL11A1,WNT7B,OSR2,ACVR1C,NCOR2,IGF1,OSR1,PLPP4,IPMK,ITGA4,SLC30A1,NC…
GO: Biological Process	GO:0070507	regulation of microtubule cytoskeleton organization		1.455e-06	0.01231	6.378e-05	0.0006136		30	203	KIF18A,MAP2,FGF13,TACC3,STIL,SPAG5,GAS2L1,TPX2,CEP131,PLK4,CENPJ,AURKA,NEK2,BRCA1,PSRC1,STMN2,CAV1,CCNF,SKA1,AGRN,PLK1,HSPA1A,POC1A,FSD1,RIPOR2,KIF11,STMN1,RASSF7,SKA3,EPHA3
GO: Biological Process	GO:0090592	DNA synthesis involved in DNA replication		1.618e-06	0.01369	7.022e-05	0.0006756		8	17	MCM3,MCM7,GINS4,GINS2,GINS3,POLE,RFC4,LIG1
GO: Biological Process	GO:0006271	DNA strand elongation involved in DNA replication		1.618e-06	0.01369	7.022e-05	0.0006756		8	17	MCM3,MCM7,GINS4,GINS2,GINS3,POLE,RFC4,LIG1
GO: Biological Process	GO:0000724	double-strand break repair via homologous recombination		1.83e-06	0.01548	7.9e-05	0.0007601		23	134	MCM2,MCM3,MCM5,MCM7,CDC45,FEN1,MAD2L2,RAD54L,GINS4,RAD51AP1,GINS2,POLQ,MCM8,RTEL1,BLM,BRCA1,TIMELESS,H2AX,SLX1B,RECQL4,RAD51,REV3L,FIGN
GO: Biological Process	GO:0034508	centromere complex assembly		2.058e-06	0.01741	8.839e-05	0.0008503		14	56	CENPW,HJURP,H4C9,CENPI,CENPN,CENPX,CENPA,CENPE,CENPF,OIP5,CENPM,CENPO,KNL1,CENPU
GO: Biological Process	GO:0035108	limb morphogenesis		2.081e-06	0.01761	8.839e-05	0.0008503		27	175	FBN2,FGF9,PRRX2,SEMA3C,SFRP2,DKK1,SOX11,GJA1,TBX2,TBX5,TFAP2A,PCSK5,HOXA13,HOXC10,HOXC11,HOXD10,HOXD11,PITX1,PITX2,HAND2,CYP26B1,OSR2,OSR1,HOTAIR,FREM2,RARB,AFF3
GO: Biological Process	GO:0035107	appendage morphogenesis		2.081e-06	0.01761	8.839e-05	0.0008503		27	175	FBN2,FGF9,PRRX2,SEMA3C,SFRP2,DKK1,SOX11,GJA1,TBX2,TBX5,TFAP2A,PCSK5,HOXA13,HOXC10,HOXC11,HOXD10,HOXD11,PITX1,PITX2,HAND2,CYP26B1,OSR2,OSR1,HOTAIR,FREM2,RARB,AFF3
GO: Biological Process	GO:0000725	recombinational repair		2.089e-06	0.01768	8.839e-05	0.0008503		23	135	MCM2,MCM3,MCM5,MCM7,CDC45,FEN1,MAD2L2,RAD54L,GINS4,RAD51AP1,GINS2,POLQ,MCM8,RTEL1,BLM,BRCA1,TIMELESS,H2AX,SLX1B,RECQL4,RAD51,REV3L,FIGN
GO: Biological Process	GO:0040008	regulation of growth		2.162e-06	0.01829	9.099e-05	0.0008754		78	801	MAP2,ACVRL1,SOCS7,TNFRSF12A,SEMA3A,FGF9,FGF13,FGFR3,MAD2L2,FHL1,IL17RB,FOXC2,SELENOP,SEMA3C,FBLN5,SFRP1,SFRP2,SGIP1,GAS2L1,MT1E,MT1F,MT1M,MT1X,MT2A,SLIT3,SMO,RAI1,GAP43,EPB41L3,MSTN,CREG1,SESN1,BDKRB1,BDNF,CCN5,CCN4,GJA1,BST2,SPHK1,SUV39H1,NGF,C3,PSRC1,CCN3,TBX2,TBX5,CCDC85B,CCNB1,TGFB1,ZMAT3,TGFBR3,CCNB2,PRKN,CDK1,TNR,AGRN,CDKN2D,PTTG1,PHLDA2,SERPINE2,NTN1,HSPA1A,EZR,IGF1,IGFBP2,IGFBP3,IGFBP7,SO…
GO: Biological Process	GO:0009628	response to abiotic stimulus		2.205e-06	0.01866	9.195e-05	0.0008846		119	1375	ABAT,BRIP1,TP53INP1,CYGB,CARD16,ACVRL1,MDK,MDM2,FANCD2,ADM,FANCG,TRPM3,SCN1A,SCN2A,FEN1,PRCD,MME,FBXO32,TACC3,RAD54L,FLT1,SFRP1,SFRP2,RGCC,DTL,ST8SIA1,BHLHE40,SLC1A2,SLC1A3,RAD51AP1,ARHGDIA,SLC12A1,ATP1A3,BRSK1,PBK,MSTN,BDKRB1,STAC,BLM,XYLT1,GJA1,PPARGC1A,BRCA1,SUV39H1,TSPO,AP1S2,TIMELESS,STRA6,MGARP,PNP,CA9,CACNB4,CASP1,GRIN2B,CAV1,CBS,CCNB1,TAFA2,CCND2,TGFB1,TGFBR3,DDIAS,COL18A1,OXTR,P2RX7,P2RY…
GO: Biological Process	GO:0032504	multicellular organism reproduction		2.206e-06	0.01867	9.195e-05	0.0008846		91	979	KIF18A,BRIP1,FSTL3,SPEF2,LRRK2,ACVR2A,MDK,FANCA,FANCD2,MEI4,FANCG,MIF,TDRD6,FST,SFRP1,SLC4A2,PLPP3,ASF1B,CHTF18,SLIT3,RACGAP1,PDE5A,CEP131,B4GALNT1,MCM8,NPAS3,MSTN,PRDM1,AURKA,GJA1,EHMT2,ADRM1,TSGA10,TMEM119,NCAPH,CBS,CCNB1,TGFB1,DDIAS,CLDN11,THRB,OXTR,P2RY1,PAFAH1B3,H2AX,CDC25C,TOP2A,PTTG1,PDE3A,ENPP2,SERPINF1,CGB3,HMGB2,NCAPH2,WNT4,TRIP13,TTK,PGR,SERPINE2,ASPM,PLK1,HSPA2,VDR,CYP26B1,POC1A,NECTI…
GO: Biological Process	GO:0009792	embryo development ending in birth or egg hatching		2.264e-06	0.01916	9.392e-05	0.0009035		80	829	ACVR2A,ACVRL1,LRP1B,ADM,DACT1,FGF9,FOXF1,PRRX2,FOXC2,SEMA3C,SFRP1,SFRP2,APBA2,GINS4,STIL,MBD3,SPINT2,DKK1,ASF1B,NR5A2,SMO,PLK4,SOX11,GATA2,PRDM1,XYLT1,BMI1,GJA1,NEK2,SULF2,BRCA1,NECAB1,SULF1,SUV39H1,TBX15,GRIN2B,TEAD4,TFAP2A,TFAP2C,CCNB1,TGFB1,RSPO3,TGFBR3,CCNB2,PAX3,PCSK5,PHLDA2,TTN,HOXB8,HOXB9,HOXC9,HOXC11,HOXD10,HOXD11,PITX2,HAND2,COL11A1,WNT7B,OSR2,ACVR1C,NCOR2,IGF1,OSR1,PLPP4,IPMK,ITGA4,SLC3…
GO: Biological Process	GO:0021543	pallium development		2.603e-06	0.02202	0.0001074	0.001034		29	198	MDK,EZH2,SOCS7,SEMA3A,FGF13,TACC3,IGF2BP1,SMO,PHACTR1,SYNE2,DCLK2,TFAP2C,H2AX,CDH2,SUN2,ASPM,MBOAT7,DAB1,LRP8,BTG2,KIF14,DLX1,DLX2,ARHGAP11B,WDR62,CDON,FOXP2,EGFR,EMX2
GO: Biological Process	GO:0044706	multi-multicellular organism process		2.667e-06	0.02256	0.0001095	0.001054		35	264	ACVR2A,ADM,ADRA2A,MMP12,STS,PRDM1,GJA1,TEAD4,CBS,TGFB1,OXTR,PAPPA,PCSK5,WNT4,PGR,SERPINE2,VDR,ACVR1C,IGFBP2,IGFBP7,PRLR,PSG1,PSG2,PSG3,PSG4,PSG5,PSG7,PSG9,PSG11,PTGFR,PTGIS,PTGS2,LEP,LGALS9,RXFP1
GO: Biological Process	GO:0021987	cerebral cortex development		2.711e-06	0.02293	0.0001108	0.001066		23	137	MDK,SOCS7,SEMA3A,FGF13,TACC3,SMO,PHACTR1,SYNE2,TFAP2C,H2AX,CDH2,SUN2,ASPM,MBOAT7,DAB1,LRP8,KIF14,ARHGAP11B,WDR62,CDON,FOXP2,EGFR,EMX2
GO: Biological Process	GO:0007565	female pregnancy		2.738e-06	0.02317	0.0001114	0.001071		31	220	ADM,ADRA2A,MMP12,STS,PRDM1,GJA1,TEAD4,CBS,TGFB1,OXTR,PAPPA,PCSK5,WNT4,PGR,VDR,ACVR1C,IGFBP2,IGFBP7,PRLR,PSG1,PSG2,PSG3,PSG4,PSG5,PSG7,PSG9,PSG11,PTGIS,PTGS2,LEP,LGALS9
GO: Biological Process	GO:0048762	mesenchymal cell differentiation		2.751e-06	0.02327	0.0001114	0.001071		33	242	ERG,ACVRL1,MDK,EZH2,SEMA3A,WNT16,MAD2L2,FOXC2,SEMA3C,SFRP1,SFRP2,RGCC,PDPN,SMO,SOX11,PDCD4,GJA1,LDLRAD4,TBX5,TCF21,TFAP2A,TGFB1,TGFBR3,PAX3,WNT4,PITX2,HAND2,OSR1,MYOCD,FAM83D,EDNRA,SEMA3D,EPHA3
GO: Biological Process	GO:0061061	muscle structure development		2.861e-06	0.0242	0.0001153	0.001109		76	780	ACTC1,EZH2,ADM,FGF9,FHL1,FOXF1,FOXC2,ANK2,SGCD,DKK1,MKX,SMO,MBNL3,SOX11,MSTN,PDCD4,BDNF,CCN4,GJA1,PDLIM3,NFATC2,MYPN,TAGLN,STRA6,CCN3,TBX2,TBX5,GPC1,CACNB4,TCF21,TMEM119,CAV1,TEAD4,CCNB1,TGFB1,TGFBR3,PAX3,CDK1,CDH2,ALPK2,CENPF,PDLIM7,WNT4,NR4A1,TTN,HOXD10,PIK3R1,UCHL1,PITX1,PITX2,HSPB2,COL11A1,CYP26B1,WNT7B,ID3,IGF1,IGFBP3,CSRP1,MYOCD,PRKG1,HDAC9,RIPOR2,DCN,BTG2,KCNK2,KIT,CDON,KRT8,RARB,FOXP2,KRT…
GO: Biological Process	GO:0061982	meiosis I cell cycle process		2.978e-06	0.02519	0.0001194	0.001149		22	128	BRIP1,MND1,FANCD2,MEI4,RAD54L,CHTF18,CENPX,AURKA,EHMT2,CDC25A,CDC25C,TOP2A,PTTG1,TRIP13,CKS2,PSMC3IP,PLK1,HSPA2,ESPL1,EME1,FBXO5,RAD51
GO: Biological Process	GO:0048666	neuron development		3.081e-06	0.02607	0.000123	0.001183		113	1298	GLDN,MAP2,LRRK2,MDK,MDM2,EZH2,NRN1,CSMD3,ADCY1,TNFRSF12A,SEMA3A,ADM,DACT1,TUBB3,MIF,FGF13,FGFR3,SEMA3C,SFRP1,SFRP2,GAS7,APOD,SLC1A3,PREX2,ARHGDIA,DKK1,TENM3,SLIT3,MYLIP,SMO,IRS2,BRSK1,PHACTR1,GABRB3,HECW1,GAP43,SPTB,GATA2,EPB41L3,GFRA1,BDNF,PRDM1,XYLT1,NEFM,AURKA,NEFH,GJA1,SPHK1,MYPN,TSPO,NGF,C3,DCLK2,GPC2,SDK1,GPC1,ARHGEF28,HCN1,STMN2,TFAP2A,C21orf91,THBS4,THRB,LZTS1,PRKN,CDC20,TNR,CDH2,AGRN,DCL…
GO: Biological Process	GO:0048609	multicellular organismal reproductive process		3.766e-06	0.03186	0.0001496	0.001439		89	964	KIF18A,BRIP1,FSTL3,SPEF2,LRRK2,ACVR2A,MDK,FANCA,FANCD2,MEI4,FANCG,MIF,TDRD6,FST,SLC4A2,PLPP3,ASF1B,CHTF18,SLIT3,RACGAP1,PDE5A,CEP131,B4GALNT1,MCM8,NPAS3,MSTN,PRDM1,AURKA,GJA1,EHMT2,ADRM1,TSGA10,TMEM119,NCAPH,CBS,CCNB1,TGFB1,DDIAS,CLDN11,THRB,OXTR,P2RY1,PAFAH1B3,H2AX,CDC25C,TOP2A,PTTG1,PDE3A,ENPP2,SERPINF1,CGB3,HMGB2,NCAPH2,WNT4,TRIP13,TTK,PGR,SERPINE2,ASPM,PLK1,HSPA2,VDR,CYP26B1,POC1A,NECTIN3,NCO…
GO: Biological Process	GO:0032508	DNA duplex unwinding		3.941e-06	0.03334	0.0001552	0.001493		20	111	BRIP1,MCM2,MCM3,MCM5,MCM7,CDC45,GINS4,CHTF18,GINS2,POLQ,MCM8,RTEL1,BLM,TOP2A,RECQL4,ERCC6L,DDX11,RAD51,RFC2,RFC4
GO: Biological Process	GO:0001763	morphogenesis of a branching structure		3.946e-06	0.03338	0.0001552	0.001493		33	246	LRRK2,MDK,SEMA3A,ADM,MGP,FOXF1,FOXC2,SEMA3C,FLT1,SFRP1,SFRP2,SPINT2,SMO,PRDM1,SULF1,TIMELESS,TCF21,TFAP2C,TGFB1,RSPO3,TGM2,HHIP,WNT4,PGR,HOXA13,HOXD11,PITX2,VDR,COL4A1,CPE,IGF1,DLX2,EDNRA
GO: Biological Process	GO:0048706	embryonic skeletal system development		3.962e-06	0.03353	0.0001552	0.001493		23	140	ACVR2A,FGF9,PRRX2,FOXC2,SOX11,XYLT1,BMI1,SULF2,SULF1,TBX15,TFAP2A,PCSK5,HOXB8,HOXB9,HOXC9,HOXC11,HOXD10,HOXD11,COL11A1,OSR2,OSR1,DLX1,DLX2
GO: Biological Process	GO:0061641	CENP-A containing chromatin organization		4.113e-06	0.0348	0.0001589	0.001529		12	44	CENPW,HJURP,H4C9,CENPI,CENPN,CENPX,CENPA,OIP5,CENPM,CENPO,KNL1,CENPU
GO: Biological Process	GO:0061644	protein localization to CENP-A containing chromatin		4.113e-06	0.0348	0.0001589	0.001529		12	44	CENPW,HJURP,H4C9,CENPI,CENPN,CENPX,CENPA,OIP5,CENPM,CENPO,KNL1,CENPU
GO: Biological Process	GO:0034080	CENP-A containing nucleosome assembly		4.113e-06	0.0348	0.0001589	0.001529		12	44	CENPW,HJURP,H4C9,CENPI,CENPN,CENPX,CENPA,OIP5,CENPM,CENPO,KNL1,CENPU
GO: Biological Process	GO:0051247	positive regulation of protein metabolic process		4.351e-06	0.03682	0.0001672	0.001609		152	1882	RPS9,ACTA2,LRRK2,ACVR2A,ACVRL1,MDM2,EZH2,F2R,F2RL1,ADCY1,SEMA3A,DACT1,ADRA2A,SH3RF2,WNT16,MIF,MAP3K10,FGF9,FGF13,FGFR3,GPNMB,ARRDC3,MAD2L2,FLT1,SFRP2,DBF4B,RGCC,DTL,SAMD5,STIL,DKK1,PLPP3,PDGFD,MYLIP,TPX2,UHRF1,PDE5A,CLSPN,HECW1,GAP43,CENPX,MSTN,BDKRB1,GFRA1,BDNF,VSIR,AURKA,BMI1,GJA1,PPARGC1A,BRCA1,IER3,RBMS3,SPHK1,SUV39H1,NGF,UBE2S,C3,BMPER,PSRC1,ADRM1,NSF,UBE2C,CASP1,CASP10,TMEM119,GSAP,GRIN2B,C…
GO: Biological Process	GO:0007292	female gamete generation		4.368e-06	0.03696	0.0001672	0.001609		25	161	MDK,MEI4,PDE5A,MCM8,AURKA,ADRM1,NCAPH,CCNB1,TOP2A,PDE3A,CGB3,NCAPH2,WNT4,TRIP13,TTK,PGR,ASPM,PLK1,IGF1,INHBA,PAQR5,PTGS2,FBXO5,PTX3,LEP
GO: Biological Process	GO:0050673	epithelial cell proliferation		4.409e-06	0.0373	0.000168	0.001617		54	500	MCC,ACVR2A,ACVRL1,MDK,WNT16,MKI67,FGF9,FGFR3,MMP12,FST,FLT1,SFRP1,SFRP2,RGCC,BIRC5,UHRF1,SMO,SOX11,GATA2,GJA1,SULF2,SULF1,BMPER,CCN3,TCF19,CAV1,TFAP2C,CCND2,TGFA,TGFB1,TGFBR3,THBS4,SERPINF1,HMGB2,NR4A1,PGR,CYP7B1,IQGAP3,VDR,COL8A1,COL8A2,OSR2,IGF1,IGFBP3,OSR1,NOX5,IRF6,ITGA4,KIT,FOXP2,MUC16,LEP,EDNRA,EGFR
GO: Biological Process	GO:0048705	skeletal system morphogenesis		4.451e-06	0.03766	0.0001689	0.001625		35	270	SPEF2,FBN2,MGP,ACAN,FGFR3,PRRX2,FOXC2,SFRP1,SFRP2,SFRP4,SOX11,BMI1,TBX15,TMEM119,CBS,TFAP2A,TGFB1,HHIP,P2RX7,RFLNA,VIT,HOXB8,HOXC9,HOXC11,HOXD10,HOXD11,RECQL4,COL7A1,COL11A1,CYP26B1,POC1A,OSR2,OSR1,DLX2,RARB
GO: Biological Process	GO:0000281	mitotic cytokinesis		4.516e-06	0.03821	0.0001706	0.001641		16	76	NUSAP1,BIRC5,RACGAP1,DCDC1,CENPA,ANLN,PLK1,KIF23,ESPL1,INCENP,KIF4A,CDT1,STMN1,CEP55,KIF20A,SNX18
GO: Biological Process	GO:0034765	regulation of ion transmembrane transport		4.595e-06	0.03888	0.0001728	0.001662		57	539	TCIRG1,F2R,ADRA2A,SCN1A,SCN2A,SCN9A,FHL1,ANK2,TSPAN13,IRS2,ACSL5,KCNH5,HECW1,BDKRB1,STAC,GJA1,PPARGC1A,NGF,CACNA1G,CACNB4,CRACR2A,HCN1,GRIN2B,CAV1,TGFB1,CORO1A,P2RX7,AGRN,SLC9A3R2,KCNE4,KCNQ5,NRXN1,CLIC2,KCNK15,PLCG2,HSPA2,SLC31A2,TMEM37,OSR1,PRKG1,CTSS,NOX5,DAPK1,SLC30A1,KCNA4,KCNB1,KCNG1,KCNJ2,KCNJ6,KCNJ15,KCNQ3,DLG2,KCNS2,RGS4,EDNRA,CEMIP,NETO2
GO: Biological Process	GO:0008285	negative regulation of cell population proliferation		4.736e-06	0.04007	0.0001773	0.001706		81	859	BRIP1,TP53INP1,MCC,ACVRL1,F2R,ADM,H2AC6,CAMK2N1,FGFR3,GPNMB,FLT1,SFRP1,SFRP2,SFRP4,RGCC,APOD,PDPN,SPINT2,KLF13,SLIT3,CD274,PODN,PDE5A,SOX11,LRRC32,GATA2,IL20RB,MSTN,PDCD4,BDNF,VSIR,PRDM1,CCN5,GJA1,PPARGC1A,SULF1,TSPO,NGF,CCN3,TBX5,CACNB4,NPR3,ADAMTS8,CAV1,TFAP2A,TGFB1,GSTP1,TGFBR3,COL18A1,CDC6,CDKN2D,CDKN3,PTTG1,SERPINF1,SERPINE2,PIK3R1,HSPA1A,CNN1,VDR,TP53I11,ACVR1C,IGF1,IGFBP3,IGFBP7,CSNK2B,MYO…
GO: Biological Process	GO:0030278	regulation of ossification		4.789e-06	0.04052	0.0001785	0.001717		32	237	TCIRG1,ACVR2A,MDK,FBN2,MGP,FGFR3,SFRP1,SFRP2,DKK1,SOX11,CCN4,GJA1,SUV39H1,TMEM119,TFAP2A,TGFB1,THRB,P2RX7,RFLNA,PDLIM7,WNT4,HAND2,WNT7B,OSR2,ID3,IGF1,ISG15,OSR1,IL6R,IL6ST,RASSF2,FBXO5
GO: Biological Process	GO:0002062	chondrocyte differentiation		5.016e-06	0.04244	0.0001861	0.001791		22	132	ACVRL1,MDK,ACAN,FGF9,FGFR3,SFRP2,CCN4,SULF2,SULF1,CCN3,TGFB1,THRB,RFLNA,VIT,HOXD11,COL7A1,COL11A1,POC1A,OSR2,OSR1,RARB,MAF
GO: Biological Process	GO:0033993	response to lipid		5.047e-06	0.0427	0.0001865	0.001794		91	999	KIF18A,ABCA1,CARD16,MDK,MDM2,EZH2,F2R,ADCY1,ADM,AGL,PGRMC2,MIF,FBXO32,SFRP1,MBD3,DKK1,SLIT3,NR5A2,AKR1C3,CD274,SMO,ATP1A3,GATA2,MSTN,BDKRB1,PDCD4,BDNF,PRDM1,GJA1,PPARGC1A,BRCA1,TSPO,MGARP,CA9,TCF21,CASP1,CAV1,TFAP2A,TFPI,CCNB1,TGFB1,GSTP1,TGFBR3,THRB,OXTR,P2RX7,TLR4,H2AZ1,IRAK3,PAPPA,CDKN2D,PDK4,SERPINF1,PENK,HMGB2,NR4A1,PGR,ABCB4,TYMS,PIK3R1,CYP7B1,PLCG2,VDR,CYP26B1,WNT7B,ID3,NCOR2,IGF1,IGFBP2,I…
GO: Biological Process	GO:0045926	negative regulation of growth		5.214e-06	0.04412	0.0001918	0.001845		37	295	MAP2,ACVRL1,SEMA3A,FGF13,FGFR3,FHL1,SEMA3C,SFRP1,SFRP2,GAS2L1,MT1E,MT1F,MT1M,MT1X,MT2A,SLIT3,RAI1,MSTN,SESN1,BDKRB1,GJA1,BST2,PSRC1,CCN3,TBX5,CCDC85B,TGFB1,ZMAT3,TNR,CDKN2D,SERPINE2,NTN1,HSPA1A,INHBA,KCNK2,RGS4,SEMA3D
GO: Biological Process	GO:0030879	mammary gland development		5.471e-06	0.04629	0.0002004	0.001928		25	163	FASN,FOXF1,SMO,IRS2,GJA1,TBX2,OAS2,CAV1,TFAP2C,TGFA,TGFB1,OXTR,PAX3,WNT4,PGR,HOXB9,NTN1,IQGAP3,VDR,WNT7B,NCOR2,IGF1,PRLR,IRF6,RXFP1
GO: Biological Process	GO:0048589	developmental growth		5.662e-06	0.04791	0.0002065	0.001987		78	822	MAP2,MDK,EZH2,NRN1,TNFRSF12A,SEMA3A,ADM,FGF9,FGF13,FGFR3,FOXC2,SEMA3C,SFRP1,SFRP2,SGIP1,APBA2,GINS4,APOD,STIL,SLC1A2,SLIT3,SMO,RAI1,GAP43,MSTN,BDNF,DIPK2A,IGSF10,AURKA,CCN4,GJA1,EHMT2,SUV39H1,NGF,C3,STRA6,CCN3,TBX2,TBX5,TFAP2C,CCNB1,TGFB1,TGFBR3,PRKN,CDK1,TNR,AGRN,DCLK1,VIT,PHLDA2,TTN,TYMS,HOXD11,ASPM,NTN1,EZR,COL7A1,POC1A,WNT7B,ACVR1C,IGF1,MYOCD,PRKG1,PRLR,IL6R,ITGA4,NCAPG2,PTX3,KCNK2,PCDH15,RAR…
GO: Biological Process	GO:0033043	regulation of organelle organization		6.331e-06	0.05357	0.0002299	0.002212		118	1391	NUSAP1,KIF18A,CCDC8,RHOJ,MAP2,LRRK2,MCM2,MDK,F2RL1,CDC45,NDC80,FEN1,MKI67,FGF13,FGFR3,MAD2L2,TACC3,SFRP1,RGCC,SIVA1,BIRC5,STIL,SPAG5,GAS2L1,ARHGDIA,TPX2,CEP131,CDCA5,PLK4,CENPJ,GAP43,RTEL1,SPTB,GATA2,JMY,AURKA,PPARGC1A,NEK2,BRCA1,BAIAP2L1,IER3,EHMT2,BST2,SPHK1,SUV39H1,SYNE2,BUB1,BUB1B,TSPO,MLLT11,MGARP,PSRC1,TMSB15A,H1-10,TCF21,UBE2C,STMN2,CAV1,CCNB1,TGFA,TGFB1,PKMYT1,TBC1D8,CCNF,RHOQ,CORO1A,P2RX…
GO: Biological Process	GO:0045860	positive regulation of protein kinase activity		6.723e-06	0.05688	0.0002431	0.002339		62	611	LRRK2,EZH2,F2R,ADCY1,ADRA2A,MIF,MAP3K10,FGF13,GPNMB,FLT1,DBF4B,RGCC,SAMD5,STIL,DKK1,PDGFD,TPX2,PDE5A,CLSPN,GAP43,BDKRB1,BDNF,NGF,PSRC1,CCNB1,CCND2,TGFA,TGFB1,P2RX7,TLR3,TLR4,CD40,CD74,CDK1,CDC6,AGRN,CENPE,CHI3L1,CKS1B,CKS2,NRXN1,IQGAP3,WNT7B,IGF1,FAM20A,MAP2K6,PRLR,IL6R,RASSF2,DAB1,ITGA1,NCAPG2,LRP8,TELO2,KIF14,KIT,CASS4,LEP,EDNRA,LGALS9,CEMIP,EGFR
GO: Biological Process	GO:0006323	DNA packaging		7.018e-06	0.05938	0.0002527	0.002431		30	219	NUSAP1,CHAF1B,CENPW,HJURP,MCM2,H4C9,ASF1B,CENPI,CDCA5,CENPN,CENPX,NCAPG,SUV39H1,H1-10,NCAPH,CCNB1,H2AX,CDK1,TOP2A,CENPA,OIP5,HMGB2,NCAPH2,TTN,CENPM,CENPO,NCAPG2,KNL1,CHAF1A,CENPU
GO: Biological Process	GO:0022612	gland morphogenesis		7.09e-06	0.05999	0.0002542	0.002445		24	155	MDK,SEMA3A,MKI67,SEMA3C,SFRP1,SULF2,SULF1,TBX2,CAV1,TFAP2C,TGFA,TGFB1,TGM2,PAX3,WNT4,PGR,HOXA13,CYP7B1,NTN1,VDR,EZR,CRIP1,IGF1,EGFR
GO: Biological Process	GO:1901700	response to oxygen-containing compound		7.162e-06	0.0606	0.0002557	0.00246		148	1839	KIF18A,ABAT,ABCA1,BRIP1,TP53INP1,LRRK2,ACTC1,TCIRG1,CARD16,MDM2,EZH2,F2R,ADCY1,SOCS7,ADM,ADRA2A,MIF,FBXO32,MMP12,FOXC2,FBLN5,SFRP1,RAB11FIP2,BIRC5,SORBS1,APOD,SLC1A2,SLC1A3,MBD3,DKK1,PDGFD,SLIT3,AKR1C3,CD274,SMO,IRS2,ATP1A3,LMBRD1,NDOR1,RAB8B,GCNT1,MSTN,SESN1,BDKRB1,PDCD4,STAT4,PRDM1,BLM,GJA1,PPARGC1A,BRCA1,BAIAP2L1,EHMT2,SPHK1,GLRB,TSPO,TIMELESS,MGARP,SDK1,CA9,ADRM1,HCN1,CASP1,GRIN2B,CAV1,CBS,TF…
GO: Biological Process	GO:0007626	locomotory behavior		7.244e-06	0.06129	0.0002575	0.002477		33	253	ABAT,LRRK2,SCN1A,ARRDC3,SELENOP,APBA2,ADAM22,PREX2,ASTN1,ATP1A3,ANKFN1,GAD1,NPAS3,GLRB,NGF,NOVA1,CACNB4,CCND2,PRKN,TNR,RASD2,PENK,HOXB8,HOXD10,UCHL1,ZIC1,DAB1,PCDH15,DPP4,FIGN,LSAMP,MCOLN3,RCAN2
GO: Biological Process	GO:0022403	cell cycle phase		7.301e-06	0.06177	0.0002585	0.002487		22	135	BRIP1,MND1,FANCD2,MEI4,RAD54L,CHTF18,CENPX,AURKA,EHMT2,CDC20,TOP2A,PTTG1,TRIP13,TTK,CKS2,PSMC3IP,PLK1,HSPA2,ESPL1,EME1,FBXO5,RAD51
GO: Biological Process	GO:0006336	DNA replication-independent nucleosome assembly		7.462e-06	0.06314	0.0002627	0.002527		13	54	CENPW,HJURP,H4C9,ASF1B,CENPI,CENPN,CENPX,CENPA,OIP5,CENPM,CENPO,KNL1,CENPU
GO: Biological Process	GO:0090307	mitotic spindle assembly		7.492e-06	0.06339	0.0002627	0.002527		14	62	BIRC5,TPX2,RACGAP1,MYBL2,NEK2,CDC20,AURKB,PLK1,HSPA1A,KIF23,RIPOR2,KIF4A,KIF11,KIFC1
GO: Biological Process	GO:0033002	muscle cell proliferation		7.514e-06	0.06358	0.0002627	0.002527		36	288	MDM2,FGF9,FOXC2,APOD,PDGFD,MSTN,PDCD4,DIPK2A,CCN4,GJA1,PPARGC1A,NOTCH3,CCN3,TBX2,TBX5,NPR3,CAV1,CCNB1,GSTP1,ORC1,TGFBR3,TGM2,CDK1,PDE1A,PIK3R1,CNN1,IGF1,IGFBP3,MYOCD,PRKG1,IL6R,PTGS2,KCNK2,HBEGF,EDNRA,EGFR
GO: Biological Process	GO:0030326	embryonic limb morphogenesis		8.16e-06	0.06905	0.000283	0.002722		23	146	FBN2,FGF9,PRRX2,SFRP2,DKK1,GJA1,TBX2,TBX5,TFAP2A,HOXA13,HOXC10,HOXC11,HOXD10,HOXD11,PITX1,PITX2,HAND2,CYP26B1,OSR2,OSR1,FREM2,RARB,AFF3
GO: Biological Process	GO:0035113	embryonic appendage morphogenesis		8.16e-06	0.06905	0.000283	0.002722		23	146	FBN2,FGF9,PRRX2,SFRP2,DKK1,GJA1,TBX2,TBX5,TFAP2A,HOXA13,HOXC10,HOXC11,HOXD10,HOXD11,PITX1,PITX2,HAND2,CYP26B1,OSR2,OSR1,FREM2,RARB,AFF3
GO: Biological Process	GO:0030155	regulation of cell adhesion		8.677e-06	0.07342	0.0002997	0.002883		74	777	ABAT,FSTL3,ACVRL1,MDK,ZNF608,GPNMB,MAD2L2,MMP12,FOXF1,FOXC2,SFRP1,SFRP2,RGCC,APOD,ADAM22,PDPN,ARHGDIA,SPINT2,TENM3,PLPP3,CD274,PDE5A,PAG1,ADAM19,LRRC32,IL20RB,SMOC2,VSIR,FGL2,BLM,BMI1,PNP,CAV1,TGFB1,TGM2,CORO1A,CD74,TNR,TNXB,PCSK5,HLA-DPB1,ENPP2,WNT4,VIT,JAM2,SERPINE2,PIK3R1,APBB1IP,COL8A1,EGFL6,IGF1,IGFBP2,SOCS5,PRKG1,PRLR,IL6R,IL6ST,RIPOR2,DAB1,ITGA4,ITGB2,PTPRG,KIF14,RAC3,CASS4,DPP4,ECM2,LAMA4…
GO: Biological Process	GO:0019233	sensory perception of pain		9.163e-06	0.07753	0.0003152	0.003032		23	147	F2R,FABP5,SCN1A,SCN9A,MME,BDKRB1,NGF,CCN3,GRIN2B,P2RX7,P2RY1,TLR4,PENK,HOXB8,UCHL1,RETREG1,CTSS,LXN,PTGS1,PTGS2,DLG2,ANO1,EDNRA
GO: Biological Process	GO:0034724	DNA replication-independent nucleosome organization		9.268e-06	0.07841	0.0003152	0.003032		13	55	CENPW,HJURP,H4C9,ASF1B,CENPI,CENPN,CENPX,CENPA,OIP5,CENPM,CENPO,KNL1,CENPU
GO: Biological Process	GO:0098764	meiosis I cell cycle phase		9.275e-06	0.07847	0.0003152	0.003032		21	127	BRIP1,MND1,FANCD2,MEI4,RAD54L,CHTF18,CENPX,AURKA,EHMT2,TOP2A,PTTG1,TRIP13,TTK,CKS2,PSMC3IP,PLK1,HSPA2,ESPL1,EME1,FBXO5,RAD51
GO: Biological Process	GO:0098762	meiotic cell cycle phase		9.275e-06	0.07847	0.0003152	0.003032		21	127	BRIP1,MND1,FANCD2,MEI4,RAD54L,CHTF18,CENPX,AURKA,EHMT2,TOP2A,PTTG1,TRIP13,TTK,CKS2,PSMC3IP,PLK1,HSPA2,ESPL1,EME1,FBXO5,RAD51
GO: Biological Process	GO:0051098	regulation of binding		9.47e-06	0.08013	0.0003205	0.003084		48	437	MAP2,HJURP,LRRK2,CARD16,DACT1,MAD2L2,DKK1,SMO,CDCA5,SOX11,BDNF,BLM,AURKA,NEK2,NGF,CAV1,RUNX1T1,TGFB1,GREM2,TGFBR3,P2RY1,TLR4,PRKN,AGRN,AURKB,HMGB2,PHLDA2,EBF2,CLIC2,PITX2,PLK1,HAND2,ID3,IGF1,CSNK2B,MYOCD,RIPOR2,ITGA4,DDX11,CDT1,CDON,DVL1,E2F1,STMN1,GMNN,LGALS9,ARHGAP28,FLOT1
GO: Biological Process	GO:0032270	positive regulation of cellular protein metabolic process		9.591e-06	0.08115	0.0003233	0.00311		143	1774	RPS9,ACTA2,LRRK2,ACVR2A,ACVRL1,MDM2,EZH2,F2R,F2RL1,ADCY1,SEMA3A,DACT1,ADRA2A,SH3RF2,WNT16,MIF,MAP3K10,FGF9,FGF13,FGFR3,GPNMB,ARRDC3,MAD2L2,FLT1,SFRP2,DBF4B,RGCC,SAMD5,STIL,DKK1,PLPP3,PDGFD,TPX2,UHRF1,PDE5A,CLSPN,GAP43,CENPX,MSTN,BDKRB1,GFRA1,BDNF,VSIR,AURKA,BMI1,PPARGC1A,BRCA1,RBMS3,SPHK1,SUV39H1,NGF,UBE2S,C3,BMPER,PSRC1,ADRM1,UBE2C,CASP1,CASP10,TMEM119,GRIN2B,CAV1,CCNB1,CCND2,TGFA,TGFB1,THBS4,P2…
GO: Biological Process	GO:0000279	M phase		1.051e-05	0.08893	0.0003529	0.003395		21	128	BRIP1,MND1,FANCD2,MEI4,RAD54L,CHTF18,CENPX,AURKA,EHMT2,CDC20,TOP2A,PTTG1,TRIP13,CKS2,PSMC3IP,PLK1,HSPA2,ESPL1,EME1,FBXO5,RAD51
GO: Biological Process	GO:0007507	heart development		1.056e-05	0.08931	0.000353	0.003396		68	700	ERG,ACTC1,ACVRL1,MDM2,ADM,ACAN,WNT16,FGF9,BICC1,FOXF1,FOXC2,SEMA3C,SFRP2,ANK2,SGCD,STIL,MBD3,PDPN,DKK1,SLIT3,SMO,SOX11,ADAM19,PDCD4,DIPK2A,PRDM1,CCN4,GJA1,PDLIM3,STRA6,TBX2,TBX5,TFAP2A,CCNB1,TGFB1,TGFBR3,OXTR,PAX3,CDK1,ALPK2,PCSK5,PDLIM7,TTN,HOXA13,PITX2,HAND2,COL11A1,ID3,CPE,CRIP1,NCOR2,FOXP4,IGF1,OSR1,MYOCD,PRKG1,HDAC9,ITGA4,FREM2,KCNK2,RARB,DVL1,RGS4,EDNRA,EGFR,ROBO2,LTBP1,EPHA3
GO: Biological Process	GO:0031055	chromatin remodeling at centromere		1.1e-05	0.0931	0.0003652	0.003514		12	48	CENPW,HJURP,H4C9,CENPI,CENPN,CENPX,CENPA,OIP5,CENPM,CENPO,KNL1,CENPU
GO: Biological Process	GO:0098706	iron ion import across cell outer membrane		1.101e-05	0.09313	0.0003652	0.003514		4	4	STEAP1,STEAP2,STEAP4,STEAP3
GO: Biological Process	GO:0007611	learning or memory		1.129e-05	0.09554	0.0003732	0.00359		38	317	MDK,ADCY1,ATP8A1,SCN2A,FEN1,FGF13,MME,AFF2,SLC8A2,DKK1,PDE5A,ATP1A3,BRSK1,BDNF,EHMT2,NGF,AP1S2,STRA6,NRGN,GRIN2B,TAFA2,CCND2,OXTR,PRKN,TNR,SERPINF1,NRXN1,CYP7B1,IGF1,BRINP1,PTGS1,PTGS2,BTG2,KCNK2,KIT,FOXP2,EGFR,RCAN2
GO: Biological Process	GO:0009611	response to wounding		1.148e-05	0.09713	0.0003779	0.003636		72	756	ABAT,ACTA2,MCAM,ACVRL1,MDK,EZH2,F2R,F2RL1,F2RL2,F8,TNFRSF12A,ADM,ADRA2A,MIF,FGFR3,MMP12,FOXF1,PEAR1,FOXC2,PROCR,APOD,ENPP4,SLC1A2,SLC1A3,PDPN,PLPP3,GAP43,GATA2,SMOC2,MSTN,XYLT1,IGSF10,AURKA,NEFH,CCN4,GJA1,SULF2,TSPO,SERPING1,C3,CCN3,CAV1,TFPI,CCNB1,TGFB1,P2RX7,P2RY1,TLR4,CD40,SERPINB2,CDK1,TNR,WNT4,SERPINE2,PIK3R1,PLCG2,HSPB1,ID3,PPL,IGF1,CSRP1,PRKG1,PROS1,INHBA,DCN,KCNK2,MAFK,TFPI2,HBEGF,MUC16,E…
GO: Biological Process	GO:0045132	meiotic chromosome segregation		1.201e-05	0.1016	0.0003937	0.003788		18	100	BRIP1,SGO1,FANCD2,MEI4,CENPX,EHMT2,BUB1,BUB1B,NCAPH,TOP2A,PTTG1,NCAPH2,TRIP13,TTK,PLK1,ESPL1,EME1,NUF2
GO: Biological Process	GO:0033674	positive regulation of kinase activity		1.319e-05	0.1116	0.0004309	0.004145		64	651	LRRK2,EZH2,F2R,ADCY1,ADRA2A,MIF,MAP3K10,FGF13,FGFR3,GPNMB,FLT1,DBF4B,RGCC,SAMD5,STIL,DKK1,PDGFD,TPX2,PDE5A,CLSPN,GAP43,BDKRB1,BDNF,NGF,PSRC1,CCNB1,CCND2,TGFA,TGFB1,P2RX7,TLR3,TLR4,CD40,CD74,CDK1,CDC6,AGRN,CENPE,CHI3L1,CKS1B,CKS2,NRXN1,IQGAP3,WNT7B,PIFO,IGF1,FAM20A,MAP2K6,PRLR,IL6R,RASSF2,DAB1,ITGA1,NCAPG2,LRP8,TELO2,KIF14,KIT,CASS4,LEP,EDNRA,LGALS9,CEMIP,EGFR
GO: Biological Process	GO:0003205	cardiac chamber development		1.349e-05	0.1141	0.0004366	0.0042		27	193	MDM2,FGF9,FOXF1,FOXC2,SEMA3C,SFRP2,ANK2,SLIT3,SMO,SOX11,PRDM1,STRA6,TBX2,TBX5,TGFB1,TGFBR3,PCSK5,HOXA13,PITX2,HAND2,COL11A1,CPE,MYOCD,KCNK2,RARB,ROBO2,LTBP1
GO: Biological Process	GO:0048736	appendage development		1.352e-05	0.1144	0.0004366	0.0042		28	204	FBN2,FGF9,PRRX2,SEMA3C,SFRP2,DKK1,SOX11,GJA1,TBX2,TBX5,TFAP2A,PCSK5,HOXA13,HOXC10,HOXC11,HOXD10,HOXD11,PITX1,PITX2,HAND2,CYP26B1,OSR2,OSR1,HOTAIR,RSPO4,FREM2,RARB,AFF3
GO: Biological Process	GO:0060173	limb development		1.352e-05	0.1144	0.0004366	0.0042		28	204	FBN2,FGF9,PRRX2,SEMA3C,SFRP2,DKK1,SOX11,GJA1,TBX2,TBX5,TFAP2A,PCSK5,HOXA13,HOXC10,HOXC11,HOXD10,HOXD11,PITX1,PITX2,HAND2,CYP26B1,OSR2,OSR1,HOTAIR,RSPO4,FREM2,RARB,AFF3
GO: Biological Process	GO:0043408	regulation of MAPK cascade		1.41e-05	0.1193	0.0004537	0.004365		79	857	ACTA2,LRRK2,EZH2,F2R,F2RL1,SEMA3A,DACT1,ADRA2A,CAMK2N1,SH3RF2,WNT16,MIF,MAP3K10,FGF9,FGFR3,GPNMB,FOXM1,FLT1,SFRP1,SFRP2,SFRP4,SAMD5,DKK1,PDGFD,PDE5A,LMBRD1,PBK,MSTN,PDCD4,SPHK1,NGF,C3,BMPER,GRIN2B,CAV1,CBS,TGFA,TGFB1,GSTP1,TGFBR3,P2RX7,P2RY1,TLR3,TLR4,CD40,CD74,IRAK3,PRKN,CDK1,CDH2,TNXB,EDA2R,CHI3L1,CASC2,NRXN1,UCHL1,IQGAP3,HAND2,EZR,WNT7B,IGF1,IGFBP3,MAP2K6,IL6R,IL11,INHBA,RASSF2,ITGA1,ACKR3,FAM…
GO: Biological Process	GO:1903034	regulation of response to wounding		1.483e-05	0.1254	0.0004751	0.004571		28	205	ABAT,ACTA2,MDK,F2R,F2RL1,TNFRSF12A,ADRA2A,MIF,FOXC2,ENPP4,PDPN,PLPP3,SMOC2,XYLT1,CCN4,GJA1,SERPING1,CAV1,TFPI,TLR4,SERPINB2,TNR,WNT4,SERPINE2,PRKG1,PROS1,HBEGF,MUC16
GO: Biological Process	GO:0032886	regulation of microtubule-based process		1.518e-05	0.1285	0.0004848	0.004664		31	239	KIF18A,MAP2,FGF13,TACC3,STIL,SPAG5,GAS2L1,TPX2,CEP131,PLK4,CENPJ,AURKA,NEFH,NEK2,BRCA1,PSRC1,STMN2,CAV1,CCNF,SKA1,AGRN,PLK1,HSPA1A,POC1A,FSD1,RIPOR2,KIF11,STMN1,RASSF7,SKA3,EPHA3
GO: Biological Process	GO:0007568	aging		1.564e-05	0.1324	0.0004976	0.004787		41	358	ABAT,LRRK2,ADM,WNT16,MIF,MME,RAD54L,FOXM1,APOD,SLC1A2,MBD3,DKK1,PDCD4,PPARGC1A,SUV39H1,TSPO,SERPING1,TBX2,CAV1,TGFB1,P2RY1,H2AX,CDK1,AURKB,CTSC,SERPINF1,PENK,TYMS,COL4A2,IGFBP2,PRELP,HDAC9,ROMO1,DCN,ITGB2,PTGS2,BCL2L12,FBXO5,KRT14,LEP,LINC-PINT
GO: Biological Process	GO:0006302	double-strand break repair		1.587e-05	0.1343	0.0005029	0.004838		32	251	BRIP1,MCM2,MCM3,MCM5,MCM7,H4C9,CDC45,FEN1,MAD2L2,RAD54L,FOXM1,GINS4,RAD51AP1,GINS2,POLQ,CDCA5,MCM8,RTEL1,BLM,BRCA1,TIMELESS,H2AX,TRIP13,SLX1B,RECQL4,EME1,PAXX,DDX11,RAD51,REV3L,FIGN,LIG1
GO: Biological Process	GO:0090092	regulation of transmembrane receptor protein serine/threonine kinase signaling pathway		1.642e-05	0.1389	0.0005184	0.004987		33	263	FSTL3,ACVR2A,ACVRL1,DACT1,FBN2,FGF9,FST,SFRP1,SFRP2,SFRP4,DKK1,PRDM16,SOX11,PEG10,MSTN,VSIR,SULF1,BMPER,LDLRAD4,CCN3,CAV1,TGFB1,GREM2,TGFBR3,TTK,HOXA13,HSPA1A,CSNK2B,MYOCD,INHBA,DLX1,LGALS9,LTBP1
GO: Biological Process	GO:0044774	mitotic DNA integrity checkpoint		1.678e-05	0.1419	0.0005276	0.005076		19	112	MDM2,RGCC,GTSE1,BRSK1,CLSPN,BLM,AURKA,IER3,CCNB1,CCNG1,ORC1,CDK1,CDC6,CDC25C,TOP2A,EME1,BTG2,E2F1,E2F8
GO: Biological Process	GO:2001251	negative regulation of chromosome organization		1.693e-05	0.1432	0.0005285	0.005084		24	163	MCM2,NDC80,MAD2L2,BIRC5,RTEL1,BRCA1,BUB1,BUB1B,H1-10,CCNB1,CDC20,TOP2A,AURKB,PTTG1,CENPE,CENPF,TRIP13,TTK,SLX1B,RECQL4,PLK1,ESPL1,FBXO5,CDT1
GO: Biological Process	GO:0061041	regulation of wound healing		1.693e-05	0.1432	0.0005285	0.005084		24	163	ABAT,ACTA2,F2R,F2RL1,TNFRSF12A,ADRA2A,FOXC2,ENPP4,PDPN,PLPP3,SMOC2,CCN4,GJA1,SERPING1,CAV1,TFPI,TLR4,SERPINB2,WNT4,SERPINE2,PRKG1,PROS1,HBEGF,MUC16
GO: Biological Process	GO:0001101	response to acid chemical		1.817e-05	0.1538	0.0005653	0.005438		43	385	ABCA1,SFRP1,SLC1A2,SLC1A3,DKK1,PDGFD,AKR1C3,SESN1,BDNF,GJA1,PPARGC1A,GLRB,NGF,CBS,CCNB1,GSTP1,TGFBR3,COL18A1,TLR4,PRKN,CDKN2D,PDK4,SERPINF1,ABCB4,TYMS,COL4A1,CYP26B1,WNT7B,ID3,IGFBP2,IGFBP7,OSR1,BRINP1,PTGFR,PTGS2,OVCA2,PID1,KRT8,RARB,E2F1,LEP,EGFR,EPHA3
GO: Biological Process	GO:0060429	epithelium development		1.847e-05	0.1563	0.0005726	0.005508		122	1483	APCDD1,ACTA2,ACVRL1,MDK,EZH2,F2RL1,SEMA3A,ADM,DACT1,FASN,MGP,WNT16,FGFR3,MMP12,FST,FOXF1,FOXC2,SEMA3C,FLT1,SFRP1,SFRP2,SFRP4,STIL,SIM1,PDPN,SPINT2,DKK1,NR5A2,AKR1C3,SMO,BRSK1,PLK4,SOX11,EXPH5,BDNF,PRDM1,BMI1,GJA1,SULF1,TIMELESS,BMPER,TAGLN,STRA6,TBX2,TBX5,CA9,TCF21,ADRM1,ROR1,CAV1,TFAP2A,TFAP2C,TGFB1,RSPO3,TGFBR3,TGM2,COL18A1,HHIP,THRB,PAX3,CDK1,CDH2,CES1,SH3BP1,WNT4,TTN,PGR,TYMS,HOXA13,SERPINE2,…
GO: Biological Process	GO:0045597	positive regulation of cell differentiation		1.922e-05	0.1626	0.0005921	0.005697		101	1177	ACVR2A,ACVRL1,MDK,EZH2,TNFRSF12A,SEMA3A,ADM,DACT1,FBN2,MIF,FGFR3,MME,SEMA3C,FLT1,SFRP1,SFRP2,SFRP4,RGCC,MSR1,PDPN,ARHGDIA,DKK1,TENM3,ASPA,PDE5A,SMO,PRDM16,SOX11,GATA2,BDNF,VSIR,PRDM1,AURKA,BMI1,CCN4,NFATC2,SPHK1,TSPO,NGF,GPC2,PNP,TBX5,GPC1,STMN2,TMEM119,TGFB1,C21orf91,THRB,CD74,PRKN,CDH2,PDE3A,PDLIM7,ENPP2,SERPINF1,HMGB2,WNT4,SERPINE2,HOXD11,PIK3R1,ASPM,NTN1,CMKLR1,HSPA1A,HSPB1,CNTN1,VDR,CYP26B1,…
GO: Biological Process	GO:0007127	meiosis I		1.939e-05	0.164	0.0005921	0.005697		20	123	BRIP1,MND1,FANCD2,MEI4,RAD54L,CHTF18,CENPX,AURKA,EHMT2,TOP2A,PTTG1,TRIP13,CKS2,PSMC3IP,PLK1,HSPA2,ESPL1,EME1,FBXO5,RAD51
GO: Biological Process	GO:0051326	telophase		1.939e-05	0.164	0.0005921	0.005697		20	123	BRIP1,MND1,FANCD2,MEI4,RAD54L,CHTF18,CENPX,AURKA,EHMT2,TOP2A,PTTG1,TRIP13,CKS2,PSMC3IP,PLK1,HSPA2,ESPL1,EME1,FBXO5,RAD51
GO: Biological Process	GO:0007134	meiotic telophase I		1.939e-05	0.164	0.0005921	0.005697		20	123	BRIP1,MND1,FANCD2,MEI4,RAD54L,CHTF18,CENPX,AURKA,EHMT2,TOP2A,PTTG1,TRIP13,CKS2,PSMC3IP,PLK1,HSPA2,ESPL1,EME1,FBXO5,RAD51
GO: Biological Process	GO:0007613	memory		1.993e-05	0.1687	0.0006067	0.005837		23	154	MDK,ADCY1,SCN2A,FEN1,FGF13,SLC8A2,PDE5A,ATP1A3,BDNF,EHMT2,NGF,GRIN2B,TAFA2,CCND2,OXTR,SERPINF1,CYP7B1,IGF1,BRINP1,PTGS1,PTGS2,KCNK2,RCAN2
GO: Biological Process	GO:0061640	cytoskeleton-dependent cytokinesis		2.097e-05	0.1774	0.0006358	0.006117		18	104	NUSAP1,BIRC5,RACGAP1,AURKB,DCDC1,CENPA,ANLN,PLK1,KIF23,ESPL1,INCENP,NOX5,KIF4A,CDT1,STMN1,CEP55,KIF20A,SNX18
GO: Biological Process	GO:0010971	positive regulation of G2/M transition of mitotic cell cycle		2.118e-05	0.1792	0.0006401	0.006158		9	29	DBF4B,DTL,CCNB1,CDK1,CDC25A,CDC25C,HSPA2,FBXO5,LMNB1
GO: Biological Process	GO:0045165	cell fate commitment		2.134e-05	0.1805	0.0006424	0.006181		38	326	EYA2,WNT16,FGF13,FGFR3,FOXC2,SFRP1,SFRP2,PDPN,DKK1,SMO,GAP43,GATA2,PRDM1,EHMT2,NOTCH3,TBX2,TBX5,TBX15,TEAD4,TFAP2A,TFAP2C,TGFB1,PAX3,WNT4,EBF2,HOXA13,HOXC10,HOXC11,HOXD10,HOXD11,PITX1,CYP26B1,WNT7B,ZNF521,DLX1,DLX2,CDON,ROBO2
GO: Biological Process	GO:0043269	regulation of ion transport		2.177e-05	0.1842	0.0006531	0.006283		75	812	ABAT,TCIRG1,F2R,ADRA2A,ATP8A1,SCN1A,SCN2A,MIF,SCN9A,FHL1,SFRP4,ANK2,TSPAN13,IRS2,ACSL5,KCNH5,GABRE,HECW1,BDKRB1,STAC,GJA1,PPARGC1A,TSPO,NGF,CACNA1G,CACNB4,CRACR2A,HCN1,GRIN2B,CAV1,TGFB1,CORO1A,P2RX7,P2RY1,PRKN,AGRN,ABCB4,SLC9A3R2,SERPINE2,KCNE4,KCNQ5,NRXN1,CLIC2,KCNK15,PLCG2,HSPA2,CNTN1,VDR,SLC31A2,IGF1,TMEM37,OSR1,PRKG1,PRKG2,MAP2K6,CTSS,NOX5,DAPK1,SLC30A1,PTGS2,KCNA4,KCNB1,KCNG1,KCNJ2,KCNJ6,KCN…
GO: Biological Process	GO:0034501	protein localization to kinetochore		2.197e-05	0.1859	0.0006568	0.006319		7	17	NDC80,CDK1,AURKB,TTK,CDT1,KNL1,HASPIN
GO: Biological Process	GO:0019371	cyclooxygenase pathway		2.273e-05	0.1924	0.0006773	0.006516		6	12	AKR1C3,SPHK1,PTGDS,PTGIS,PTGS1,PTGS2
GO: Biological Process	GO:0003231	cardiac ventricle development		2.334e-05	0.1975	0.0006929	0.006666		22	145	MDM2,FGF9,FOXF1,FOXC2,SEMA3C,SFRP2,SLIT3,SOX11,PRDM1,STRA6,TBX5,TGFB1,TGFBR3,HOXA13,PITX2,HAND2,COL11A1,CPE,MYOCD,KCNK2,ROBO2,LTBP1
GO: Biological Process	GO:0044331	cell-cell adhesion mediated by cadherin		2.554e-05	0.2161	0.0007529	0.007243		11	44	MAD2L2,RGCC,ADAM19,PLEKHA7,CDH2,CDH7,CDH8,CDH10,CDH18,CDHR3,FLOT1
GO: Biological Process	GO:0030501	positive regulation of bone mineralization		2.554e-05	0.2161	0.0007529	0.007243		11	44	ACVR2A,FBN2,FGFR3,TMEM119,TFAP2A,TGFB1,P2RX7,WNT4,OSR2,ISG15,OSR1
GO: Biological Process	GO:0060537	muscle tissue development		2.76e-05	0.2336	0.0008109	0.007802		51	494	ACTC1,EYA2,FGF9,FOXC2,SEMA3C,SGCD,DKK1,SMO,SOX11,MSTN,BDNF,DIPK2A,CCN4,GJA1,PPARGC1A,PDLIM3,STRA6,TBX2,TBX5,GPC1,TCF21,CAV1,CCNB1,TGFB1,TGFBR3,PAX3,CDK1,ALPK2,CENPF,NR4A1,TTN,HOXD10,PITX1,PITX2,COL11A1,CYP26B1,IGF1,CSRP1,OSR1,MYOCD,PRKG1,HDAC9,RIPOR2,DCN,BTG2,KCNK2,CDON,RARB,FOXP2,RGS4,FLOT1
GO: Biological Process	GO:0016321	female meiosis chromosome segregation		2.838e-05	0.2401	0.0008308	0.007993		5	8	NCAPH,TOP2A,NCAPH2,TTK,PLK1
GO: Biological Process	GO:0051960	regulation of nervous system development		2.908e-05	0.246	0.0008483	0.008161		94	1088	MAP2,LRRK2,MDK,MDM2,EZH2,CSMD3,TNFRSF12A,SEMA3A,MIF,FGF13,FGFR3,MME,SEMA3C,SFRP1,SFRP2,BHLHE40,ARHGDIA,DKK1,TENM3,ASPA,MYLIP,HES4,SMO,BRSK1,PHACTR1,SOX11,HECW1,GAP43,GATA2,CLSTN2,BDNF,XYLT1,IGSF10,NEFM,SPHK1,TSPO,NGF,GPC2,SDK1,NOTCH3,STMN2,CAV1,TFAP2A,TGFB1,C21orf91,THRB,OXTR,LZTS1,PRKN,CDK1,CDC20,TNR,CDH2,AGRN,ARHGAP33,ENPP2,CTSC,SERPINF1,HMGB2,SERPINE2,LRFN4,NRXN1,ASPM,NTN1,HSPB1,CNTN1,WNT7B,ID…
GO: Biological Process	GO:0002009	morphogenesis of an epithelium		2.932e-05	0.248	0.0008524	0.0082		62	641	ACVRL1,MDK,SEMA3A,ADM,DACT1,MGP,WNT16,FGFR3,MMP12,FST,FOXF1,FOXC2,SEMA3C,FLT1,SFRP1,SFRP2,STIL,PDPN,SPINT2,DKK1,SMO,BRSK1,SOX11,GJA1,SULF1,TIMELESS,TBX2,TBX5,CA9,TCF21,ROR1,TFAP2A,TFAP2C,TGFB1,RSPO3,TGM2,HHIP,PAX3,SH3BP1,WNT4,PGR,HOXA13,HOXD11,PITX2,CYP7B1,NTN1,HAND2,VDR,COL4A1,EZR,WNT7B,IGF1,CSNK2B,OSR1,IPMK,FREM2,PCDH15,HBEGF,DVL1,SAPCD2,EDNRA,EGFR
GO: Biological Process	GO:0001974	blood vessel remodeling		3.053e-05	0.2583	0.0008847	0.008511		13	61	ERG,ACVRL1,MDM2,FOXC2,SEMA3C,GJA1,CBS,TGFB1,RSPO3,TGFBR3,TGM2,IGF1,ITGA4
GO: Biological Process	GO:0022412	cellular process involved in reproduction in multicellular organism		3.114e-05	0.2635	0.0008992	0.008651		45	419	KIF18A,BRIP1,SPEF2,MDK,FANCA,MEI4,FANCG,TDRD6,SFRP1,PLPP3,CHTF18,SLIT3,PDE5A,CEP131,PRDM1,AURKA,EHMT2,ADRM1,TMEM119,NCAPH,CCNB1,TGFB1,DDIAS,TOP2A,PDE3A,HMGB2,NCAPH2,WNT4,TRIP13,TTK,ASPM,PLK1,HSPA2,CYP26B1,NECTIN3,IGF1,INHBA,NOX5,PAQR5,FBXO5,PTX3,KIT,KNL1,ROBO2,RSPO1
GO: Biological Process	GO:0110151	positive regulation of biomineralization		3.239e-05	0.2741	0.0009268	0.008917		12	53	ACVR2A,FBN2,FGFR3,TMEM119,TFAP2A,TGFB1,P2RX7,WNT4,OSR2,ISG15,OSR1,FBXO5
GO: Biological Process	GO:0070169	positive regulation of biomineral tissue development		3.239e-05	0.2741	0.0009268	0.008917		12	53	ACVR2A,FBN2,FGFR3,TMEM119,TFAP2A,TGFB1,P2RX7,WNT4,OSR2,ISG15,OSR1,FBXO5
GO: Biological Process	GO:0010038	response to metal ion		3.242e-05	0.2743	0.0009268	0.008917		44	407	ABAT,CYBRD1,FSTL3,LRRK2,TCIRG1,MDM2,ADCY1,MT1E,MT1F,MT1M,MT1X,MT2A,AKR1C3,ATP5F1D,PPARGC1A,TSPO,RASA4B,CACNA1G,HCN1,CAV1,TFAP2A,TNFRSF11B,CCNB1,P2RX7,PRKN,CDK1,CPNE8,SERPINF1,PENK,TTN,NRXN1,PLCG2,SLC40A1,CRIP1,IGFBP2,SLC30A1,PTGS2,PCDH15,DLG2,KIT,KRT14,DTYMK,SYT15,EGFR
GO: Biological Process	GO:0000902	cell morphogenesis		3.367e-05	0.2848	0.0009591	0.009227		100	1179	RHOJ,MAP2,LRRK2,MDK,NRN1,ADCY1,TNFRSF12A,SEMA3A,DACT1,TUBB3,FGF13,FGFR3,SEMA3C,SFRP1,GAS7,SLC1A3,PREX2,PDPN,ARHGDIA,SPINT2,DKK1,SLIT3,SMO,IRS2,BRSK1,PHACTR1,HECW1,GAP43,SPTB,EPB41L3,GFRA1,BDNF,NEFM,AURKA,NEFH,GJA1,MYPN,NGF,GPC1,ARHGEF28,RHOQ,COL18A1,CORO1A,THBS4,P2RX7,P2RY1,LZTS1,SH3D19,PRKN,TNR,CDH2,AGRN,CDH7,CDH8,CDH10,DCLK1,ARHGAP33,CDH18,PDLIM7,ENPP2,CDHR3,VIT,HOXA13,NRXN1,PIK3R1,UCHL1,NTN1,V…
GO: Biological Process	GO:0022616	DNA strand elongation		3.425e-05	0.2898	0.0009726	0.009357		8	24	MCM3,MCM7,GINS4,GINS2,GINS3,POLE,RFC4,LIG1
GO: Biological Process	GO:0033044	regulation of chromosome organization		3.709e-05	0.3138	0.001045	0.01005		42	384	LRRK2,MCM2,CDC45,NDC80,FEN1,MKI67,MAD2L2,TACC3,BIRC5,CDCA5,RTEL1,GATA2,PPARGC1A,NEK2,BRCA1,EHMT2,SUV39H1,BUB1,BUB1B,H1-10,TCF21,CCNB1,TGFB1,CDC6,CDC20,TOP2A,AURKB,PTTG1,CENPE,CENPF,TRIP13,TTK,SLX1B,RECQL4,PLK1,MYOCD,ESPL1,HOTAIR,DLGAP5,DDX11,FBXO5,CDT1
GO: Biological Process	GO:0044848	biological phase		3.713e-05	0.3142	0.001045	0.01005		23	160	BRIP1,MND1,FANCD2,MEI4,RAD54L,CHTF18,CENPX,AURKA,EHMT2,CDC20,TOP2A,PTTG1,TRIP13,TTK,CKS2,PSMC3IP,PLK1,HSPA2,ESPL1,EME1,PTGS2,FBXO5,RAD51
GO: Biological Process	GO:0043085	positive regulation of catalytic activity		3.718e-05	0.3146	0.001045	0.01005		129	1611	LRRK2,EZH2,F2R,F2RL1,F2RL2,ADCY1,ADRA2A,MIF,MAP3K10,FGF13,FGFR3,ALDH1A1,GPNMB,ARRDC3,SIPA1L2,MMP17,ARAP2,FLT1,SFRP1,SFRP2,DBF4B,RGCC,RAB11FIP2,SAMD5,DEPDC1,STIL,PREX2,ARHGDIA,DKK1,CHTF18,PDGFD,TPX2,RACGAP1,UHRF1,PDE5A,CLSPN,DEPDC1B,GAP43,BDKRB1,BDNF,VSIR,BMI1,NEK2,NGF,UBE2S,RASA4B,PSRC1,NPR3,ADRM1,UBE2C,CASP1,CASP10,GRIN2B,CAV1,NCAPH,CCNB1,CCND2,TGFA,TGFB1,TBC1D8,TGM2,P2RX7,P2RY1,TLR3,TLR4,CD40,C…
GO: Biological Process	GO:0061138	morphogenesis of a branching epithelium		3.753e-05	0.3175	0.001049	0.01009		29	227	MDK,SEMA3A,ADM,MGP,FOXF1,FOXC2,SEMA3C,FLT1,SFRP1,SFRP2,SPINT2,SMO,SULF1,TIMELESS,TCF21,TFAP2C,TGFB1,RSPO3,TGM2,HHIP,WNT4,PGR,HOXA13,HOXD11,PITX2,VDR,COL4A1,IGF1,EDNRA
GO: Biological Process	GO:0009967	positive regulation of signal transduction		3.769e-05	0.3189	0.001049	0.01009		143	1823	ABAT,MAOA,TP53INP1,ACTA2,LRRK2,CARD16,ACVR2A,ACVRL1,EZH2,WLS,F2R,F2RL1,F2RL2,TRIM22,FABP5,TNFRSF12A,SEMA3A,DACT1,ADRA2A,SH3RF2,WNT16,MIF,MAP3K10,FGF9,FGFR3,GPNMB,MMP12,PRRX2,FLT1,SFRP1,SFRP2,SFRP4,SAMD5,SIVA1,SORBS1,SLC12A1,DKK1,PDGFD,AKR1C3,PDE5A,SMO,IRS2,DEPDC1B,DKK2,SOX11,PAG1,CENPJ,SMOC2,MSTN,PDCD4,BDNF,VSIR,CCN4,GJA1,SULF2,BST2,SPHK1,SULF1,BUB1,NGF,C3,MLLT11,BMPER,STRA6,CCN3,ADRM1,ROR1,CASP1…
GO: Biological Process	GO:0090596	sensory organ morphogenesis		3.769e-05	0.3189	0.001049	0.01009		36	310	FBN2,WNT16,FGF9,FGFR3,PRRX2,FLT1,LRIG3,TENM3,SOX11,GATA2,BDNF,PRDM1,STRA6,SDK1,TBX2,HCN1,TFAP2A,THRB,PITX2,NTN1,COL8A1,COL8A2,SDK2,COL11A1,CYP26B1,OSR2,NECTIN3,ZIC1,OSR1,RIPOR2,PCDH15,MAFB,CDON,RARB,DVL1,RP1
GO: Biological Process	GO:0032870	cellular response to hormone stimulus		3.906e-05	0.3305	0.001084	0.01042		69	743	KIF18A,BRIP1,TCIRG1,MDM2,ADCY1,SOCS7,ADRA2A,PGRMC2,FBXO32,FOXC2,SFRP1,SORBS1,GAS2L1,SLIT3,NR5A2,AKR1C3,IRS2,ATP1A3,LMBRD1,RAB8B,MSTN,BDNF,GJA1,PPARGC1A,BRCA1,BAIAP2L1,MGARP,TCF21,ADRM1,CAV1,TFPI,TGFB1,GSTP1,RHOQ,THRB,OXTR,H2AZ1,CDC6,AGRN,PDK4,SERPINF1,CGB3,NR4A1,PGR,PIK3R1,UGCG,CYP7B1,VDR,NCOR2,IGF1,IGFBP2,IGFBP7,CSNK2B,CTSS,PRLR,HDAC9,INHBA,PTGFR,CREBRF,LYPD1,KIT,PID1,RARB,RARRES2,LEP,EGFR,ROBO2…
GO: Biological Process	GO:0030282	bone mineralization		3.94e-05	0.3334	0.001089	0.01048		20	129	ACVR2A,FBN2,MGP,FGFR3,GPNMB,GJA1,SUV39H1,TMEM119,TFAP2A,TGFB1,P2RX7,CLEC3B,RFLNA,WNT4,OSR2,IGF1,ISG15,OSR1,PTGS2,LEP
GO: Biological Process	GO:0051988	regulation of attachment of spindle microtubules to kinetochore		4.019e-05	0.34	0.001108	0.01066		6	13	KNSTRN,SPAG5,RACGAP1,NEK2,CCNB1,CENPE
GO: Biological Process	GO:0070661	leukocyte proliferation		4.067e-05	0.3441	0.001117	0.01075		39	348	TCIRG1,CD320,F2RL1,MIF,GPNMB,CD274,PDE5A,IRS2,SOX11,LRRC32,IL20RB,VSIR,PRDM1,BLM,BMI1,GJA1,NFATC2,BST2,PNP,NPR3,TGFB1,GSTP1,CORO1A,P2RX7,TLR4,CD40,CD74,HLA-DPB1,WNT4,IGF1,IGFBP2,CTPS1,IL6R,IL6ST,RIPOR2,ITGB2,KIT,LEP,LGALS9
GO: Biological Process	GO:2000241	regulation of reproductive process		4.11e-05	0.3477	0.001125	0.01083		26	194	SEMA3A,MMP12,SFRP1,PDE5A,AURKA,SULF1,OXTR,P2RY1,CDC20,CDC25A,CDC25C,PDE3A,SERPINF1,WNT4,PHLDA2,TRIP13,TTK,ASPM,ACVR1C,IGF1,INHBA,NOX5,PTGDS,FBXO5,CFAP69,RSPO1
GO: Biological Process	GO:0030030	cell projection organization		4.305e-05	0.3642	0.001175	0.0113		143	1828	GLDN,RHOJ,MAP2,SPEF2,LRRK2,MDK,MDM2,EZH2,XKR4,NRN1,CSMD3,F2RL1,ADCY1,TNFRSF12A,SEMA3A,ADM,DACT1,TUBB3,TUBB4B,MIF,FGF13,FGFR3,CEP126,SEMA3C,SFRP1,SFRP2,GAS7,APOD,STIL,PREX2,PDPN,ARHGDIA,DKK1,TENM3,SLIT3,SSNA1,MYLIP,SMO,CEP131,IRS2,ATP1A3,BRSK1,PLK4,PHACTR1,CENPJ,HECW1,GAP43,RAB8B,SPTB,EPB41L3,MSTN,GFRA1,BDNF,XYLT1,NEFM,AURKA,NEFH,GJA1,NEK2,SPHK1,SYNE2,MYPN,TSPO,NGF,WDR90,GPC2,SDK1,GPC1,ARHGEF28,TS…
GO: Biological Process	GO:0043069	negative regulation of programmed cell death		4.388e-05	0.3713	0.001194	0.01149		92	1071	LRRK2,ACTC1,CARD16,EYA2,MDK,MDM2,F2R,SH3RF2,MIF,FOXC2,SFRP1,SFRP2,BIRC5,STIL,PDPN,ARHGDIA,DKK1,SMO,IRS2,GABRB3,CERKL,GATA2,PDCD4,BDNF,DIPK2A,BLM,AURKA,BMI1,PPARGC1A,BRCA1,IER3,SPHK1,NGF,PNP,CAV1,CBS,TFAP2A,CCND2,TGFA,CCNG1,GSTP1,TGFBR3,DDIAS,CORO1A,HHIP,SERPINB2,CD74,PRKN,CDK1,AURKB,CDKN2D,PDE3A,PDK4,HMGB2,WNT4,NR4A1,PGR,PIK3R1,RETREG1,PLCG2,PLK1,HSPA1A,HSPB1,HAND2,SLC25A27,RRM2B,SLC40A1,PIM3,IGF…
GO: Biological Process	GO:0051101	regulation of DNA binding		4.698e-05	0.3975	0.00127	0.01222		21	141	HJURP,MAD2L2,SMO,CDCA5,SOX11,NEK2,NGF,RUNX1T1,TGFB1,TLR4,PRKN,HMGB2,PITX2,HAND2,ID3,IGF1,CSNK2B,MYOCD,CDT1,E2F1,LGALS9
GO: Biological Process	GO:0051640	organelle localization		4.7e-05	0.3977	0.00127	0.01222		83	944	NUSAP1,KIF18A,MAP2,SPEF2,LRRK2,F8,TUBB4B,NDC80,CEP126,TACC3,FOXF1,BIRC5,STIL,SPAG5,SSNA1,CEP131,BRSK1,CDCA5,PLK4,CENPJ,RAB8B,GATA2,DIPK2A,AURKA,NEFH,NEK2,SYNE2,AP1S2,WDR90,MGARP,PSRC1,KIF2C,NSF,PCLO,PARD3B,CCNB1,TGFA,TBC1D8,PRKN,CDK1,CDH2,CENPA,CENPE,CENPF,CTSC,LRRC6,HAUS8,NRXN1,SUN2,UCHL1,ASPM,NTN1,PLK1,EZR,COL7A1,KIF23,POC1A,MILR1,TMEM106B,DNM3,RAB15,ESPL1,IL13RA2,DLGAP5,DAB1,NUF2,ITGA4,KCNB1,P…
GO: Biological Process	GO:0032873	negative regulation of stress-activated MAPK cascade		4.795e-05	0.4057	0.001288	0.01239		12	55	F2RL1,DACT1,SH3RF2,FOXM1,SFRP1,SFRP2,SFRP4,PBK,PDCD4,GSTP1,PRKN,EZR
GO: Biological Process	GO:0070303	negative regulation of stress-activated protein kinase signaling cascade		4.795e-05	0.4057	0.001288	0.01239		12	55	F2RL1,DACT1,SH3RF2,FOXM1,SFRP1,SFRP2,SFRP4,PBK,PDCD4,GSTP1,PRKN,EZR
GO: Biological Process	GO:0051656	establishment of organelle localization		4.888e-05	0.4136	0.001301	0.01252		73	804	NUSAP1,KIF18A,MAP2,SPEF2,LRRK2,F8,TUBB4B,NDC80,CEP126,TACC3,FOXF1,BIRC5,STIL,SPAG5,SSNA1,CEP131,CDCA5,PLK4,CENPJ,RAB8B,GATA2,DIPK2A,NEFH,NEK2,SYNE2,AP1S2,WDR90,MGARP,PSRC1,KIF2C,NSF,PCLO,PARD3B,CCNB1,TGFA,TBC1D8,PRKN,CDK1,CENPA,CENPE,CENPF,CTSC,LRRC6,HAUS8,SUN2,UCHL1,NTN1,PLK1,EZR,COL7A1,KIF23,POC1A,MILR1,DNM3,ESPL1,IL13RA2,DLGAP5,NUF2,ITGA4,PCDH15,KIF14,FAM83D,CDT1,KIT,RAB27B,KIFC1,KIF22,WDR63,S…
GO: Biological Process	GO:0000077	DNA damage checkpoint		4.891e-05	0.4138	0.001301	0.01252		22	152	BRIP1,MDM2,WDR76,RGCC,GTSE1,DTL,BRSK1,CLSPN,BLM,AURKA,BRCA1,IER3,CCNB1,CCNG1,H2AX,CDK1,CDC25C,PLK1,EME1,BTG2,E2F1,E2F8
GO: Biological Process	GO:0051129	negative regulation of cellular component organization		4.891e-05	0.4138	0.001301	0.01252		74	818	MAP2,LRRK2,MCM2,ACVRL1,MDM2,SEMA3A,DACT1,NDC80,FGF13,FGFR3,MAD2L2,SEMA3C,RGCC,BIRC5,APOD,GAS2L1,ARHGDIA,DKK1,MYLIP,RTEL1,SPTB,XYLT1,PPARGC1A,NEK2,BRCA1,IER3,EHMT2,BUB1,BUB1B,TSPO,LDLRAD4,TMSB15A,H1-10,STMN2,GRIN2B,CAV1,CCNB1,TGFB1,CCNF,CORO1A,IRAK3,PRKN,CDC20,TNR,TOP2A,AURKB,PTTG1,CENPE,CENPF,TRIP13,TTK,SLX1B,NRXN1,RECQL4,NTN1,PLK1,HSPA1A,HSPA2,IGF1,DNM3,ESPL1,DAB1,PRAG1,FBXO5,PTPRG,KIF14,CDT1,AU…
GO: Biological Process	GO:0090131	mesenchyme migration		4.943e-05	0.4182	0.001308	0.01258		4	5	ACTA2,ACTC1,ACTG2,FOXF1
GO: Biological Process	GO:0030261	chromosome condensation		4.958e-05	0.4195	0.001308	0.01258		11	47	NUSAP1,CDCA5,NCAPG,H1-10,NCAPH,CCNB1,CDK1,TOP2A,NCAPH2,TTN,NCAPG2
GO: Biological Process	GO:0010639	negative regulation of organelle organization		4.963e-05	0.4199	0.001308	0.01258		46	440	MAP2,LRRK2,MCM2,NDC80,FGF13,FGFR3,MAD2L2,RGCC,BIRC5,GAS2L1,RTEL1,SPTB,PPARGC1A,NEK2,BRCA1,IER3,EHMT2,BUB1,BUB1B,TSPO,TMSB15A,H1-10,STMN2,CCNB1,CCNF,CORO1A,PRKN,CDC20,TOP2A,AURKB,PTTG1,CENPE,CENPF,TRIP13,TTK,SLX1B,RECQL4,PLK1,HSPA1A,IGF1,ESPL1,FBXO5,CDT1,AURKAIP1,STMN1,ARHGAP28
GO: Biological Process	GO:0046457	prostanoid biosynthetic process		5.084e-05	0.4302	0.001328	0.01277		9	32	FABP5,MIF,AKR1C3,SPHK1,CD74,PTGDS,PTGIS,PTGS1,PTGS2
GO: Biological Process	GO:1902751	positive regulation of cell cycle G2/M phase transition		5.084e-05	0.4302	0.001328	0.01277		9	32	DBF4B,DTL,CCNB1,CDK1,CDC25A,CDC25C,HSPA2,FBXO5,LMNB1
GO: Biological Process	GO:0001516	prostaglandin biosynthetic process		5.084e-05	0.4302	0.001328	0.01277		9	32	FABP5,MIF,AKR1C3,SPHK1,CD74,PTGDS,PTGIS,PTGS1,PTGS2
GO: Biological Process	GO:0007389	pattern specification process		5.218e-05	0.4415	0.001358	0.01307		50	493	ACVR2A,ACVRL1,WLS,SEMA3A,FST,BICC1,FOXF1,FOXC2,SEMA3C,SFRP1,SFRP2,STIL,BHLHE40,DKK1,HES4,SMO,AURKA,BMI1,GJA1,C3,TBX2,TBX5,TFAP2A,GREM2,HHIP,PAX3,PCSK5,LRRC6,TTN,HOXB8,HOXB9,HOXC9,HOXC10,HOXC11,HOXD10,HOXD11,PITX2,HAND2,CYP26B1,WNT7B,ACVR1C,ZIC1,OSR1,BTG2,MAFB,DLX1,DLX2,CDON,ROBO2,EMX2
GO: Biological Process	GO:0009725	response to hormone		5.292e-05	0.4477	0.001373	0.01321		91	1062	KIF18A,BRIP1,TCIRG1,MDK,MDM2,EZH2,ADCY1,SOCS7,ADM,ADRA2A,AGL,PGRMC2,FBXO32,FOXC2,SFRP1,SFRP4,SORBS1,MBD3,GAS2L1,SLIT3,NR5A2,AKR1C3,IRS2,ATP1A3,LMBRD1,RAB8B,GCNT1,MSTN,BDNF,CFB,STAT4,GJA1,PPARGC1A,BRCA1,BAIAP2L1,TSPO,MGARP,CA9,TCF21,ADRM1,CAV1,TFPI,TGFB1,GSTP1,RHOQ,TGFBR3,THRB,OXTR,H2AZ1,PAPPA,CDC6,AGRN,PDK4,SERPINF1,CGB3,PENK,HMGB2,NR4A1,PGR,TYMS,PIK3R1,UGCG,CYP7B1,VDR,WNT7B,ACVR1C,NCOR2,IGF1,IGF…
GO: Biological Process	GO:0032989	cellular component morphogenesis		5.547e-05	0.4693	0.001435	0.01381		107	1297	RHOJ,MAP2,LRRK2,ACTC1,MDK,NRN1,ADCY1,TNFRSF12A,SEMA3A,DACT1,TUBB3,FGF13,FGFR3,SEMA3C,SFRP1,ANK2,GAS7,SLC1A3,PREX2,PDPN,ARHGDIA,SPINT2,DKK1,SLIT3,SMO,IRS2,BRSK1,PHACTR1,HECW1,GAP43,SPTB,EPB41L3,GFRA1,BDNF,NEFM,AURKA,NEFH,GJA1,MYPN,NGF,GPC1,ARHGEF28,RHOQ,COL18A1,CORO1A,THBS4,P2RX7,P2RY1,LZTS1,SH3D19,PRKN,TNR,CDH2,AGRN,CDH7,CDH8,CDH10,DCLK1,ARHGAP33,CDH18,PDLIM7,ENPP2,CDHR3,VIT,TTN,HOXA13,NRXN1,PIK3…
GO: Biological Process	GO:0031175	neuron projection development		5.656e-05	0.4786	0.001459	0.01404		97	1151	MAP2,LRRK2,MDK,MDM2,EZH2,NRN1,CSMD3,ADCY1,TNFRSF12A,SEMA3A,ADM,DACT1,TUBB3,MIF,FGF13,FGFR3,SEMA3C,SFRP1,SFRP2,GAS7,APOD,PREX2,ARHGDIA,DKK1,TENM3,SLIT3,MYLIP,SMO,IRS2,BRSK1,PHACTR1,HECW1,GAP43,SPTB,EPB41L3,GFRA1,BDNF,XYLT1,NEFM,AURKA,NEFH,GJA1,SPHK1,MYPN,TSPO,NGF,GPC2,SDK1,GPC1,ARHGEF28,STMN2,C21orf91,THBS4,LZTS1,PRKN,CDC20,TNR,CDH2,AGRN,DCLK1,ARHGAP33,PDLIM7,SERPINF1,SERPINE2,NRXN1,PIK3R1,UCHL1,N…
GO: Biological Process	GO:0008015	blood circulation		5.73e-05	0.4848	0.001474	0.01418		59	615	ABAT,ACTA2,ACTC1,ACVRL1,MDM2,F2R,F2RL1,SEMA3A,ADM,ADRA2A,SCN1A,MIF,FGF13,MME,FOXC2,ANK2,SGCD,SLC8A2,CELF2,CTNNA3,PDE5A,ATP1A3,BDKRB1,GJA1,IER3,ERAP2,SERPING1,CACNA1G,TBX2,CACNB4,NPR3,CAV1,CBS,TGFB1,TBC1D8,TGFBR3,THRB,OXTR,P2RY1,AGRN,PCSK5,PDE3A,CES1,TTN,KCNE4,CLIC2,PIK3R1,KCNK15,PRKG1,MAP2K6,ITGA1,PTGS1,PTGS2,KCNJ2,HBEGF,RGS4,LEP,EDNRA,EGFR
GO: Biological Process	GO:0106106	cold-induced thermogenesis		5.802e-05	0.4909	0.001483	0.01427		21	143	FABP5,ALDH1A1,ARRDC3,FOXC2,PRDM16,GJA1,PPARGC1A,NOVA1,NPR3,ADAMTS5,CAV1,OXTR,TLR4,EBF2,HOXC10,CMKLR1,G0S2,MAP2K6,PRLR,LAMA4,LEP
GO: Biological Process	GO:0120161	regulation of cold-induced thermogenesis		5.802e-05	0.4909	0.001483	0.01427		21	143	FABP5,ALDH1A1,ARRDC3,FOXC2,PRDM16,GJA1,PPARGC1A,NOVA1,NPR3,ADAMTS5,CAV1,OXTR,TLR4,EBF2,HOXC10,CMKLR1,G0S2,MAP2K6,PRLR,LAMA4,LEP
GO: Biological Process	GO:0000022	mitotic spindle elongation		6.085e-05	0.5149	0.001547	0.01488		5	9	RACGAP1,PRC1,AURKB,KIF23,KIF4A
GO: Biological Process	GO:0006693	prostaglandin metabolic process		6.105e-05	0.5165	0.001547	0.01488		11	48	FABP5,MIF,PDPN,AKR1C3,SPHK1,CD74,PTGDS,PTGIS,PTGS1,PTGS2,ABHD16A
GO: Biological Process	GO:0006692	prostanoid metabolic process		6.105e-05	0.5165	0.001547	0.01488		11	48	FABP5,MIF,PDPN,AKR1C3,SPHK1,CD74,PTGDS,PTGIS,PTGS1,PTGS2,ABHD16A
GO: Biological Process	GO:0097435	supramolecular fiber organization		6.36e-05	0.5381	0.001606	0.01545		67	727	KIF18A,RHOJ,MAP2,ACTC1,MDM2,F2RL1,ACAN,LOXL4,FGF13,CEP126,MAD2L2,TACC3,FOXC2,FBLN5,SFRP1,SFRP2,FMOD,RGCC,GAS7,SORBS1,GAS2L1,MKX,PHACTR1,CENPJ,SPTB,JMY,NEFM,NEFH,PDLIM3,BAIAP2L1,MYPN,PSRC1,KIF2C,TMSB15A,STMN2,CAV1,RHOQ,CORO1A,PRKN,RFLNA,TNXB,TPM2,SH3BP1,WNT4,TTN,PIK3R1,HSPA1A,EZR,COL11A1,FSD1,CSRP1,KIF18B,FBXO5,PCDH15,KIF14,RAC3,CASS4,DPT,KRT8,KRT14,KRT19,DVL1,STMN1,FIGN,RGS4,ARHGAP28,LUM
GO: Biological Process	GO:0071902	positive regulation of protein serine/threonine kinase activity		6.464e-05	0.547	0.001628	0.01566		40	368	LRRK2,EZH2,F2R,ADRA2A,MIF,MAP3K10,FLT1,DBF4B,RGCC,SAMD5,STIL,DKK1,PDGFD,PDE5A,NGF,PSRC1,CCNB1,CCND2,TGFA,TGFB1,P2RX7,TLR4,CD40,CD74,CDK1,CDC6,CKS1B,CKS2,NRXN1,IQGAP3,WNT7B,IGF1,FAM20A,MAP2K6,ITGA1,TELO2,KIT,LGALS9,CEMIP,EGFR
GO: Biological Process	GO:0001525	angiogenesis		6.5e-05	0.5499	0.001632	0.0157		61	645	RHOJ,MCAM,ACVRL1,MDK,TNFRSF12A,ADM,MFGE8,FGF9,GPNMB,FOXC2,FLT1,SFRP1,SFRP2,RGCC,APOD,GATA2,SMOC2,BRCA1,SPHK1,SULF1,C3,BMPER,NOTCH3,CCN3,THSD7A,TCF21,CAV1,TGFA,RSPO3,COL18A1,HHIP,THBS4,TLR3,CD40,ENPP2,SERPINF1,CHI3L1,NR4A1,NRXN1,PITX2,HSPB1,HAND2,COL4A1,COL4A2,COL4A4,COL8A1,COL8A2,COL15A1,WNT7B,HDAC9,NOX5,DCN,ITGB2,PTGIS,PTGS2,ITGB8,ACKR3,HBEGF,LEP,E2F8,EDNRA
GO: Biological Process	GO:0051302	regulation of cell division		6.633e-05	0.5612	0.001657	0.01594		24	177	MDK,FGF9,SFRP2,PDGFD,RACGAP1,BLM,AURKA,PRC1,TGFA,TGFB1,THBS4,CDC6,AURKB,DCDC1,ORC6,ASPM,PLK1,KIF23,FSD1,KIF18B,INCENP,KIF14,E2F8,KIF20A
GO: Biological Process	GO:0045737	positive regulation of cyclin-dependent protein serine/threonine kinase activity		6.64e-05	0.5618	0.001657	0.01594		9	33	RGCC,STIL,PSRC1,CCNB1,CCND2,CDC6,CKS1B,CKS2,EGFR
GO: Biological Process	GO:0022603	regulation of anatomical structure morphogenesis		6.83e-05	0.5779	0.0017	0.01635		106	1289	ERG,RHOJ,MAP2,LRRK2,ACVRL1,MDK,TNFRSF12A,SEMA3A,ADM,DACT1,FGF13,GPNMB,FOXC2,SEMA3C,FLT1,SFRP1,SFRP2,RGCC,GAS7,PDPN,ARHGDIA,DKK1,SMO,BRSK1,HECW1,GATA2,SMOC2,EPB41L3,BDNF,NEFM,GJA1,PPARGC1A,SULF2,BRCA1,NFATC2,SPHK1,SULF1,NGF,C3,BMPER,TBX2,TBX5,ROR1,TFAP2A,TNFRSF11B,TGFB1,RSPO3,RHOQ,TGFBR3,CORO1A,HHIP,THBS4,THRB,P2RY1,LZTS1,SH3D19,TLR3,CD40,PRKN,PAX3,TNR,CDH2,AGRN,ARHGAP33,ENPP2,SERPINF1,WNT4,CHI3L1…
GO: Biological Process	GO:0072395	signal transduction involved in cell cycle checkpoint		7.246e-05	0.6131	0.001798	0.0173		14	75	MDM2,RGCC,GTSE1,DTL,SOX11,AURKA,BRCA1,CCNB1,CDK1,CDC25C,PLK1,BTG2,E2F1,E2F8
GO: Biological Process	GO:0007062	sister chromatid cohesion		7.303e-05	0.6179	0.001807	0.01738		13	66	SGO1,FEN1,CDCA5,BUB1,BUB1B,CDC20,PTTG1,RECQL4,PLK1,ESPL1,DDX11,KIF22,HASPIN
GO: Biological Process	GO:0046903	secretion		7.679e-05	0.6497	0.001893	0.01821		142	1835	ABAT,ABCA1,ATP8B4,LRRK2,TCIRG1,CARD16,ACVR2A,MDK,WLS,NRN1,F2R,F2RL1,ADCY1,F8,FABP5,ADM,TUBB4B,ADRA2A,ATP8A1,AGL,MIF,MME,MMP12,IL17RB,FOXF1,SELENOP,FBLN5,SFRP1,RGCC,RAB11FIP2,APBA2,BIRC5,ENPP4,SLC1A2,SLC1A3,SLC1A7,SLC17A9,CADPS,SCG3,CD274,IRS2,BRSK1,SOX11,ABCC3,GAD1,EXPH5,RAB8B,LRRC32,GATA2,CREG1,ADA2,CLEC12A,BDNF,FGL2,LIN7B,IFIH1,CCN4,GJA1,BST2,SPHK1,NGF,SERPING1,C3,CACNA1G,CCN3,PNP,CA9,CACNB4,NP…
GO: Biological Process	GO:0050767	regulation of neurogenesis		7.696e-05	0.6512	0.001893	0.01821		84	972	MAP2,LRRK2,MDK,MDM2,EZH2,CSMD3,TNFRSF12A,SEMA3A,MIF,FGF13,FGFR3,MME,SEMA3C,SFRP1,SFRP2,BHLHE40,ARHGDIA,DKK1,TENM3,ASPA,MYLIP,HES4,SMO,BRSK1,PHACTR1,SOX11,HECW1,GATA2,BDNF,XYLT1,IGSF10,NEFM,SPHK1,TSPO,NGF,GPC2,SDK1,NOTCH3,STMN2,CAV1,TFAP2A,TGFB1,C21orf91,THRB,LZTS1,PRKN,CDK1,CDC20,TNR,CDH2,AGRN,ARHGAP33,ENPP2,SERPINF1,HMGB2,SERPINE2,ASPM,NTN1,HSPB1,CNTN1,WNT7B,ID3,TMEM106B,IGF1,DNM3,IL6ST,DAB1,TUB…
GO: Biological Process	GO:0120036	plasma membrane bounded cell projection organization		7.846e-05	0.6639	0.001924	0.01851		139	1790	GLDN,MAP2,SPEF2,LRRK2,MDK,MDM2,EZH2,XKR4,NRN1,CSMD3,F2RL1,ADCY1,TNFRSF12A,SEMA3A,ADM,DACT1,TUBB3,TUBB4B,MIF,FGF13,FGFR3,CEP126,SEMA3C,SFRP1,SFRP2,GAS7,APOD,STIL,PREX2,PDPN,ARHGDIA,DKK1,TENM3,SLIT3,SSNA1,MYLIP,SMO,CEP131,IRS2,ATP1A3,BRSK1,PLK4,PHACTR1,CENPJ,HECW1,GAP43,RAB8B,SPTB,EPB41L3,MSTN,GFRA1,BDNF,XYLT1,NEFM,AURKA,NEFH,GJA1,NEK2,SPHK1,SYNE2,MYPN,TSPO,NGF,WDR90,GPC2,SDK1,GPC1,ARHGEF28,CASP1,S…
GO: Biological Process	GO:0000910	cytokinesis		7.944e-05	0.6722	0.00194	0.01866		24	179	NUSAP1,BIRC5,RACGAP1,AURKA,PRC1,CDC6,AURKB,DCDC1,CENPA,ANLN,PLK1,KIF23,FSD1,ESPL1,INCENP,NOX5,KIF4A,KIF14,CDT1,STMN1,E2F8,CEP55,KIF20A,SNX18
GO: Biological Process	GO:0030500	regulation of bone mineralization		7.955e-05	0.6731	0.00194	0.01866		15	85	ACVR2A,FBN2,MGP,FGFR3,GJA1,SUV39H1,TMEM119,TFAP2A,TGFB1,P2RX7,RFLNA,WNT4,OSR2,ISG15,OSR1
GO: Biological Process	GO:0060284	regulation of cell development		8.143e-05	0.6889	0.00198	0.01905		95	1133	MAP2,LRRK2,MDK,MDM2,EZH2,CSMD3,TNFRSF12A,SEMA3A,MIF,FGF13,FGFR3,MME,SEMA3C,SFRP1,SFRP2,BHLHE40,PDPN,ARHGDIA,DKK1,TENM3,ASPA,MYLIP,HES4,PDE5A,SMO,BRSK1,PHACTR1,SOX11,HECW1,GATA2,BDNF,XYLT1,IGSF10,NEFM,AURKA,CCN4,SPHK1,TSPO,NGF,GPC2,SDK1,NOTCH3,STMN2,CAV1,TFAP2A,TGFB1,C21orf91,THRB,LZTS1,PRKN,CDK1,RFLNA,CDC20,TNR,CDH2,AGRN,ARHGAP33,PDE3A,ENPP2,SERPINF1,HMGB2,SERPINE2,HOXD11,ASPM,NTN1,HSPB1,CNTN1,WN…
GO: Biological Process	GO:0060548	negative regulation of cell death		8.254e-05	0.6983	0.001996	0.01921		99	1192	LRRK2,ACTC1,CARD16,EYA2,MDK,MDM2,F2R,SH3RF2,WNT16,MIF,GPNMB,FOXC2,SFRP1,SFRP2,BIRC5,STIL,PDPN,ARHGDIA,DKK1,SMO,IRS2,GABRB3,CERKL,SOX11,GATA2,PDCD4,BDNF,DIPK2A,BLM,AURKA,CCN5,BMI1,CCN4,PPARGC1A,BRCA1,IER3,SPHK1,NGF,CCN3,PNP,CAV1,CBS,TFAP2A,CCND2,TGFA,CCNG1,GSTP1,TGFBR3,DDIAS,CORO1A,HHIP,SERPINB2,CD74,PRKN,CDK1,AURKB,CDKN2D,PDE3A,PDK4,SERPINF1,HMGB2,WNT4,NR4A1,PGR,PIK3R1,RETREG1,PLCG2,PLK1,HSPA1A,H…
GO: Biological Process	GO:0140352	export from cell		8.259e-05	0.6988	0.001996	0.01921		135	1731	ABAT,ABCA1,ATP8B4,LRRK2,TCIRG1,CARD16,ACVR2A,MDK,WLS,NRN1,F2R,F2RL1,ADCY1,F8,FABP5,ADM,TUBB4B,ADRA2A,ATP8A1,AGL,MIF,MME,MMP12,IL17RB,FOXF1,SELENOP,SFRP1,RGCC,RAB11FIP2,APBA2,BIRC5,ENPP4,SLC1A2,SLC1A3,SLC1A7,SLC8A2,SLC15A2,SLC17A9,CADPS,SCG3,CD274,IRS2,ATP1A3,BRSK1,SOX11,GAD1,EXPH5,RAB8B,LRRC32,GATA2,CREG1,ADA2,CLEC12A,BDNF,FGL2,LIN7B,IFIH1,CCN4,GJA1,BST2,SPHK1,NGF,SERPING1,C3,CACNA1G,CCN3,PNP,CAC…
GO: Biological Process	GO:0044818	mitotic G2/M transition checkpoint		8.579e-05	0.7259	0.002063	0.01985		9	34	BRSK1,CLSPN,BLM,BRCA1,IER3,CCNG1,ORC1,CDK1,CDC6
GO: Biological Process	GO:0003013	circulatory system process		8.582e-05	0.7262	0.002063	0.01985		59	624	ABAT,ACTA2,ACTC1,ACVRL1,MDM2,F2R,F2RL1,SEMA3A,ADM,ADRA2A,SCN1A,MIF,FGF13,MME,FOXC2,ANK2,SGCD,SLC8A2,CELF2,CTNNA3,PDE5A,ATP1A3,BDKRB1,GJA1,IER3,ERAP2,SERPING1,CACNA1G,TBX2,CACNB4,NPR3,CAV1,CBS,TGFB1,TBC1D8,TGFBR3,THRB,OXTR,P2RY1,AGRN,PCSK5,PDE3A,CES1,TTN,KCNE4,CLIC2,PIK3R1,KCNK15,PRKG1,MAP2K6,ITGA1,PTGS1,PTGS2,KCNJ2,HBEGF,RGS4,LEP,EDNRA,EGFR
GO: Biological Process	GO:0043066	negative regulation of apoptotic process		8.786e-05	0.7434	0.002106	0.02026		89	1048	LRRK2,ACTC1,CARD16,EYA2,MDK,MDM2,F2R,SH3RF2,MIF,FOXC2,SFRP1,SFRP2,BIRC5,STIL,PDPN,ARHGDIA,DKK1,SMO,IRS2,GABRB3,CERKL,GATA2,PDCD4,BDNF,DIPK2A,BLM,AURKA,BMI1,PPARGC1A,BRCA1,IER3,SPHK1,NGF,PNP,CAV1,CBS,TFAP2A,CCND2,TGFA,CCNG1,GSTP1,TGFBR3,DDIAS,CORO1A,HHIP,SERPINB2,CD74,PRKN,CDK1,AURKB,CDKN2D,PDE3A,PDK4,HMGB2,WNT4,NR4A1,PGR,PIK3R1,RETREG1,PLK1,HSPA1A,HSPB1,HAND2,SLC25A27,RRM2B,SLC40A1,PIM3,IGF1,OSR1…
GO: Biological Process	GO:0048858	cell projection morphogenesis		8.849e-05	0.7487	0.002115	0.02035		69	763	MAP2,LRRK2,MDK,NRN1,ADCY1,TNFRSF12A,SEMA3A,DACT1,TUBB3,FGF13,FGFR3,SEMA3C,GAS7,PREX2,PDPN,ARHGDIA,SLIT3,SMO,IRS2,BRSK1,PHACTR1,HECW1,GAP43,SPTB,EPB41L3,GFRA1,BDNF,NEFM,AURKA,NEFH,GJA1,MYPN,NGF,GPC1,ARHGEF28,THBS4,LZTS1,PRKN,TNR,CDH2,AGRN,DCLK1,ARHGAP33,PDLIM7,ENPP2,NRXN1,PIK3R1,UCHL1,NTN1,EZR,WNT7B,TMEM106B,SLITRK5,DNM3,DPYSL5,DAB1,TUBB2B,ITGA1,ITGA4,LRP8,DVL1,STMN1,ATL1,SEMA3D,EGFR,PLXNC1,ROBO2,…
GO: Biological Process	GO:0003094	glomerular filtration		8.877e-05	0.7511	0.002116	0.02035		8	27	MCAM,F2R,F2RL1,GJA1,SULF2,SULF1,JCHAIN,EDNRA
GO: Biological Process	GO:2001020	regulation of response to DNA damage stimulus		0.0001019	0.8624	0.002422	0.0233		28	228	EYA2,MDM2,WDR76,MIF,MAD2L2,FOXM1,SFRP2,RAD51AP1,POLQ,RTEL1,BLM,BRCA1,IER3,SUV39H1,TIMELESS,PNP,DDIAS,H2AX,CD74,CDKN2D,DDX11,BCL2L12,FBXO5,ACKR3,RAD51,FIGN,EGFR,STEAP3
GO: Biological Process	GO:0006935	chemotaxis		0.0001026	0.868	0.002426	0.02334		64	697	MDK,F2RL1,SEMA3A,TUBB3,MTUS1,MIF,GPNMB,SEMA3C,FLT1,ACKR4,PDGFD,SLIT3,SMO,IRS2,GAP43,SPTB,SMOC2,MSTN,GFRA1,BDNF,MYPN,CCN3,GPC1,CH25H,TGFB1,GSTP1,CORO1A,THBS4,CD74,TNR,AGRN,PDLIM7,ENPP2,DAPK2,HMGB2,NR4A1,HOXB9,NRXN1,PIK3R1,CYP7B1,NTN1,CMKLR1,HSPB1,EZR,WNT7B,IL6R,RIPOR2,DPYSL5,DAB1,TUBB2B,ITGA1,ITGB2,ACKR3,KIT,RARRES2,HBEGF,DVL1,EDNRA,LGALS9,SEMA3D,PLXNC1,ROBO2,FLOT1,EPHA3
GO: Biological Process	GO:0072331	signal transduction by p53 class mediator		0.0001026	0.8684	0.002426	0.02334		32	276	BRIP1,TP53INP1,MDM2,MIF,FOXM1,RGCC,GTSE1,MBD3,TPX2,JMY,BLM,AURKA,BRCA1,EHMT2,BOP1,CCNB1,EXO1,CD74,PRKN,CDK1,CDC25C,EDA2R,AURKB,RRM2B,CSNK2B,BCL2L12,BTG2,E2F1,RFC2,RFC4,E2F8,STEAP3
GO: Biological Process	GO:0007517	muscle organ development		0.0001031	0.8724	0.00243	0.02338		48	480	ACTC1,FGF9,FHL1,FOXC2,SGCD,DKK1,MKX,SMO,SOX11,MSTN,BDNF,CCN4,GJA1,PDLIM3,TAGLN,STRA6,TBX2,TBX5,GPC1,TCF21,CAV1,TEAD4,CCNB1,TGFB1,TGFBR3,PAX3,CDK1,CENPF,NR4A1,TTN,HOXD10,PITX1,PITX2,COL11A1,CYP26B1,ID3,IGF1,MYOCD,HDAC9,RIPOR2,DCN,BTG2,KCNK2,CDON,FOXP2,HBEGF,RGS4,FLOT1
GO: Biological Process	GO:0042698	ovulation cycle		0.0001047	0.8859	0.002461	0.02367		15	87	MDK,SLIT3,MSTN,ADRM1,OXTR,ENPP2,SERPINF1,PGR,NCOR2,MAP2K6,INHBA,PTX3,LEP,EGFR,ROBO2
GO: Biological Process	GO:0061029	eyelid development in camera-type eye		0.0001062	0.8988	0.002483	0.02389		6	15	SOX11,STRA6,TFAP2A,OSR2,INHBA,EGFR
GO: Biological Process	GO:0035641	locomotory exploration behavior		0.0001062	0.8988	0.002483	0.02389		6	15	LRRK2,GAD1,TNR,PENK,DPP4,LSAMP
GO: Biological Process	GO:0030308	negative regulation of cell growth		0.0001078	0.9124	0.002513	0.02418		27	217	MAP2,ACVRL1,SEMA3A,FGF13,FHL1,SEMA3C,SFRP1,SFRP2,GAS2L1,SLIT3,SESN1,BDKRB1,GJA1,BST2,PSRC1,CCN3,CCDC85B,TGFB1,ZMAT3,TNR,CDKN2D,SERPINE2,NTN1,HSPA1A,INHBA,RGS4,SEMA3D
GO: Biological Process	GO:0031572	G2 DNA damage checkpoint		0.0001097	0.9282	0.00255	0.02453		9	35	DTL,BRSK1,CLSPN,BLM,BRCA1,IER3,CCNG1,CDK1,PLK1
GO: Biological Process	GO:0032990	cell part morphogenesis		0.0001117	0.9448	0.002588	0.0249		70	783	MAP2,LRRK2,MDK,NRN1,ADCY1,TNFRSF12A,SEMA3A,DACT1,TUBB3,FGF13,FGFR3,SEMA3C,GAS7,PREX2,PDPN,ARHGDIA,SLIT3,SMO,IRS2,BRSK1,PHACTR1,HECW1,GAP43,SPTB,EPB41L3,GFRA1,BDNF,NEFM,AURKA,NEFH,GJA1,MYPN,NGF,GPC1,ARHGEF28,THBS4,LZTS1,PRKN,TNR,CDH2,AGRN,DCLK1,ARHGAP33,PDLIM7,ENPP2,NRXN1,PIK3R1,UCHL1,NTN1,EZR,WNT7B,TMEM106B,SLITRK5,DNM3,DPYSL5,DAB1,TUBB2B,ITGA1,ITGA4,LRP8,PID1,DVL1,STMN1,ATL1,SEMA3D,EGFR,PLXNC1,R…
GO: Biological Process	GO:0042330	taxis		0.000116	0.9813	0.002667	0.02566		64	700	MDK,F2RL1,SEMA3A,TUBB3,MTUS1,MIF,GPNMB,SEMA3C,FLT1,ACKR4,PDGFD,SLIT3,SMO,IRS2,GAP43,SPTB,SMOC2,MSTN,GFRA1,BDNF,MYPN,CCN3,GPC1,CH25H,TGFB1,GSTP1,CORO1A,THBS4,CD74,TNR,AGRN,PDLIM7,ENPP2,DAPK2,HMGB2,NR4A1,HOXB9,NRXN1,PIK3R1,CYP7B1,NTN1,CMKLR1,HSPB1,EZR,WNT7B,IL6R,RIPOR2,DPYSL5,DAB1,TUBB2B,ITGA1,ITGB2,ACKR3,KIT,RARRES2,HBEGF,DVL1,EDNRA,LGALS9,SEMA3D,PLXNC1,ROBO2,FLOT1,EPHA3
GO: Biological Process	GO:0051255	spindle midzone assembly		0.000116	0.9815	0.002667	0.02566		5	10	RACGAP1,AURKB,KIF23,CCDC69,KIF4A
GO: Biological Process	GO:0051231	spindle elongation		0.000116	0.9815	0.002667	0.02566		5	10	RACGAP1,PRC1,AURKB,KIF23,KIF4A
GO: Biological Process	GO:0097205	renal filtration		0.0001181	0.9995	0.002709	0.02606		8	28	MCAM,F2R,F2RL1,GJA1,SULF2,SULF1,JCHAIN,EDNRA
GO: Biological Process	GO:0120039	plasma membrane bounded cell projection morphogenesis		0.000126	1	0.002882	0.02772		68	758	MAP2,LRRK2,NRN1,ADCY1,TNFRSF12A,SEMA3A,DACT1,TUBB3,FGF13,FGFR3,SEMA3C,GAS7,PREX2,PDPN,ARHGDIA,SLIT3,SMO,IRS2,BRSK1,PHACTR1,HECW1,GAP43,SPTB,EPB41L3,GFRA1,BDNF,NEFM,AURKA,NEFH,GJA1,MYPN,NGF,GPC1,ARHGEF28,THBS4,LZTS1,PRKN,TNR,CDH2,AGRN,DCLK1,ARHGAP33,PDLIM7,ENPP2,NRXN1,PIK3R1,UCHL1,NTN1,EZR,WNT7B,TMEM106B,SLITRK5,DNM3,DPYSL5,DAB1,TUBB2B,ITGA1,ITGA4,LRP8,DVL1,STMN1,ATL1,SEMA3D,EGFR,PLXNC1,ROBO2,FLOT…
GO: Biological Process	GO:0032872	regulation of stress-activated MAPK cascade		0.0001275	1	0.002907	0.02796		31	267	F2RL1,SEMA3A,DACT1,SH3RF2,WNT16,MAP3K10,FOXM1,SFRP1,SFRP2,SFRP4,SAMD5,DKK1,PBK,PDCD4,SPHK1,CBS,GSTP1,TGFBR3,TLR3,TLR4,PRKN,TNXB,EDA2R,HAND2,EZR,WNT7B,RASSF2,LEP,LGALS9,LMNB1,EGFR
GO: Biological Process	GO:0070663	regulation of leukocyte proliferation		0.0001284	1	0.002914	0.02804		30	255	CD320,MIF,GPNMB,CD274,PDE5A,IRS2,SOX11,LRRC32,IL20RB,VSIR,PRDM1,BLM,BMI1,NFATC2,BST2,PNP,TGFB1,GSTP1,CORO1A,TLR4,CD40,CD74,HLA-DPB1,IGF1,IGFBP2,IL6R,IL6ST,RIPOR2,LEP,LGALS9
GO: Biological Process	GO:0071496	cellular response to external stimulus		0.0001285	1	0.002914	0.02804		39	367	BRIP1,LRRK2,MDM2,SFRP1,SFRP2,SLC1A2,GAS2L1,ARHGDIA,AKR1C3,SESN1,GJA1,EHMT2,CASP1,CAV1,CBS,TGFB1,GSTP1,P2RX7,P2RY1,TLR3,TLR4,CD40,PRKN,PDK4,PENK,WNT4,BMT2,VDR,MYOCD,CADPS2,RIPOR2,CYP24A1,ITGA4,PTGS2,KCNB1,KCNJ2,LEP,EDNRA,EGFR
GO: Biological Process	GO:0048545	response to steroid hormone		0.0001311	1	0.002967	0.02854		42	406	MDK,MDM2,ADM,AGL,PGRMC2,FBXO32,SFRP1,SLIT3,NR5A2,AKR1C3,ATP1A3,MSTN,BDNF,PPARGC1A,BRCA1,TSPO,MGARP,TCF21,CAV1,TFPI,TGFB1,GSTP1,THRB,OXTR,PAPPA,SERPINF1,HMGB2,NR4A1,PGR,TYMS,PIK3R1,CYP7B1,VDR,WNT7B,NCOR2,IGF1,IGFBP2,IGFBP7,PTGS2,CREBRF,RARB,EGFR
GO: Biological Process	GO:0001890	placenta development		0.0001338	1	0.003007	0.02893		24	185	ADM,MME,SPINT2,PLK4,ADAM19,PEG10,GATA2,PRDM1,GJA1,CCNF,RSPO3,PHLDA2,VDR,WNT7B,ITGA4,DCN,PTGIS,PTGS2,ITGB8,KRT8,KRT19,LEP,E2F8,EGFR
GO: Biological Process	GO:0000904	cell morphogenesis involved in differentiation		0.0001338	1	0.003007	0.02893		76	873	MAP2,LRRK2,MDK,NRN1,ADCY1,TNFRSF12A,SEMA3A,DACT1,TUBB3,FGF13,FGFR3,SEMA3C,SFRP1,SLC1A3,PREX2,PDPN,ARHGDIA,SPINT2,DKK1,SLIT3,SMO,IRS2,BRSK1,PHACTR1,HECW1,GAP43,SPTB,GFRA1,BDNF,NEFM,NEFH,MYPN,NGF,GPC1,ARHGEF28,COL18A1,LZTS1,TNR,CDH2,AGRN,DCLK1,ARHGAP33,PDLIM7,ENPP2,VIT,HOXA13,NRXN1,PIK3R1,UCHL1,NTN1,EZR,COL4A4,COL7A1,WNT7B,TMEM106B,SLITRK5,DNM3,RIPOR2,DPYSL5,DAB1,TUBB2B,ITGA4,LRP8,PCDH15,KIF14,RAC3…
GO: Biological Process	GO:0014706	striated muscle tissue development		0.000134	1	0.003007	0.02893		47	472	ACTC1,EYA2,FGF9,FOXC2,SEMA3C,SGCD,DKK1,SMO,SOX11,MSTN,BDNF,DIPK2A,CCN4,GJA1,PDLIM3,TBX2,TBX5,GPC1,TCF21,CAV1,CCNB1,TGFB1,TGFBR3,PAX3,CDK1,ALPK2,CENPF,NR4A1,TTN,HOXD10,PITX1,PITX2,COL11A1,CYP26B1,IGF1,MYOCD,PRKG1,HDAC9,RIPOR2,DCN,BTG2,KCNK2,CDON,RARB,FOXP2,RGS4,FLOT1
GO: Biological Process	GO:0043583	ear development		0.0001378	1	0.00308	0.02963		30	256	MCM2,FGF9,FGFR3,PRRX2,LRIG3,GABRB3,GATA2,BDNF,BMPER,STRA6,ROR1,TFAP2A,TGFB1,HOXA13,NTN1,SLC25A27,COL11A1,OSR2,ZIC1,IGF1,IGFBP7,OSR1,RIPOR2,FREM2,KCNK2,PCDH15,MAFB,DVL1,MCOLN3,MAF
GO: Biological Process	GO:0033273	response to vitamin		0.000138	1	0.00308	0.02963		16	99	BRIP1,MDM2,SFRP1,TSPO,CBS,TGFB1,GSTP1,CDKN2D,PENK,TYMS,VDR,CYP26B1,CYP24A1,PTGS2,LEP,EGFR
GO: Biological Process	GO:0042493	response to drug		0.0001386	1	0.003085	0.02968		98	1194	ABAT,ABCA1,TP53INP1,LRRK2,CYGB,ACTC1,MCM7,CD320,MDK,MDM2,EZH2,ADCY1,FBXO32,RAD54L,SEMA3C,SFRP1,SFRP2,SORBS1,APOD,SLC1A2,SLC1A3,SLC1A7,PDPN,MT2A,PDGFD,SLIT3,ATP1A3,LMBRD1,ABCC3,GAD1,NDOR1,MSTN,BDNF,BLM,NEFH,GJA1,PPARGC1A,BRCA1,NFATC2,EHMT2,SPHK1,TSPO,TIMELESS,STRA6,SDK1,PNP,CA9,CA12,GRIN2B,CAV1,CBS,TNFRSF11B,CCNB1,TGFB1,GSTP1,COL18A1,OXTR,P2RX7,P2RY1,TLR3,TLR4,PRKN,CDK1,AGRN,PDE3A,CENPF,SERPINF1,P…
GO: Biological Process	GO:0043486	histone exchange		0.000139	1	0.003087	0.0297		12	61	CENPW,HJURP,H4C9,CENPI,CENPN,CENPX,CENPA,OIP5,CENPM,CENPO,KNL1,CENPU
GO: Biological Process	GO:0031536	positive regulation of exit from mitosis		0.0001415	1	0.003134	0.03015		4	6	BIRC5,CDCA5,UBE2C,TGFB1
GO: Biological Process	GO:0070302	regulation of stress-activated protein kinase signaling cascade		0.0001461	1	0.003227	0.03104		31	269	F2RL1,SEMA3A,DACT1,SH3RF2,WNT16,MAP3K10,FOXM1,SFRP1,SFRP2,SFRP4,SAMD5,DKK1,PBK,PDCD4,SPHK1,CBS,GSTP1,TGFBR3,TLR3,TLR4,PRKN,TNXB,EDA2R,HAND2,EZR,WNT7B,RASSF2,LEP,LGALS9,LMNB1,EGFR
GO: Biological Process	GO:0051336	regulation of hydrolase activity		0.0001486	1	0.003273	0.03149		114	1435	CCDC8,MAP2,LRRK2,MCM2,CARD16,MDM2,EZH2,F2R,F2RL1,F2RL2,ADRA2A,CSRNP3,SH3RF2,FGFR3,ALDH1A1,SIPA1L2,ARAP2,FLT1,SFRP1,SFRP2,RAB11FIP2,BIRC5,DEPDC1,PREX2,ARHGDIA,SPINT2,RACGAP1,UHRF1,DEPDC1B,PHACTR1,MYO1D,SSPOP,BDNF,VSIR,BST2,NGF,SERPING1,RASA4B,C3,PPP1R35,SPOCD1,NPR3,ADRM1,CASP1,CASP10,OAS2,OAS3,GRIN2B,CAV1,NCAPH,ITIH5,TFPI,PKMYT1,TBC1D8,TGM2,P2RY1,CD40,SERPINB2,AGRN,ARHGAP33,TPM2,PCSK5,CDKN2D,PTTG1…
GO: Biological Process	GO:0050890	cognition		0.0001507	1	0.003311	0.03186		38	357	MDK,ADCY1,ATP8A1,SCN2A,FEN1,FGF13,MME,AFF2,SLC8A2,DKK1,PDE5A,ATP1A3,BRSK1,BDNF,EHMT2,NGF,AP1S2,STRA6,NRGN,GRIN2B,TAFA2,CCND2,OXTR,PRKN,TNR,SERPINF1,NRXN1,CYP7B1,IGF1,BRINP1,PTGS1,PTGS2,BTG2,KCNK2,KIT,FOXP2,EGFR,RCAN2
GO: Biological Process	GO:1901701	cellular response to oxygen-containing compound		0.000152	1	0.003316	0.0319		105	1301	KIF18A,ABCA1,BRIP1,TP53INP1,LRRK2,TCIRG1,CARD16,MDM2,EZH2,ADCY1,SOCS7,ADRA2A,MIF,FBXO32,FOXC2,FBLN5,SFRP1,RAB11FIP2,BIRC5,SORBS1,PDGFD,AKR1C3,CD274,SMO,IRS2,ATP1A3,LMBRD1,NDOR1,RAB8B,MSTN,SESN1,PDCD4,PRDM1,BLM,PPARGC1A,BRCA1,BAIAP2L1,EHMT2,SPHK1,TSPO,TIMELESS,MGARP,ADRM1,HCN1,CASP1,CAV1,TFPI,CCNB1,TGFB1,GSTP1,RHOQ,DDIAS,P2RX7,P2RY1,TLR4,H2AZ1,PRKN,CDK1,CDC6,AGRN,PDE3A,PDK4,SERPINF1,PENK,HMGB2,NR4…
GO: Biological Process	GO:0034103	regulation of tissue remodeling		0.0001521	1	0.003316	0.0319		17	110	ERG,MDK,FGFR3,GPNMB,SFRP1,INPP4B,GJA1,TMEM119,TNFRSF11B,TGFB1,THBS4,P2RX7,PDK4,HAND2,VDR,LEP,EGFR
GO: Biological Process	GO:0046849	bone remodeling		0.0001521	1	0.003316	0.0319		17	110	TCIRG1,MDK,WNT16,FGFR3,SFRP1,INPP4B,GJA1,TMEM119,TNFRSF11B,TGFB1,P2RX7,PDK4,CTSK,CTSS,RASSF2,LEP,EGFR
GO: Biological Process	GO:0000083	regulation of transcription involved in G1/S transition of mitotic cell cycle		0.0001551	1	0.003373	0.03245		8	29	RRM2,CDC45,ORC1,CDC6,TYMS,FBXO5,CDT1,E2F1
GO: Biological Process	GO:0010035	response to inorganic substance		0.0001567	1	0.003399	0.0327		59	638	ABAT,CYBRD1,FSTL3,LRRK2,TCIRG1,MDM2,EZH2,ADCY1,SELENOP,FBLN5,SLC1A3,MT1E,MT1F,MT1M,MT1X,MT2A,PDGFD,AKR1C3,ATP5F1D,BLM,NEFH,PPARGC1A,SPHK1,TSPO,RASA4B,CACNA1G,TIMELESS,HCN1,CAV1,TFAP2A,TNFRSF11B,CCNB1,COL18A1,P2RX7,PRKN,CDK1,CPNE8,SERPINF1,PENK,NR4A1,TTN,NRXN1,PLCG2,SLC40A1,CRIP1,IGFBP2,SLC30A1,PTGS2,DDX11,PCDH15,DLG2,KIT,RAD51,KRT8,KRT14,DTYMK,SYT15,LIG1,EGFR
GO: Biological Process	GO:0036297	interstrand cross-link repair		0.0001587	1	0.003434	0.03304		11	53	FANCA,FANCD2,FANCG,RAD51AP1,UBE2T,MCM8,CENPX,SLX1B,EME1,RAD51,FANCI
GO: Biological Process	GO:0000076	DNA replication checkpoint		0.0001618	1	0.003484	0.03351		6	16	CDC45,CLSPN,TIMELESS,ORC1,CDC6,CDT1
GO: Biological Process	GO:0051382	kinetochore assembly		0.0001618	1	0.003484	0.03351		6	16	CENPW,CENPN,CENPX,CENPA,CENPE,CENPF
GO: Biological Process	GO:0014070	response to organic cyclic compound		0.0001635	1	0.003503	0.0337		89	1067	KIF18A,ABAT,ABCA1,LRRK2,MDK,MDM2,EZH2,ADCY1,ADM,AGL,PGRMC2,FBXO32,FOXF1,SFRP1,MBD3,SLIT3,NR5A2,AKR1C3,SMO,ATP1A3,GABRB3,MSTN,BDNF,BLM,IFIH1,GJA1,PPARGC1A,BRCA1,EHMT2,TSPO,MGARP,SDK1,CA9,TCF21,HCN1,CAV1,CBS,TFPI,CCNB1,TGFB1,GSTP1,THRB,OXTR,P2RX7,P2RY1,TLR3,H2AZ1,IRAK3,PAPPA,PRKN,CDK1,CDKN2D,PDE3A,SERPINF1,PENK,HMGB2,NR4A1,PGR,ABCB4,TYMS,PIK3R1,CYP7B1,PLCG2,VDR,EZR,HTR1F,WNT7B,ID3,NCOR2,IGF1,IGFBP2…
GO: Biological Process	GO:0001207	histone displacement		0.0001636	1	0.003503	0.0337		12	62	CENPW,HJURP,H4C9,CENPI,CENPN,CENPX,CENPA,OIP5,CENPM,CENPO,KNL1,CENPU
GO: Biological Process	GO:0022407	regulation of cell-cell adhesion		0.0001676	1	0.003581	0.03445		45	450	ABAT,FSTL3,MDK,ZNF608,GPNMB,MAD2L2,RGCC,PDPN,SPINT2,TENM3,PLPP3,CD274,PDE5A,PAG1,ADAM19,LRRC32,IL20RB,VSIR,FGL2,BLM,BMI1,PNP,CAV1,TGFB1,CORO1A,CD74,TNR,HLA-DPB1,WNT4,SERPINE2,PIK3R1,IGF1,IGFBP2,SOCS5,PRKG1,IL6R,IL6ST,RIPOR2,ITGA4,ITGB2,PTPRG,DPP4,LEP,LGALS9,FLOT1
GO: Biological Process	GO:0048659	smooth muscle cell proliferation		0.000168	1	0.003581	0.03445		26	211	MDM2,FGF9,APOD,PDGFD,PDCD4,CCN4,PPARGC1A,NOTCH3,CCN3,NPR3,CAV1,GSTP1,ORC1,TGM2,PDE1A,PIK3R1,CNN1,IGF1,IGFBP3,MYOCD,PRKG1,IL6R,PTGS2,HBEGF,EDNRA,EGFR
GO: Biological Process	GO:0019953	sexual reproduction		0.0001686	1	0.003584	0.03448		82	966	KIF18A,ABAT,BRIP1,FSTL3,SPEF2,LRRK2,ACVR2A,MDK,FANCA,FANCD2,MEI4,FANCG,MFGE8,MIF,TDRD6,FST,SELENOP,SLC4A2,PLPP3,ASF1B,CHTF18,RACGAP1,PDE5A,CEP131,B4GALNT1,MCM8,PRDM1,AURKA,GJA1,EHMT2,GLRB,ADRM1,TSGA10,TMEM119,NCAPH,CCNB1,TGFB1,DDIAS,CLDN11,THRB,OXTR,P2RY1,PAFAH1B3,H2AX,CDK1,CDC25C,TOP2A,PTTG1,PDE3A,CGB3,HMGB2,NCAPH2,WNT4,TRIP13,TTK,PGR,SERPINE2,HOXD10,HOXD11,ASPM,PLK1,HSPA2,CYP26B1,POC1A,NECTIN3,…
GO: Biological Process	GO:0050730	regulation of peptidyl-tyrosine phosphorylation		0.0001704	1	0.003605	0.03468		33	296	ADRA2A,MIF,FGFR3,SFRP1,SFRP2,PLPP3,PDGFD,GFRA1,BDNF,NGF,CAV1,TGFA,TGFB1,THBS4,TLR4,CD40,CD74,AGRN,ENPP2,CNTN1,IGF1,SOCS5,IL6R,IL6ST,IL11,ITGB2,NCAPG2,LRP8,KIT,CASS4,HBEGF,LEP,EGFR
GO: Biological Process	GO:0050866	negative regulation of cell activation		0.0001704	1	0.003605	0.03468		27	223	ABAT,CYGB,MDK,ZNF608,GPNMB,FOXF1,SFRP1,CD274,PDE5A,SOX11,PAG1,LRRC32,IL20RB,VSIR,FGL2,PRDM1,TGFB1,CD74,HMGB3,SERPINE2,MILR1,SOCS5,PRKG1,IL13RA2,RIPOR2,INHBA,LGALS9
GO: Biological Process	GO:0090148	membrane fission		0.0001717	1	0.003623	0.03486		24	188	NUSAP1,BIRC5,RACGAP1,AURKA,PRC1,CDC6,AURKB,DCDC1,CENPA,ANLN,PLK1,KIF23,FSD1,ESPL1,INCENP,NOX5,KIF4A,KIF14,CDT1,STMN1,E2F8,CEP55,KIF20A,SNX18
GO: Biological Process	GO:0051050	positive regulation of transport		0.000173	1	0.003642	0.03504		95	1157	ABAT,ABCA1,MAP2,LRRK2,ACVR2A,MDK,MDM2,WLS,F2R,F2RL1,MFGE8,ADRA2A,ATP8A1,MIF,MMP12,FHL1,IL17RB,SFRP4,SGIP1,ANK2,RGCC,GTSE1,SIVA1,SORBS1,SLC1A2,SPAG5,CADPS,CD274,SMO,CEP131,IRS2,ACSL5,SOX11,EXPH5,RAB8B,GATA2,BDKRB1,STAC,IFIH1,GJA1,SPHK1,TSPO,C2,C3,CACNA1G,CACNB4,CRACR2A,HCN1,CASP1,GRIN2B,CAV1,TGFB1,RHOQ,OXTR,P2RX7,P2RY1,TLR4,PRKN,CDH2,TTN,ABCB4,SLC9A3R2,RBM27,PIK3R1,PLCG2,HSPA2,CNTN1,EZR,ZIC1,IGF1,…
GO: Biological Process	GO:0048562	embryonic organ morphogenesis		0.0001738	1	0.003645	0.03506		36	334	FBN2,WNT16,FGF9,FOXF1,PRRX2,FOXC2,STIL,LRIG3,SMO,SOX11,GATA2,BMI1,GJA1,STRA6,TBX2,TBX15,TCF21,TFAP2A,HOXB8,HOXC9,HOXC11,HOXD10,HOXD11,PITX2,NTN1,HAND2,COL11A1,OSR2,ZIC1,OSR1,RIPOR2,PCDH15,MAFB,DLX2,RARB,DVL1
GO: Biological Process	GO:0007267	cell-cell signaling		0.0001743	1	0.003645	0.03506		144	1899	ABAT,APCDD1,LRRK2,MCC,TCIRG1,ACVR2A,MDK,WLS,NRN1,F2R,ADCY1,FABP5,ADM,DACT1,ADRA2A,SCN1A,SCN2A,WNT16,SCN9A,FGF9,FGF13,FGFR3,MME,GPNMB,MAD2L2,BICC1,SFRP1,SFRP2,SFRP4,ANK2,RAB11FIP2,APBA2,BIRC5,SORBS1,SLC1A2,SLC1A3,SLC8A2,DKK1,PLPP3,CADPS,SMO,IRS2,LYNX1,BRSK1,DEPDC1B,DKK2,GABRB3,GABRE,SOX11,GAD1,HECW1,RAB8B,CLSTN2,CYP46A1,BDNF,LIN7B,CCN5,CCN4,GJA1,SULF2,RBMS3,SPHK1,SULF1,GLRB,NGF,C3,CACNA1G,CCN3,NOV…
GO: Biological Process	GO:1904031	positive regulation of cyclin-dependent protein kinase activity		0.0001745	1	0.003645	0.03506		9	37	RGCC,STIL,PSRC1,CCNB1,CCND2,CDC6,CKS1B,CKS2,EGFR
GO: Biological Process	GO:0051899	membrane depolarization		0.0001755	1	0.003657	0.03518		16	101	LRRK2,SCN1A,SCN2A,SCN9A,FHL1,ANK2,GJA1,TSPO,CACNA1G,MLLT11,CACNB4,HCN1,CAV1,P2RX7,DCN,KCNJ2
GO: Biological Process	GO:0001659	temperature homeostasis		0.0001784	1	0.003709	0.03568		23	177	ABAT,FABP5,ALDH1A1,ARRDC3,FOXC2,PRDM16,GJA1,PPARGC1A,NOVA1,NPR3,ADAMTS5,CAV1,OXTR,TLR4,EBF2,HOXC10,CMKLR1,G0S2,MAP2K6,PRLR,PTGS2,LAMA4,LEP
GO: Biological Process	GO:0097190	apoptotic signaling pathway		0.0001792	1	0.003717	0.03576		61	669	TP53INP1,LRRK2,EYA2,MDM2,TNFRSF12A,SCN2A,MIF,FGFR3,SFRP1,SFRP2,SIVA1,ACSL5,JMY,BDNF,NEFH,BMI1,BRCA1,IER3,BUB1,NGF,MLLT11,PNP,CASP1,CASP10,CAV1,TGFB1,GSTP1,DDIAS,P2RX7,TLR3,TLR4,CD74,PRKN,EDA2R,CDKN2D,CTSC,DAPK2,HMGB2,WNT4,PIK3R1,HSPA1A,HSPB1,VDR,RRM2B,G0S2,IFI27,CRIP1,IGF1,IL6R,INHBA,DAPK1,MELK,PTGIS,PTGS2,BCL2L12,ACKR3,KRT8,KRT18,E2F1,LGALS9,STEAP3
GO: Biological Process	GO:0014812	muscle cell migration		0.0001858	1	0.003835	0.0369		19	133	MDK,MDM2,MIF,FGF9,PDGFD,SMO,MSTN,CCN4,PPARGC1A,CCN3,GSTP1,THBS4,PCSK5,PGR,IGF1,IGFBP3,MYOCD,PRKG1,IL6ST
GO: Biological Process	GO:0032963	collagen metabolic process		0.0001858	1	0.003835	0.0369		19	133	CYGB,F2R,FGFR3,MMP12,MMP17,RGCC,MKX,VSIR,TGFB1,TGFBR3,P2RX7,TNXB,WNT4,COL15A1,CTSK,CTSS,IL6R,P3H2,LTBP1
GO: Biological Process	GO:0009449	gamma-aminobutyric acid biosynthetic process		0.0001943	1	0.003991	0.03839		3	3	ABAT,SLC1A3,GAD1
GO: Biological Process	GO:0071163	DNA replication preinitiation complex assembly		0.0001943	1	0.003991	0.03839		3	3	CDC45,CDT1,GMNN
GO: Biological Process	GO:0051984	positive regulation of chromosome segregation		0.000201	1	0.004118	0.03961		8	30	FEN1,CCNB1,CDC6,CENPE,ESPL1,DLGAP5,DDX11,CDT1
GO: Biological Process	GO:0048812	neuron projection morphogenesis		0.0002087	1	0.004265	0.04103		66	743	MAP2,LRRK2,NRN1,ADCY1,TNFRSF12A,SEMA3A,DACT1,TUBB3,FGF13,FGFR3,SEMA3C,GAS7,PREX2,ARHGDIA,SLIT3,SMO,IRS2,BRSK1,PHACTR1,HECW1,GAP43,SPTB,EPB41L3,GFRA1,BDNF,NEFM,AURKA,NEFH,GJA1,MYPN,NGF,GPC1,ARHGEF28,THBS4,LZTS1,PRKN,TNR,CDH2,AGRN,DCLK1,ARHGAP33,PDLIM7,NRXN1,PIK3R1,UCHL1,NTN1,EZR,WNT7B,TMEM106B,SLITRK5,DNM3,DPYSL5,DAB1,TUBB2B,ITGA1,ITGA4,LRP8,DVL1,STMN1,ATL1,SEMA3D,EGFR,PLXNC1,ROBO2,FLOT1,EPHA3
GO: Biological Process	GO:0050670	regulation of lymphocyte proliferation		0.0002123	1	0.004322	0.04158		28	238	CD320,MIF,GPNMB,CD274,PDE5A,IRS2,SOX11,LRRC32,IL20RB,VSIR,PRDM1,BLM,BMI1,NFATC2,PNP,TGFB1,CORO1A,TLR4,CD40,CD74,HLA-DPB1,IGF1,IGFBP2,IL6R,IL6ST,RIPOR2,LEP,LGALS9
GO: Biological Process	GO:0048839	inner ear development		0.0002125	1	0.004322	0.04158		27	226	MCM2,FGF9,FGFR3,PRRX2,LRIG3,GABRB3,GATA2,BDNF,BMPER,ROR1,TFAP2A,TGFB1,HOXA13,NTN1,SLC25A27,COL11A1,ZIC1,IGF1,IGFBP7,RIPOR2,FREM2,KCNK2,PCDH15,MAFB,DVL1,MCOLN3,MAF
GO: Biological Process	GO:0048566	embryonic digestive tract development		0.0002172	1	0.004407	0.04239		9	38	FGF9,FOXF1,SOX11,STRA6,TCF21,PCSK5,PITX2,RARB,RARRES2
GO: Biological Process	GO:0016049	cell growth		0.0002184	1	0.004421	0.04254		54	577	MAP2,ACVRL1,NRN1,TNFRSF12A,SEMA3A,FGF13,MAD2L2,FHL1,IL17RB,SEMA3C,FBLN5,SFRP1,SFRP2,GAS2L1,SLIT3,SMO,EPB41L3,SESN1,BDKRB1,BDNF,AURKA,CCN5,CCN4,GJA1,BST2,SPHK1,NGF,PSRC1,CCN3,CCDC85B,TGFB1,ZMAT3,PRKN,TNR,DCLK1,CDKN2D,PTTG1,SERPINE2,NTN1,HSPA1A,IGF1,IGFBP3,IGFBP7,MYOCD,PRKG1,INHBA,ITGA4,KIF14,HBEGF,DVL1,RGS4,SEMA3D,EGFR,ATAD3A
GO: Biological Process	GO:0030510	regulation of BMP signaling pathway		0.0002215	1	0.004451	0.04282		16	103	FSTL3,ACVRL1,FST,SFRP1,SFRP2,SFRP4,DKK1,SOX11,VSIR,SULF1,BMPER,CAV1,GREM2,TGFBR3,HOXA13,DLX1
GO: Biological Process	GO:1901863	positive regulation of muscle tissue development		0.0002215	1	0.004451	0.04282		16	103	FGF9,CCN4,GJA1,PPARGC1A,TBX2,TBX5,GPC1,CCNB1,TGFB1,TGFBR3,CDK1,CYP26B1,IGF1,MYOCD,CDON,FLOT1
GO: Biological Process	GO:0044773	mitotic DNA damage checkpoint		0.0002215	1	0.004451	0.04282		16	103	MDM2,RGCC,GTSE1,BRSK1,CLSPN,BLM,AURKA,IER3,CCNB1,CCNG1,CDK1,CDC25C,EME1,BTG2,E2F1,E2F8
GO: Biological Process	GO:0008406	gonad development		0.000222	1	0.004451	0.04282		30	263	KIF18A,BRIP1,FSTL3,ACVR2A,FANCA,SEMA3A,FANCG,FGF9,FST,SFRP1,SFRP2,SLIT3,AKR1C3,NEFH,GJA1,TCF21,ADRM1,TFAP2C,TLR3,HMGB2,LRRC6,WNT4,PGR,ASPM,OSR1,INHBA,PTX3,KIT,LEP,ROBO2
GO: Biological Process	GO:0003012	muscle system process		0.0002238	1	0.004471	0.04301		50	523	ABAT,ACTA2,ACTC1,ACTG2,EZH2,F2R,ADRA2A,SCN1A,FGF13,FBXO32,ANK2,SGCD,SORBS1,CTNNA3,PDE5A,ATP1A3,MSTN,STAC,CCN4,GJA1,PPARGC1A,SULF2,SPHK1,SULF1,CACNA1G,CAV1,OXTR,P2RY1,AGRN,TPM2,TTN,KCNE4,CLIC2,CNN1,HAND2,LMCD1,IGF1,MYOCD,PRKG1,MAP2K6,IL6ST,ITGA1,PTGS1,PTGS2,KCNJ2,KIT,DTNA,RGS4,LEP,EDNRA
GO: Biological Process	GO:0008584	male gonad development		0.000224	1	0.004471	0.04301		21	157	KIF18A,BRIP1,FSTL3,ACVR2A,FANCA,SEMA3A,FGF9,SFRP1,SFRP2,AKR1C3,GJA1,TCF21,ADRM1,TFAP2C,TLR3,HMGB2,LRRC6,WNT4,ASPM,INHBA,KIT
GO: Biological Process	GO:0000165	MAPK cascade		0.0002266	1	0.00451	0.04339		87	1048	ACTA2,LRRK2,EZH2,F2R,F2RL1,SEMA3A,DACT1,ADRA2A,CAMK2N1,SH3RF2,WNT16,MIF,MAP3K10,FGF9,FGF13,FGFR3,GPNMB,FOXM1,FLT1,SFRP1,SFRP2,SFRP4,SAMD5,DKK1,PDGFD,PDE5A,IRS2,LMBRD1,SPTB,PBK,MSTN,PDCD4,GFRA1,SPHK1,NGF,C3,BMPER,GRIN2B,CAV1,CBS,TGFA,TGFB1,GSTP1,TGFBR3,OXTR,P2RX7,P2RY1,TLR3,TLR4,CD40,CD74,IRAK3,PRKN,CDK1,CDH2,TNXB,EDA2R,WNT4,CHI3L1,CASC2,NRXN1,UCHL1,IQGAP3,HAND2,EZR,WNT7B,IGF1,IGFBP3,MAP2K6,IL6R,I…
GO: Biological Process	GO:0031214	biomineral tissue development		0.0002292	1	0.004542	0.0437		23	180	TCIRG1,ACVR2A,FBN2,MGP,FGFR3,GPNMB,GJA1,SUV39H1,TMEM119,TFAP2A,TGFB1,P2RX7,CLEC3B,RFLNA,WNT4,OSR2,IGF1,ISG15,OSR1,FAM20A,PTGS2,FBXO5,LEP
GO: Biological Process	GO:0110148	biomineralization		0.0002292	1	0.004542	0.0437		23	180	TCIRG1,ACVR2A,FBN2,MGP,FGFR3,GPNMB,GJA1,SUV39H1,TMEM119,TFAP2A,TGFB1,P2RX7,CLEC3B,RFLNA,WNT4,OSR2,IGF1,ISG15,OSR1,FAM20A,PTGS2,FBXO5,LEP
GO: Biological Process	GO:1902106	negative regulation of leukocyte differentiation		0.0002366	1	0.004659	0.04482		17	114	FSTL3,MDK,ZNF608,SFRP1,TMEM176B,PRDM16,GATA2,INPP4B,FGL2,TLR3,TLR4,CD74,HMGB3,PIK3R1,SOCS5,INHBA,MAFB
GO: Biological Process	GO:0007167	enzyme linked receptor protein signaling pathway		0.0002366	1	0.004659	0.04482		92	1123	FSTL3,TCIRG1,ACVR2A,ACVRL1,SOCS7,DACT1,ADRA2A,FBN2,FGF9,FGFR3,FST,FOXC2,FLT1,SFRP1,SFRP2,SFRP4,FMOD,SORBS1,APOD,RNF126,DKK1,PDGFD,IRS2,PRDM16,LMBRD1,SOX11,PEG10,LRRC32,SMOC2,MSTN,PDCD4,GFRA1,BDNF,VSIR,SULF2,BAIAP2L1,SULF1,NGF,BMPER,LDLRAD4,CCN3,GPC1,ARHGEF28,ADRM1,ROR1,GRIN2B,CAV1,TFAP2A,TGFA,TGFB1,GREM2,RHOQ,TGFBR3,HHIP,REPS2,PDK4,WNT4,TTK,HOXA13,UBE2D1,NRXN1,PIK3R1,HSPA1A,HSPB1,COL4A1,COL4A2,AC…
GO: Biological Process	GO:0007276	gamete generation		0.0002372	1	0.004659	0.04482		69	789	KIF18A,BRIP1,FSTL3,SPEF2,LRRK2,ACVR2A,MDK,FANCA,FANCD2,MEI4,FANCG,MIF,TDRD6,FST,SLC4A2,PLPP3,ASF1B,CHTF18,RACGAP1,PDE5A,CEP131,B4GALNT1,MCM8,PRDM1,AURKA,GJA1,EHMT2,ADRM1,TSGA10,TMEM119,NCAPH,CCNB1,TGFB1,DDIAS,CLDN11,PAFAH1B3,H2AX,CDC25C,TOP2A,PTTG1,PDE3A,CGB3,HMGB2,NCAPH2,WNT4,TRIP13,TTK,PGR,ASPM,PLK1,HSPA2,CYP26B1,POC1A,NECTIN3,IGF1,INHBA,SPATA18,PAQR5,PTGDS,PTGS2,FBXO5,PTX3,KIT,KIFC1,KNL1,E2F1,…
GO: Biological Process	GO:0061687	detoxification of inorganic compound		0.0002381	1	0.004659	0.04482		6	17	MT1E,MT1F,MT1M,MT1X,MT2A,SLC30A1
GO: Biological Process	GO:0007076	mitotic chromosome condensation		0.0002381	1	0.004659	0.04482		6	17	NUSAP1,CDCA5,NCAPG,NCAPH,NCAPH2,TTN
GO: Biological Process	GO:0031344	regulation of cell projection organization		0.0002384	1	0.004659	0.04482		72	832	MAP2,LRRK2,MDK,MDM2,EZH2,CSMD3,F2RL1,TNFRSF12A,SEMA3A,MIF,FGF13,SEMA3C,SFRP1,SFRP2,PDPN,ARHGDIA,DKK1,TENM3,MYLIP,BRSK1,CENPJ,HECW1,GAP43,RAB8B,MSTN,BDNF,XYLT1,NEFM,SPHK1,SYNE2,NGF,GPC2,SDK1,STMN2,GRIN2B,CAV1,TBC1D8,C21orf91,RHOQ,P2RX7,LZTS1,PRKN,CDC20,TNR,CDH2,AGRN,ARHGAP33,ENPP2,SERPINF1,SERPINE2,NRXN1,ANLN,NTN1,HSPB1,CNTN1,EZR,PIFO,TMEM106B,DNM3,RIPOR2,DAB1,TUBB2B,PRAG1,LRP8,PTPRG,KIT,DVL1,SEMA…
GO: Biological Process	GO:0032944	regulation of mononuclear cell proliferation		0.0002442	1	0.004727	0.04548		28	240	CD320,MIF,GPNMB,CD274,PDE5A,IRS2,SOX11,LRRC32,IL20RB,VSIR,PRDM1,BLM,BMI1,NFATC2,PNP,TGFB1,CORO1A,TLR4,CD40,CD74,HLA-DPB1,IGF1,IGFBP2,IL6R,IL6ST,RIPOR2,LEP,LGALS9
GO: Biological Process	GO:0046546	development of primary male sexual characteristics		0.0002448	1	0.004727	0.04548		21	158	KIF18A,BRIP1,FSTL3,ACVR2A,FANCA,SEMA3A,FGF9,SFRP1,SFRP2,AKR1C3,GJA1,TCF21,ADRM1,TFAP2C,TLR3,HMGB2,LRRC6,WNT4,ASPM,INHBA,KIT
GO: Biological Process	GO:1990845	adaptive thermogenesis		0.0002448	1	0.004727	0.04548		21	158	FABP5,ALDH1A1,ARRDC3,FOXC2,PRDM16,GJA1,PPARGC1A,NOVA1,NPR3,ADAMTS5,CAV1,OXTR,TLR4,EBF2,HOXC10,CMKLR1,G0S2,MAP2K6,PRLR,LAMA4,LEP
GO: Biological Process	GO:0072401	signal transduction involved in DNA integrity checkpoint		0.0002453	1	0.004727	0.04548		13	74	MDM2,RGCC,GTSE1,DTL,AURKA,BRCA1,CCNB1,CDK1,CDC25C,PLK1,BTG2,E2F1,E2F8
GO: Biological Process	GO:0072422	signal transduction involved in DNA damage checkpoint		0.0002453	1	0.004727	0.04548		13	74	MDM2,RGCC,GTSE1,DTL,AURKA,BRCA1,CCNB1,CDK1,CDC25C,PLK1,BTG2,E2F1,E2F8
GO: Biological Process	GO:0045669	positive regulation of osteoblast differentiation		0.0002453	1	0.004727	0.04548		13	74	ACVR2A,FBN2,SFRP2,SOX11,CCN4,TMEM119,PDLIM7,WNT4,WNT7B,IGF1,IL6R,IL6ST,FBXO5
GO: Biological Process	GO:0048511	rhythmic process		0.0002463	1	0.004736	0.04556		36	340	MDK,EZH2,ADCY1,DTL,BHLHE40,SLIT3,ANKFN1,RAI1,MSTN,BDNF,PPARGC1A,SUV39H1,NGF,TIMELESS,ADRM1,GRIN2B,OXTR,CDK1,TOP2A,ENPP2,SERPINF1,PGR,TYMS,CYP7B1,ID3,NCOR2,IGF1,PRKG1,PRKG2,MAP2K6,INHBA,PTGDS,PTX3,LEP,EGFR,ROBO2
GO: Biological Process	GO:0032940	secretion by cell		0.0002503	1	0.004803	0.0462		129	1683	ABAT,ABCA1,ATP8B4,LRRK2,TCIRG1,CARD16,ACVR2A,MDK,WLS,NRN1,F2R,F2RL1,ADCY1,F8,FABP5,ADM,TUBB4B,ADRA2A,ATP8A1,AGL,MIF,MME,MMP12,IL17RB,FOXF1,SELENOP,SFRP1,RGCC,RAB11FIP2,APBA2,BIRC5,ENPP4,SLC1A2,SLC1A3,SLC1A7,SLC17A9,CADPS,SCG3,CD274,IRS2,BRSK1,SOX11,GAD1,EXPH5,RAB8B,LRRC32,GATA2,CREG1,ADA2,CLEC12A,BDNF,FGL2,LIN7B,IFIH1,CCN4,GJA1,BST2,SPHK1,NGF,SERPING1,C3,CACNA1G,CCN3,PNP,CACNB4,CRACR2A,NSF,PCLO,C…
GO: Biological Process	GO:0120163	negative regulation of cold-induced thermogenesis		0.0002529	1	0.00484	0.04657		10	47	ALDH1A1,ARRDC3,FOXC2,NOVA1,NPR3,ADAMTS5,TLR4,HOXC10,MAP2K6,LAMA4
GO: Biological Process	GO:0048546	digestive tract morphogenesis		0.0002652	1	0.005066	0.04873		11	56	DACT1,FGFR3,FOXF1,SFRP1,SFRP2,SOX11,STRA6,TCF21,PITX2,FOXP4,EGFR
GO: Biological Process	GO:1903792	negative regulation of anion transport		0.0002682	1	0.005112	0.04918		9	39	ABAT,SFRP4,IRS2,GABRE,OSR1,PRKG1,PRKG2,RGS4,LEP
GO: Biological Process	GO:0018108	peptidyl-tyrosine phosphorylation		0.0002726	1	0.005183	0.04987		42	420	ADRA2A,MIF,FGFR3,FLT1,SFRP1,SFRP2,PLPP3,PDGFD,GFRA1,BDNF,NGF,ROR1,CAV1,TGFA,TGFB1,THBS4,TLR4,CD40,CD74,AGRN,ENPP2,TTK,TTN,CNTN1,IGF1,SOCS5,MAP2K6,PRLR,IL6R,IL6ST,IL11,MELK,ITGB2,NCAPG2,LRP8,KIT,CASS4,HBEGF,LEP,EDNRA,EGFR,EPHA3
GO: Biological Process	GO:0070167	regulation of biomineral tissue development		0.0002777	1	0.005244	0.05045		16	105	ACVR2A,FBN2,MGP,FGFR3,GJA1,SUV39H1,TMEM119,TFAP2A,TGFB1,P2RX7,RFLNA,WNT4,OSR2,ISG15,OSR1,FBXO5
GO: Biological Process	GO:0110149	regulation of biomineralization		0.0002777	1	0.005244	0.05045		16	105	ACVR2A,FBN2,MGP,FGFR3,GJA1,SUV39H1,TMEM119,TFAP2A,TGFB1,P2RX7,RFLNA,WNT4,OSR2,ISG15,OSR1,FBXO5
GO: Biological Process	GO:0045638	negative regulation of myeloid cell differentiation		0.0002777	1	0.005244	0.05045		16	105	FSTL3,H4C9,SFRP1,GAS2L1,KLF13,PRDM16,GATA2,INPP4B,TLR3,TLR4,HMGB3,HOXB8,PIK3R1,INHBA,NCAPG2,MAFB
GO: Biological Process	GO:0021885	forebrain cell migration		0.0002815	1	0.005305	0.05104		13	75	LRRK2,SOCS7,SEMA3A,FGF13,SLIT3,SYNE2,TNR,SUN2,MBOAT7,DAB1,LRP8,EGFR,EMX2
GO: Biological Process	GO:0031099	regeneration		0.0002828	1	0.005318	0.05116		27	230	MDK,EZH2,ADM,MIF,APOD,GAP43,MSTN,BDNF,XYLT1,IGSF10,AURKA,NEFH,GJA1,SULF2,TSPO,CCN3,CCNB1,TGFB1,GSTP1,TGFBR3,CDK1,TNR,TYMS,IGF1,CSNK2B,EYS,EGFR
GO: Biological Process	GO:0050731	positive regulation of peptidyl-tyrosine phosphorylation		0.0003046	1	0.005715	0.05498		26	219	ADRA2A,MIF,FGFR3,PLPP3,GFRA1,BDNF,NGF,TGFA,TGFB1,THBS4,TLR4,CD40,CD74,AGRN,ENPP2,CNTN1,IGF1,IL6R,IL6ST,IL11,NCAPG2,LRP8,KIT,CASS4,HBEGF,LEP
GO: Biological Process	GO:1903707	negative regulation of hemopoiesis		0.0003061	1	0.00573	0.05513		22	172	FSTL3,MDK,H4C9,ZNF608,SFRP1,TMEM176B,GAS2L1,KLF13,PRDM16,GATA2,INPP4B,FGL2,TLR3,TLR4,CD74,HMGB3,HOXB8,PIK3R1,SOCS5,INHBA,NCAPG2,MAFB
GO: Biological Process	GO:0051090	regulation of DNA-binding transcription factor activity		0.0003112	1	0.005812	0.05592		67	768	TRAIP,CARD16,EZH2,WLS,F2R,F2RL1,TRIM22,ADCY1,FANCA,FANCD2,MAP3K10,MAD2L2,TACC3,SFRP4,RGCC,SAMD5,SIVA1,BHLHE40,PLPP3,SMO,BEX1,TRIM34,JMY,PDCD4,BDNF,GJA1,PPARGC1A,BST2,SPHK1,GLIS2,NGF,CCN3,ROR1,CASP1,CASP10,CAV1,TGFB1,GSTP1,TGFBR3,TGM2,TLR3,TLR4,CD40,APOL3,CD74,IRAK3,PRKN,EDA2R,CHI3L1,CMKLR1,HSPA1A,HSPB1,HAND2,EZR,ID3,MYOCD,RASSF2,TRIM26,ITGB2,PTGIS,LRP8,LURAP1L,KIT,LGALS9,EEF1D,EGFR,FLOT1
GO: Biological Process	GO:0051256	mitotic spindle midzone assembly		0.0003152	1	0.005836	0.05615		4	7	RACGAP1,AURKB,KIF23,KIF4A
GO: Biological Process	GO:0036388	pre-replicative complex assembly		0.0003152	1	0.005836	0.05615		4	7	MCM2,MCM3,MCM5,MCM7
GO: Biological Process	GO:1902299	pre-replicative complex assembly involved in cell cycle DNA replication		0.0003152	1	0.005836	0.05615		4	7	MCM2,MCM3,MCM5,MCM7
GO: Biological Process	GO:0006267	pre-replicative complex assembly involved in nuclear cell cycle DNA replication		0.0003152	1	0.005836	0.05615		4	7	MCM2,MCM3,MCM5,MCM7
GO: Biological Process	GO:0018212	peptidyl-tyrosine modification		0.0003167	1	0.005852	0.05629		42	423	ADRA2A,MIF,FGFR3,FLT1,SFRP1,SFRP2,PLPP3,PDGFD,GFRA1,BDNF,NGF,ROR1,CAV1,TGFA,TGFB1,THBS4,TLR4,CD40,CD74,AGRN,ENPP2,TTK,TTN,CNTN1,IGF1,SOCS5,MAP2K6,PRLR,IL6R,IL6ST,IL11,MELK,ITGB2,NCAPG2,LRP8,KIT,CASS4,HBEGF,LEP,EDNRA,EGFR,EPHA3
GO: Biological Process	GO:0007050	cell cycle arrest		0.000321	1	0.005917	0.05693		28	244	TP53INP1,MDM2,MIF,FOXM1,RGCC,GTSE1,GAS7,GADD45GIP1,GAS2L1,PRR11,JMY,AURKA,BRCA1,CCNB1,TGFB1,DDIAS,CDK1,CDC25C,CDKN2D,CDKN3,MAP2K6,RIPOR2,INHBA,IRF6,BRINP1,BTG2,E2F1,E2F8
GO: Biological Process	GO:0048015	phosphatidylinositol-mediated signaling		0.0003233	1	0.005947	0.05721		24	196	F2R,F2RL1,WNT16,PEAR1,FLT1,PREX2,PDGFD,IRS2,DIPK2A,IER3,NGF,NPR3,PIK3IP1,SLC9A3R2,SERPINE2,PIK3R1,PLCG2,EZR,IGF1,DCN,KIT,LEP,CEP55,EGFR
GO: Biological Process	GO:0035640	exploration behavior		0.0003264	1	0.005991	0.05763		8	32	ABAT,LRRK2,GAD1,TNR,PENK,BRINP1,DPP4,LSAMP
GO: Biological Process	GO:0045137	development of primary sexual characteristics		0.0003279	1	0.006	0.05773		30	269	KIF18A,BRIP1,FSTL3,ACVR2A,FANCA,SEMA3A,FANCG,FGF9,FST,SFRP1,SFRP2,SLIT3,AKR1C3,NEFH,GJA1,TCF21,ADRM1,TFAP2C,TLR3,HMGB2,LRRC6,WNT4,PGR,ASPM,OSR1,INHBA,PTX3,KIT,LEP,ROBO2
GO: Biological Process	GO:0023014	signal transduction by protein phosphorylation		0.0003284	1	0.006	0.05773		87	1060	ACTA2,LRRK2,EZH2,F2R,F2RL1,SEMA3A,DACT1,ADRA2A,CAMK2N1,SH3RF2,WNT16,MIF,MAP3K10,FGF9,FGF13,FGFR3,GPNMB,FOXM1,FLT1,SFRP1,SFRP2,SFRP4,SAMD5,DKK1,PDGFD,PDE5A,IRS2,LMBRD1,SPTB,PBK,MSTN,PDCD4,GFRA1,SPHK1,NGF,C3,BMPER,GRIN2B,CAV1,CBS,TGFA,TGFB1,GSTP1,TGFBR3,OXTR,P2RX7,P2RY1,TLR3,TLR4,CD40,CD74,IRAK3,PRKN,CDK1,CDH2,TNXB,EDA2R,WNT4,CHI3L1,CASC2,NRXN1,UCHL1,IQGAP3,HAND2,EZR,WNT7B,IGF1,IGFBP3,MAP2K6,IL6R,I…
GO: Biological Process	GO:0007098	centrosome cycle		0.0003309	1	0.006034	0.05805		18	128	SGO1,STIL,CEP131,BRSK1,PLK4,CENPJ,AURKA,NEK2,BRCA1,SYNE2,CCNF,CDK1,HAUS8,SAC3D1,PLK1,POC1A,WDR62,KIF11
GO: Biological Process	GO:0097501	stress response to metal ion		0.00034	1	0.006187	0.05952		6	18	MT1E,MT1F,MT1M,MT1X,MT2A,SLC30A1
GO: Biological Process	GO:0045785	positive regulation of cell adhesion		0.0003472	1	0.006304	0.06065		45	465	FSTL3,MDK,FOXF1,FOXC2,SFRP1,SFRP2,PDPN,PLPP3,CD274,ADAM19,SMOC2,VSIR,BLM,BMI1,PNP,CAV1,TGFB1,TGM2,CORO1A,CD74,TNXB,PCSK5,HLA-DPB1,ENPP2,WNT4,VIT,PIK3R1,APBB1IP,COL8A1,EGFL6,IGF1,IGFBP2,SOCS5,IL6R,IL6ST,ITGA4,ITGB2,RAC3,CASS4,DPP4,ECM2,EDIL3,LEP,LGALS9,FLOT1
GO: Biological Process	GO:0060389	pathway-restricted SMAD protein phosphorylation		0.0003496	1	0.006333	0.06093		12	67	ACVR2A,ACVRL1,DKK1,MSTN,BMPER,LDLRAD4,TGFB1,TGFBR3,TTK,CSNK2B,INHBA,LGALS9
GO: Biological Process	GO:1904666	regulation of ubiquitin protein ligase activity		0.0003637	1	0.006576	0.06327		7	25	MAD2L2,UBE2S,PCLO,UBE2C,CDC20,PLK1,FBXO5
GO: Biological Process	GO:0042060	wound healing		0.0003647	1	0.00658	0.0633		56	617	ABAT,ACTA2,MCAM,ACVRL1,MDK,EZH2,F2R,F2RL1,F2RL2,F8,TNFRSF12A,ADRA2A,MMP12,PEAR1,FOXC2,PROCR,APOD,ENPP4,PDPN,PLPP3,GAP43,GATA2,SMOC2,MSTN,IGSF10,CCN4,GJA1,SERPING1,C3,CCN3,CAV1,TFPI,CCNB1,TGFB1,P2RX7,P2RY1,TLR4,CD40,SERPINB2,WNT4,SERPINE2,PIK3R1,PLCG2,HSPB1,PPL,IGF1,CSRP1,PRKG1,PROS1,DCN,MAFK,TFPI2,HBEGF,MUC16,EYS,EGFR
GO: Biological Process	GO:0071407	cellular response to organic cyclic compound		0.0003791	1	0.006822	0.06563		59	660	KIF18A,ABCA1,LRRK2,MDM2,EZH2,ADCY1,PGRMC2,FBXO32,FOXF1,SFRP1,NR5A2,AKR1C3,SMO,ATP1A3,GABRB3,MSTN,BDNF,BLM,IFIH1,PPARGC1A,BRCA1,EHMT2,MGARP,TCF21,HCN1,CAV1,TFPI,CCNB1,TGFB1,GSTP1,THRB,P2RX7,P2RY1,TLR3,H2AZ1,PRKN,PDE3A,SERPINF1,PENK,NR4A1,PGR,ABCB4,CYP7B1,VDR,EZR,HTR1F,ID3,NCOR2,IGF1,INHBA,CYP24A1,PTGS2,LRP8,CREBRF,RAD51,RARB,RGS4,EGFR,FLOT1
GO: Biological Process	GO:0001558	regulation of cell growth		0.0003798	1	0.006822	0.06563		47	494	MAP2,ACVRL1,TNFRSF12A,SEMA3A,FGF13,MAD2L2,FHL1,IL17RB,SEMA3C,FBLN5,SFRP1,SFRP2,GAS2L1,SLIT3,EPB41L3,SESN1,BDKRB1,BDNF,CCN5,CCN4,GJA1,BST2,SPHK1,NGF,PSRC1,CCN3,CCDC85B,TGFB1,ZMAT3,PRKN,TNR,CDKN2D,PTTG1,SERPINE2,NTN1,HSPA1A,IGF1,IGFBP3,IGFBP7,MYOCD,INHBA,KIF14,HBEGF,RGS4,SEMA3D,EGFR,ATAD3A
GO: Biological Process	GO:0104004	cellular response to environmental stimulus		0.0003846	1	0.00688	0.06618		37	361	TP53INP1,CARD16,MDM2,SCN2A,MME,SFRP1,SFRP2,RAD51AP1,ARHGDIA,SLC12A1,PBK,BLM,GJA1,TSPO,CASP1,CAV1,CCND2,TGFB1,DDIAS,TLR3,TLR4,CD40,H2AX,CDC25A,AURKB,PIK3R1,POLD1,CRIP1,PRKG2,RIPOR2,PTGS2,KCNJ2,RAD51,EDNRA,EEF1D,EGFR,RP1
GO: Biological Process	GO:0071214	cellular response to abiotic stimulus		0.0003846	1	0.00688	0.06618		37	361	TP53INP1,CARD16,MDM2,SCN2A,MME,SFRP1,SFRP2,RAD51AP1,ARHGDIA,SLC12A1,PBK,BLM,GJA1,TSPO,CASP1,CAV1,CCND2,TGFB1,DDIAS,TLR3,TLR4,CD40,H2AX,CDC25A,AURKB,PIK3R1,POLD1,CRIP1,PRKG2,RIPOR2,PTGS2,KCNJ2,RAD51,EDNRA,EEF1D,EGFR,RP1
GO: Biological Process	GO:0048880	sensory system development		0.0003855	1	0.006881	0.0662		42	427	RHOJ,TCIRG1,ACVRL1,SEMA3A,FBN2,WNT16,FGF9,FGFR3,FOXC2,FLT1,TENM3,SOX11,BDNF,PRDM1,GJA1,C3,STRA6,SDK1,TBX2,HCN1,TFAP2A,TGFB1,THRB,SERPINF1,PITX2,COL4A1,COL8A1,COL8A2,SDK2,WNT7B,OSR2,NECTIN3,INHBA,FREM2,DLX1,DLX2,CDON,RARB,FOXP2,EGFR,RP1,MAF
GO: Biological Process	GO:0051493	regulation of cytoskeleton organization		0.0003908	1	0.006947	0.06684		53	577	KIF18A,RHOJ,MAP2,MDK,F2RL1,FGF13,TACC3,SFRP1,RGCC,STIL,SPAG5,GAS2L1,ARHGDIA,TPX2,CEP131,PLK4,CENPJ,SPTB,JMY,AURKA,NEK2,BRCA1,BAIAP2L1,BST2,PSRC1,TMSB15A,STMN2,CAV1,TGFB1,CCNF,RHOQ,CORO1A,P2RX7,PRKN,SKA1,AGRN,SH3BP1,WNT4,PIK3R1,PLK1,HSPA1A,EZR,POC1A,FSD1,RIPOR2,KIF11,RAC3,STMN1,RASSF7,RGS4,ARHGAP28,SKA3,EPHA3
GO: Biological Process	GO:0048667	cell morphogenesis involved in neuron differentiation		0.0003908	1	0.006947	0.06684		61	689	MAP2,LRRK2,NRN1,ADCY1,TNFRSF12A,SEMA3A,DACT1,TUBB3,FGF13,FGFR3,SEMA3C,SLC1A3,PREX2,ARHGDIA,SLIT3,SMO,IRS2,BRSK1,PHACTR1,HECW1,GAP43,SPTB,GFRA1,BDNF,NEFM,NEFH,MYPN,NGF,GPC1,ARHGEF28,LZTS1,TNR,CDH2,AGRN,DCLK1,ARHGAP33,PDLIM7,NRXN1,PIK3R1,UCHL1,NTN1,EZR,WNT7B,TMEM106B,SLITRK5,DNM3,RIPOR2,DPYSL5,DAB1,TUBB2B,ITGA4,LRP8,PCDH15,DVL1,STMN1,ATL1,SEMA3D,PLXNC1,ROBO2,FLOT1,EPHA3
GO: Biological Process	GO:0001649	osteoblast differentiation		0.0003919	1	0.006952	0.06688		28	247	TCIRG1,ACVR2A,FASN,FBN2,FGF9,GPNMB,RRAS2,SFRP1,SFRP2,SMO,SOX11,CCN4,GJA1,TMEM119,TGFBR3,PDLIM7,PENK,WNT4,HAND2,WNT7B,ID3,IGF1,IGFBP3,IL6R,IL6ST,RASSF2,CYP24A1,FBXO5
GO: Biological Process	GO:0014909	smooth muscle cell migration		0.0003974	1	0.007034	0.06767		17	119	MDK,MDM2,MIF,FGF9,PDGFD,SMO,CCN4,PPARGC1A,CCN3,GSTP1,PCSK5,PGR,IGF1,IGFBP3,MYOCD,PRKG1,IL6ST
GO: Biological Process	GO:0045005	DNA-dependent DNA replication maintenance of fidelity		0.0004004	1	0.007072	0.06803		9	41	CENPX,RTEL1,BLM,TIMELESS,POLD1,POLE,EME1,DDX11,RAD51
GO: Biological Process	GO:0048017	inositol lipid-mediated signaling		0.0004051	1	0.007135	0.06864		24	199	F2R,F2RL1,WNT16,PEAR1,FLT1,PREX2,PDGFD,IRS2,DIPK2A,IER3,NGF,NPR3,PIK3IP1,SLC9A3R2,SERPINE2,PIK3R1,PLCG2,EZR,IGF1,DCN,KIT,LEP,CEP55,EGFR
GO: Biological Process	GO:0006029	proteoglycan metabolic process		0.0004056	1	0.007135	0.06864		15	98	ACAN,XYLT1,SULF2,SULF1,GPC1,CHST8,COL11A1,IGF1,DCN,B3GAT3,CHPF,MAN1C1,LIPC,CHSY3,DSEL
GO: Biological Process	GO:0042692	muscle cell differentiation		0.0004082	1	0.007165	0.06893		44	455	ACTC1,EZH2,ADM,FGF9,FOXF1,ANK2,SGCD,DKK1,SMO,PDCD4,BDNF,CCN4,NFATC2,MYPN,CCN3,TBX2,TBX5,CACNB4,TMEM119,CCNB1,TGFB1,PAX3,CDK1,CDH2,ALPK2,WNT4,TTN,UCHL1,PITX2,CYP26B1,WNT7B,IGF1,CSRP1,MYOCD,PRKG1,HDAC9,RIPOR2,KIT,CDON,KRT8,RARB,KRT19,RGS4,FLOT1
GO: Biological Process	GO:0048871	multicellular organismal homeostasis		0.0004145	1	0.007261	0.06985		50	537	ABAT,TCIRG1,F2R,ADCY1,FABP5,ALDH1A1,ARRDC3,FOXC2,SGIP1,RAB11FIP2,SMO,PRDM16,GATA2,IL20RB,GJA1,PPARGC1A,NOVA1,NPR3,TMEM119,ADAMTS5,CAV1,TNFRSF11B,CORO1A,OXTR,P2RX7,TLR4,PDK4,EBF2,HOXA13,HOXC10,UGCG,CMKLR1,HSPB1,CYP26B1,G0S2,SLC40A1,JCHAIN,MAP2K6,CTSK,CTSS,PRLR,PTGS2,PCDH15,RAC3,LAMA4,STMN1,LEP,EGFR,RP1,MRAP2
GO: Biological Process	GO:0072132	mesenchyme morphogenesis		0.0004266	1	0.007457	0.07174		11	59	ACTA2,ACTC1,ACTG2,ACVRL1,MDM2,FOXF1,FOXC2,TBX2,TGFB1,OSR1,ROBO2
GO: Biological Process	GO:0071345	cellular response to cytokine stimulus		0.0004289	1	0.007482	0.07198		95	1188	MAOA,TRAIP,TCIRG1,MCM2,CARD16,F2RL1,TRIM22,TNFRSF12A,FASN,MIF,MME,MMP12,IL17RB,FOXF1,SFRP1,BIRC5,ACKR4,MT1X,MT2A,SLIT3,NR5A2,IRS2,VAMP4,MYBL2,IL20RB,TRIM34,PDCD4,GFRA1,STAT4,NEFH,PPARGC1A,BRCA1,BST2,SPHK1,CACNB4,CASP1,OAS2,OAS3,CAV1,TNFRSF11B,TFPI,TGFB1,GREM2,GSTP1,DDIAS,CORO1A,TLR3,TLR4,CD40,SERPINB2,CD74,IRAK3,PRKN,EDA2R,IL32,HLA-C,HLA-DPB1,CHI3L1,PFKP,PIK3R1,RAB43,UGCG,CMKLR1,HSPA1A,IFI27,ISG1…
GO: Biological Process	GO:1901861	regulation of muscle tissue development		0.0004319	1	0.00752	0.07235		23	188	FGF9,DKK1,MSTN,BDNF,CCN4,GJA1,PPARGC1A,TBX2,TBX5,GPC1,CCNB1,TGFB1,TGFBR3,CDK1,CENPF,CYP26B1,IGF1,MYOCD,HDAC9,KCNK2,CDON,RGS4,FLOT1
GO: Biological Process	GO:0120035	regulation of plasma membrane bounded cell projection organization		0.0004561	1	0.007914	0.07614		70	822	MAP2,LRRK2,MDK,MDM2,EZH2,CSMD3,F2RL1,TNFRSF12A,SEMA3A,MIF,FGF13,SEMA3C,SFRP1,SFRP2,PDPN,ARHGDIA,DKK1,TENM3,MYLIP,BRSK1,CENPJ,HECW1,GAP43,MSTN,BDNF,XYLT1,NEFM,SPHK1,SYNE2,NGF,GPC2,SDK1,STMN2,GRIN2B,CAV1,TBC1D8,C21orf91,RHOQ,P2RX7,LZTS1,PRKN,CDC20,TNR,CDH2,AGRN,ARHGAP33,ENPP2,SERPINF1,SERPINE2,NRXN1,ANLN,NTN1,HSPB1,CNTN1,EZR,TMEM106B,DNM3,RIPOR2,DAB1,TUBB2B,PRAG1,LRP8,PTPRG,KIT,DVL1,SEMA3D,PLXNC1,R…
GO: Biological Process	GO:0009952	anterior/posterior pattern specification		0.0004565	1	0.007914	0.07614		27	237	ACVR2A,WLS,FOXF1,FOXC2,SEMA3C,SFRP1,SFRP2,BHLHE40,DKK1,HES4,SMO,AURKA,BMI1,PAX3,PCSK5,TTN,HOXB8,HOXB9,HOXC9,HOXC10,HOXC11,HOXD10,HOXD11,OSR1,BTG2,CDON,EMX2
GO: Biological Process	GO:0043113	receptor clustering		0.0004629	1	0.008009	0.07705		12	69	SORBS1,SSNA1,GLRB,GRIN2B,TGFB1,CDH2,AGRN,NRXN1,ITGA4,ITGB2,DLG2,DVL1
GO: Biological Process	GO:0061351	neural precursor cell proliferation		0.000466	1	0.008046	0.07741		23	189	LRRK2,MDK,FGF13,TACC3,IGF2BP1,SPINT2,RACGAP1,SMO,GATA2,BDNF,TGFB1,HHIP,CDH2,ASPM,WNT7B,NCOR2,IGF1,MELK,BTG2,KIF14,CDON,SHCBP1,EMX2
GO: Biological Process	GO:0090287	regulation of cellular response to growth factor stimulus		0.0004759	1	0.008186	0.07876		34	326	FSTL3,ACVRL1,FBN2,FGF9,FST,FLT1,SFRP1,SFRP2,SFRP4,DKK1,PRDM16,SOX11,PEG10,SMOC2,VSIR,SULF2,SULF1,NGF,BMPER,LDLRAD4,GPC1,CAV1,TGFB1,GREM2,TGFBR3,HHIP,WNT4,HOXA13,NRXN1,HSPA1A,MYOCD,DCN,DLX1,LTBP1
GO: Biological Process	GO:0003206	cardiac chamber morphogenesis		0.000476	1	0.008186	0.07876		19	143	MDM2,FGF9,FOXF1,FOXC2,SEMA3C,SFRP2,SLIT3,SMO,SOX11,TBX2,TBX5,TGFB1,TGFBR3,PITX2,HAND2,COL11A1,CPE,RARB,ROBO2
GO: Biological Process	GO:0046329	negative regulation of JNK cascade		0.0004842	1	0.008309	0.07994		9	42	F2RL1,DACT1,SH3RF2,SFRP1,SFRP2,SFRP4,PDCD4,GSTP1,PRKN
GO: Biological Process	GO:0001964	startle response		0.0005092	1	0.008722	0.08391		8	34	NPAS3,GLRB,GRIN2B,PRKN,PENK,NRXN1,PCDH15,DVL1
GO: Biological Process	GO:0051315	attachment of mitotic spindle microtubules to kinetochore		0.0005132	1	0.008772	0.0844		5	13	NDC80,KIF2C,CENPE,NUF2,CDT1
GO: Biological Process	GO:0071396	cellular response to lipid		0.0005162	1	0.008805	0.08471		58	654	KIF18A,ABCA1,CARD16,ADCY1,PGRMC2,MIF,FBXO32,SFRP1,NR5A2,AKR1C3,CD274,SMO,ATP1A3,MSTN,PDCD4,BDNF,PRDM1,PPARGC1A,BRCA1,TSPO,MGARP,TCF21,CASP1,TFPI,CCNB1,TGFB1,GSTP1,THRB,TLR4,H2AZ1,PDK4,SERPINF1,PENK,HMGB2,NR4A1,PGR,ABCB4,CYP7B1,VDR,CYP26B1,WNT7B,ID3,NCOR2,IGF1,OSR1,INHBA,CYP24A1,BRINP1,PTGFR,LRP8,CREBRF,PID1,PLSCR4,RARB,E2F1,LEP,EGFR,EPHA3
GO: Biological Process	GO:0002683	negative regulation of immune system process		0.0005241	1	0.008922	0.08583		48	515	FSTL3,MDK,H4C9,F2RL1,ZNF608,MIF,GPNMB,MMP12,FOXF1,SFRP1,TMEM176B,APOD,GAS2L1,KLF13,CD274,PDE5A,PRDM16,SOX11,PAG1,LRRC32,GATA2,IL20RB,VSIR,INPP4B,FGL2,PRDM1,BST2,SERPING1,TAP1,CCN3,TGFB1,TLR3,TLR4,CD74,IRAK3,HMGB3,HOXB8,PIK3R1,EZR,MILR1,IGF1,SOCS5,IL13RA2,RIPOR2,INHBA,NCAPG2,MAFB,LGALS9
GO: Biological Process	GO:0048284	organelle fusion		0.0005364	1	0.009114	0.08768		84	1032	ATP8B4,LRRK2,TCIRG1,NRN1,F2RL1,ADCY1,F8,FABP5,TUBB4B,SAMD9L,ADRA2A,ATP8A1,AGL,MIF,MME,EEA1,FOXF1,SELENOP,RUBCNL,RAB11FIP2,APBA2,ENPP4,SLC17A9,CADPS,SCG3,VAMP4,EXPH5,RAB8B,GATA2,CREG1,ADA2,CLEC12A,FGL2,LIN7B,BST2,SPHK1,SERPING1,C3,CACNA1G,TAP1,TAPBP,PNP,CACNB4,CRACR2A,NSF,PCLO,TGFB1,GSTP1,CORO1A,P2RX7,P2RY1,PRKN,CLEC3B,CDK1,PCDH7,CTSC,CHI3L1,TTN,NRXN1,HSPA1A,MILR1,IGF1,CSNK2B,RAB15,CADPS2,CTSS,PRO…
GO: Biological Process	GO:1904062	regulation of cation transmembrane transport		0.0005416	1	0.009183	0.08835		39	394	TCIRG1,F2R,ADRA2A,FHL1,ANK2,TSPAN13,HECW1,BDKRB1,STAC,PPARGC1A,NGF,CACNB4,CRACR2A,HCN1,GRIN2B,CAV1,TGFB1,CORO1A,AGRN,KCNE4,NRXN1,CLIC2,PLCG2,HSPA2,SLC31A2,OSR1,PRKG1,CTSS,NOX5,DAPK1,SLC30A1,KCNG1,KCNJ2,DLG2,KCNS2,RGS4,EDNRA,CEMIP,NETO2
GO: Biological Process	GO:0006906	vesicle fusion		0.0005458	1	0.009236	0.08886		82	1003	ATP8B4,LRRK2,TCIRG1,NRN1,F2RL1,ADCY1,F8,FABP5,TUBB4B,SAMD9L,ADRA2A,ATP8A1,AGL,MIF,MME,EEA1,FOXF1,SELENOP,RUBCNL,RAB11FIP2,APBA2,ENPP4,SLC17A9,CADPS,SCG3,VAMP4,EXPH5,RAB8B,GATA2,CREG1,ADA2,CLEC12A,FGL2,LIN7B,BST2,SPHK1,SERPING1,C3,CACNA1G,TAP1,TAPBP,PNP,CACNB4,CRACR2A,NSF,PCLO,TGFB1,GSTP1,CORO1A,P2RX7,P2RY1,PRKN,CLEC3B,PCDH7,CTSC,CHI3L1,TTN,NRXN1,HSPA1A,MILR1,IGF1,CSNK2B,RAB15,CADPS2,CTSS,PROS1,PR…
GO: Biological Process	GO:0001570	vasculogenesis		0.0005636	1	0.009517	0.09156		15	101	ADM,FGF9,FOXF1,FOXM1,SMO,TBX5,CAV1,TGFB1,TGFBR3,HOXA13,PITX2,WNT7B,MYOCD,ITGB8,ACKR3
GO: Biological Process	GO:0042476	odontogenesis		0.0005671	1	0.009557	0.09195		19	145	TCIRG1,ADM,FST,SMO,ADAMTS5,TFAP2A,TNFRSF11B,TGFB1,PITX2,HAND2,WNT7B,OSR2,ID3,OSR1,FAM20A,INHBA,DLX1,DLX2,EDNRA
GO: Biological Process	GO:0006027	glycosaminoglycan catabolic process		0.0005744	1	0.009663	0.09296		11	61	ACAN,FMOD,GPC2,GPC1,TGFB1,AGRN,HMMR,PRELP,DCN,CEMIP,LUM
GO: Biological Process	GO:0150063	visual system development		0.0005763	1	0.009675	0.09308		41	422	RHOJ,TCIRG1,ACVRL1,FBN2,WNT16,FGF9,FGFR3,FOXC2,FLT1,TENM3,SOX11,BDNF,PRDM1,GJA1,C3,STRA6,SDK1,TBX2,HCN1,TFAP2A,TGFB1,THRB,SERPINF1,PITX2,COL4A1,COL8A1,COL8A2,SDK2,WNT7B,OSR2,NECTIN3,INHBA,FREM2,DLX1,DLX2,CDON,RARB,FOXP2,EGFR,RP1,MAF
GO: Biological Process	GO:0080134	regulation of response to stress		0.0005804	1	0.009693	0.09325		126	1672	ABAT,ACTA2,LRRK2,EYA2,MDK,MDM2,WDR76,F2R,F2RL1,FANCA,FANCD2,TNFRSF12A,SEMA3A,DACT1,ADRA2A,SH3RF2,WNT16,MIF,MAP3K10,MAD2L2,MMP12,IL17RB,FOXF1,FOXC2,FOXM1,FBLN5,SFRP1,SFRP2,SFRP4,RAB11FIP2,SAMD5,APOD,ENPP4,PDPN,RAD51AP1,DKK1,PLPP3,ULBP2,PDE5A,POLQ,RTEL1,PBK,IL20RB,SMOC2,SESN1,PDCD4,FGL2,BLM,XYLT1,IFIH1,CCN4,GJA1,BRCA1,IER3,SPHK1,SUV39H1,SERPING1,C3,TIMELESS,TAP1,CCN3,PNP,CAV1,CBS,TFPI,GSTP1,TGFBR3,…
GO: Biological Process	GO:0014066	regulation of phosphatidylinositol 3-kinase signaling		0.0005811	1	0.009693	0.09325		18	134	F2R,F2RL1,WNT16,FLT1,PDGFD,IRS2,DIPK2A,IER3,PIK3IP1,SLC9A3R2,SERPINE2,PIK3R1,IGF1,DCN,KIT,LEP,CEP55,EGFR
GO: Biological Process	GO:0090101	negative regulation of transmembrane receptor protein serine/threonine kinase signaling pathway		0.0005811	1	0.009693	0.09325		18	134	FSTL3,FBN2,FST,SFRP1,SFRP2,DKK1,PRDM16,PEG10,BMPER,LDLRAD4,CCN3,CAV1,TGFB1,GREM2,TGFBR3,HSPA1A,DLX1,LTBP1
GO: Biological Process	GO:0014910	regulation of smooth muscle cell migration		0.000582	1	0.009693	0.09325		16	112	MDK,MDM2,MIF,FGF9,PDGFD,SMO,CCN4,PPARGC1A,GSTP1,PCSK5,PGR,IGF1,IGFBP3,MYOCD,PRKG1,IL6ST
GO: Biological Process	GO:0007584	response to nutrient		0.000593	1	0.009834	0.09461		27	241	ABCA1,BRIP1,MDM2,AGL,SFRP1,SFRP2,AKR1C3,TSPO,C2,CBS,TNFRSF11B,TGFB1,GSTP1,P2RX7,P2RY1,PRKN,CDKN2D,PENK,TYMS,PLCG2,VDR,CYP26B1,IGFBP2,CYP24A1,PTGS2,LEP,EGFR
GO: Biological Process	GO:0050818	regulation of coagulation		0.000593	1	0.009834	0.09461		14	91	ABAT,F2R,F2RL1,PROCR,ENPP4,PDPN,SERPING1,CAV1,TFPI,TLR4,SERPINB2,SERPINE2,PRKG1,PROS1
GO: Biological Process	GO:0001837	epithelial to mesenchymal transition		0.000594	1	0.009834	0.09461		20	157	ERG,ACVRL1,MDK,EZH2,WNT16,MAD2L2,SFRP1,SFRP2,RGCC,PDPN,PDCD4,GJA1,LDLRAD4,TBX5,TGFB1,TGFBR3,WNT4,MYOCD,FAM83D,EPHA3
GO: Biological Process	GO:0051130	positive regulation of cellular component organization		0.0005951	1	0.009834	0.09461		105	1351	NUSAP1,ABCA1,LRRK2,MDK,EZH2,F2RL1,TNFRSF12A,ATP8A1,MIF,FEN1,FOXC2,SFRP1,SFRP4,SGIP1,RGCC,SIVA1,BIRC5,SPAG5,PDPN,ARHGDIA,TENM3,CDCA5,PLK4,CENPJ,RTEL1,RAB8B,GATA2,CLSTN2,MSTN,JMY,BDNF,AURKA,PPARGC1A,NEK2,BRCA1,BAIAP2L1,NFATC2,SPHK1,SUV39H1,NGF,C3,MLLT11,GPC2,MGARP,PSRC1,UBE2C,STMN2,CAV1,CCNB1,TGFA,TGFB1,C21orf91,RHOQ,CORO1A,OXTR,P2RX7,TLR4,PRKN,CDC20,AGRN,AURKB,PCSK5,CENPE,ENPP2,SERPINF1,WNT4,ABCB4…
GO: Biological Process	GO:0000731	DNA synthesis involved in DNA repair		0.000597	1	0.009847	0.09473		10	52	MAD2L2,DTL,CDKN2D,POLD1,POLE,ISG15,USP43,REV3L,RFC2,RFC4
GO: Biological Process	GO:0015677	copper ion import		0.0006021	1	0.009891	0.09516		4	8	STEAP1,STEAP2,STEAP4,STEAP3
GO: Biological Process	GO:0085020	protein K6-linked ubiquitination		0.0006021	1	0.009891	0.09516		4	8	UBE2T,BRCA1,UBE2S,PRKN
GO: Biological Process	GO:0030323	respiratory tube development		0.0006071	1	0.009954	0.09576		26	229	FSTL3,MGP,FGF9,FGFR3,MME,FOXF1,PDPN,SOX11,TIMELESS,STRA6,TBX5,TCF21,HHIP,THRB,PCSK5,CHI3L1,PGR,PITX2,WNT7B,NCOR2,FOXP4,IGF1,MYOCD,FOXP2,EGFR,RXFP1
GO: Biological Process	GO:2000050	regulation of non-canonical Wnt signaling pathway		0.0006082	1	0.009954	0.09576		7	27	DACT1,SFRP1,SFRP2,SFRP4,DKK1,RSPO3,RSPO1
GO: Biological Process	GO:0045844	positive regulation of striated muscle tissue development		0.0006267	1	0.01021	0.09825		15	102	FGF9,CCN4,GJA1,TBX2,TBX5,GPC1,CCNB1,TGFB1,TGFBR3,CDK1,CYP26B1,IGF1,MYOCD,CDON,FLOT1
GO: Biological Process	GO:0048636	positive regulation of muscle organ development		0.0006267	1	0.01021	0.09825		15	102	FGF9,CCN4,GJA1,TBX2,TBX5,GPC1,CCNB1,TGFB1,TGFBR3,CDK1,CYP26B1,IGF1,MYOCD,CDON,FLOT1
GO: Biological Process	GO:0009954	proximal/distal pattern formation		0.0006276	1	0.01021	0.09825		8	35	HOXC10,HOXC11,HOXD10,HOXD11,CYP26B1,OSR1,DLX1,DLX2
GO: Biological Process	GO:0044092	negative regulation of molecular function		0.0006426	1	0.01043	0.1004		105	1354	CCDC8,MAP2,TRAIP,LRRK2,MCM2,CARD16,MDM2,EZH2,ADCY1,DACT1,ADRA2A,CAMK2N1,CSRNP3,SH3RF2,MAP3K10,MAD2L2,TACC3,FST,SFRP1,SFRP2,SFRP4,SIVA1,BIRC5,BHLHE40,SPINT2,DKK1,SMO,IRS2,LYNX1,DKK2,PHACTR1,SOX11,HECW1,MYO1D,MSTN,SSPOP,PDCD4,AURKA,PPARGC1A,NEK2,BST2,GLIS2,NGF,SERPING1,RASA4B,C3,PPP1R35,GNAZ,SPOCD1,NPR3,CAV1,ITIH5,TFPI,PKMYT1,GSTP1,P2RY1,SERPINB2,IRAK3,PRKN,AGRN,AURKB,CDKN2D,PTTG1,SERPINF1,NR4A1,PI…
GO: Biological Process	GO:0007096	regulation of exit from mitosis		0.0006437	1	0.01043	0.1004		6	20	RGCC,BIRC5,CDCA5,UBE2C,TGFB1,ANLN
GO: Biological Process	GO:0090174	organelle membrane fusion		0.0006527	1	0.01056	0.1016		82	1009	ATP8B4,LRRK2,TCIRG1,NRN1,F2RL1,ADCY1,F8,FABP5,TUBB4B,SAMD9L,ADRA2A,ATP8A1,AGL,MIF,MME,EEA1,FOXF1,SELENOP,RUBCNL,RAB11FIP2,APBA2,ENPP4,SLC17A9,CADPS,SCG3,VAMP4,EXPH5,RAB8B,GATA2,CREG1,ADA2,CLEC12A,FGL2,LIN7B,BST2,SPHK1,SERPING1,C3,CACNA1G,TAP1,TAPBP,PNP,CACNB4,CRACR2A,NSF,PCLO,TGFB1,GSTP1,CORO1A,P2RX7,P2RY1,PRKN,CLEC3B,PCDH7,CTSC,CHI3L1,TTN,NRXN1,HSPA1A,MILR1,IGF1,CSNK2B,RAB15,CADPS2,CTSS,PROS1,PR…
GO: Biological Process	GO:0046651	lymphocyte proliferation		0.0006597	1	0.01065	0.1025		33	319	CD320,MIF,GPNMB,CD274,PDE5A,IRS2,SOX11,LRRC32,IL20RB,VSIR,PRDM1,BLM,BMI1,GJA1,NFATC2,PNP,TGFB1,CORO1A,P2RX7,TLR4,CD40,CD74,HLA-DPB1,WNT4,IGF1,IGFBP2,CTPS1,IL6R,IL6ST,RIPOR2,ITGB2,LEP,LGALS9
GO: Biological Process	GO:0048660	regulation of smooth muscle cell proliferation		0.0006699	1	0.0108	0.1039		24	206	MDM2,FGF9,APOD,PDGFD,PDCD4,CCN4,PPARGC1A,NOTCH3,NPR3,CAV1,GSTP1,ORC1,TGM2,PDE1A,PIK3R1,CNN1,IGF1,IGFBP3,MYOCD,PRKG1,IL6R,PTGS2,HBEGF,EGFR
GO: Biological Process	GO:0006334	nucleosome assembly		0.0006727	1	0.01082	0.1041		19	147	CHAF1B,CENPW,HJURP,MCM2,H4C9,ASF1B,CENPI,CENPN,CENPX,H1-10,H2AX,CENPA,OIP5,HMGB2,CENPM,CENPO,KNL1,CHAF1A,CENPU
GO: Biological Process	GO:0043405	regulation of MAP kinase activity		0.0006787	1	0.0109	0.1048		37	372	LRRK2,EZH2,F2R,ADRA2A,MIF,MAP3K10,FLT1,SFRP1,SFRP2,SAMD5,DKK1,PDGFD,PDE5A,PDCD4,NGF,CAV1,CBS,TGFA,TGFB1,GSTP1,P2RX7,TLR4,CD40,CD74,IRAK3,CDK1,TNXB,UCHL1,IQGAP3,WNT7B,IGF1,MAP2K6,ITGA1,KIT,DUSP2,RGS4,EGFR
GO: Biological Process	GO:0003007	heart morphogenesis		0.0006897	1	0.01103	0.1061		31	294	ERG,ACTC1,ACVRL1,MDM2,WNT16,FGF9,FOXF1,FOXC2,SEMA3C,SFRP2,STIL,DKK1,SLIT3,SMO,SOX11,PDCD4,GJA1,TBX2,TBX5,TFAP2A,TGFB1,TGFBR3,ALPK2,TTN,PITX2,HAND2,COL11A1,CPE,NCOR2,RARB,ROBO2
GO: Biological Process	GO:0022029	telencephalon cell migration		0.0006898	1	0.01103	0.1061		12	72	LRRK2,SOCS7,SEMA3A,FGF13,SLIT3,SYNE2,TNR,SUN2,MBOAT7,DAB1,LRP8,EGFR
GO: Biological Process	GO:0048593	camera-type eye morphogenesis		0.0006946	1	0.01107	0.1065		18	136	WNT16,FGFR3,FLT1,TENM3,SOX11,STRA6,SDK1,TBX2,HCN1,TFAP2A,THRB,PITX2,COL8A1,COL8A2,SDK2,NECTIN3,CDON,RP1
GO: Biological Process	GO:0060282	positive regulation of oocyte development		0.0007002	1	0.01107	0.1065		3	4	PDE5A,AURKA,PDE3A
GO: Biological Process	GO:0090244	Wnt signaling pathway involved in somitogenesis		0.0007002	1	0.01107	0.1065		3	4	SFRP1,SFRP2,DKK1
GO: Biological Process	GO:1905881	positive regulation of oogenesis		0.0007002	1	0.01107	0.1065		3	4	PDE5A,AURKA,PDE3A
GO: Biological Process	GO:0007181	transforming growth factor beta receptor complex assembly		0.0007002	1	0.01107	0.1065		3	4	FMOD,TGFBR3,ACVR1C
GO: Biological Process	GO:0051309	female meiosis chromosome separation		0.0007002	1	0.01107	0.1065		3	4	NCAPH,TOP2A,NCAPH2
GO: Biological Process	GO:0003002	regionalization		0.0007029	1	0.0111	0.1068		38	386	ACVR2A,WLS,SEMA3A,FOXF1,FOXC2,SEMA3C,SFRP1,SFRP2,BHLHE40,DKK1,HES4,SMO,AURKA,BMI1,C3,GREM2,HHIP,PAX3,PCSK5,TTN,HOXB8,HOXB9,HOXC9,HOXC10,HOXC11,HOXD10,HOXD11,PITX2,CYP26B1,WNT7B,OSR1,BTG2,MAFB,DLX1,DLX2,CDON,ROBO2,EMX2
GO: Biological Process	GO:0045664	regulation of neuron differentiation		0.0007147	1	0.01126	0.1083		67	792	MAP2,LRRK2,MDK,MDM2,EZH2,CSMD3,TNFRSF12A,SEMA3A,MIF,FGF13,SEMA3C,SFRP1,SFRP2,ARHGDIA,DKK1,TENM3,MYLIP,HES4,BRSK1,SOX11,HECW1,GATA2,BDNF,XYLT1,NEFM,SPHK1,NGF,GPC2,SDK1,NOTCH3,STMN2,CAV1,TFAP2A,C21orf91,THRB,LZTS1,PRKN,CDC20,TNR,CDH2,AGRN,ARHGAP33,SERPINF1,SERPINE2,ASPM,NTN1,HSPB1,CNTN1,ID3,TMEM106B,DNM3,DAB1,TUBB2B,BRINP1,PRAG1,LRP8,PTPRG,DLX1,DLX2,RAC3,CDON,RARB,DVL1,SEMA3D,PLXNC1,ROBO2,EPHA3
GO: Biological Process	GO:0071241	cellular response to inorganic substance		0.0007177	1	0.01129	0.1086		27	244	FSTL3,LRRK2,ADCY1,MT1E,MT1F,MT1M,MT1X,MT2A,AKR1C3,BLM,PPARGC1A,TSPO,RASA4B,TIMELESS,TFAP2A,CCNB1,PRKN,CPNE8,SERPINF1,NRXN1,SLC40A1,PTGS2,DDX11,DLG2,RAD51,SYT15,EGFR
GO: Biological Process	GO:0043410	positive regulation of MAPK cascade		0.000738	1	0.01156	0.1112		54	607	ACTA2,LRRK2,EZH2,F2R,F2RL1,SEMA3A,ADRA2A,SH3RF2,WNT16,MIF,MAP3K10,FGF9,FGFR3,GPNMB,FLT1,SAMD5,DKK1,PDGFD,PDE5A,SPHK1,NGF,C3,BMPER,TGFA,TGFB1,P2RX7,P2RY1,TLR3,TLR4,CD40,CD74,CDK1,CDH2,EDA2R,CHI3L1,NRXN1,IQGAP3,HAND2,WNT7B,IGF1,IGFBP3,MAP2K6,IL6R,IL11,RASSF2,ITGA1,ACKR3,KIT,CDON,LEP,EDNRA,LGALS9,LMNB1,EGFR
GO: Biological Process	GO:0007178	transmembrane receptor protein serine/threonine kinase signaling pathway		0.000738	1	0.01156	0.1112		38	387	FSTL3,ACVR2A,ACVRL1,DACT1,FBN2,FGF9,FST,SFRP1,SFRP2,SFRP4,FMOD,DKK1,PRDM16,SOX11,PEG10,LRRC32,MSTN,PDCD4,VSIR,SULF1,BMPER,LDLRAD4,CCN3,CAV1,TGFB1,GREM2,TGFBR3,TTK,HOXA13,UBE2D1,HSPA1A,ACVR1C,CSNK2B,MYOCD,INHBA,DLX1,LGALS9,LTBP1
GO: Biological Process	GO:0021953	central nervous system neuron differentiation		0.0007559	1	0.01182	0.1137		25	220	MAP2,SEMA3A,SFRP1,SFRP2,DKK1,SLIT3,SMO,GATA2,DCLK2,ARHGEF28,TFAP2A,TFAP2C,C21orf91,PAX3,DCLK1,HOXC10,NRXN1,HOXD10,INHBA,BTG2,DLX1,DLX2,RAC3,LEP,ROBO2
GO: Biological Process	GO:0031023	microtubule organizing center organization		0.0007582	1	0.01183	0.1138		18	137	SGO1,STIL,CEP131,BRSK1,PLK4,CENPJ,AURKA,NEK2,BRCA1,SYNE2,CCNF,CDK1,HAUS8,SAC3D1,PLK1,POC1A,WDR62,KIF11
GO: Biological Process	GO:0006268	DNA unwinding involved in DNA replication		0.0007611	1	0.01183	0.1138		5	14	MCM2,MCM7,BLM,RECQL4,RAD51
GO: Biological Process	GO:0007614	short-term memory		0.0007611	1	0.01183	0.1138		5	14	MDK,PDE5A,SERPINF1,BRINP1,RCAN2
GO: Biological Process	GO:0046850	regulation of bone remodeling		0.0007628	1	0.01183	0.1138		11	63	MDK,FGFR3,SFRP1,INPP4B,GJA1,TMEM119,TNFRSF11B,P2RX7,PDK4,LEP,EGFR
GO: Biological Process	GO:0070848	response to growth factor		0.0007637	1	0.01183	0.1138		67	794	FSTL3,MCM7,ACVR2A,ACVRL1,MDM2,FBN2,FGF9,FGFR3,FST,FLT1,SFRP1,SFRP2,SFRP4,FMOD,SPINT2,DKK1,PDGFD,PRDM16,SOX11,PEG10,LRRC32,SMOC2,MSTN,PDCD4,GFRA1,BDNF,VSIR,PPARGC1A,SULF2,SPHK1,SULF1,NGF,BMPER,LDLRAD4,GPC1,STMN2,CAV1,TGFB1,GREM2,GSTP1,TGFBR3,CORO1A,HHIP,P2RY1,CLEC3B,PDE3A,PENK,WNT4,NR4A1,HOXA13,UBE2D1,NRXN1,HSPA1A,HSPB1,COL4A2,MXRA5,ACVR1C,MYOCD,DCN,LRP8,DLX1,DTYMK,E2F1,EGFR,SHCBP1,LTBP1,LUM
GO: Biological Process	GO:0021544	subpallium development		0.0007716	1	0.01187	0.1141		7	28	LRRK2,SLITRK5,INHBA,DLX1,DLX2,RARB,FOXP2
GO: Biological Process	GO:0051307	meiotic chromosome separation		0.0007716	1	0.01187	0.1141		7	28	CENPX,NCAPH,TOP2A,NCAPH2,TTK,ESPL1,EME1
GO: Biological Process	GO:0060384	innervation		0.0007716	1	0.01187	0.1141		7	28	SEMA3A,FGFR3,GABRB3,SULF2,SULF1,SERPINE2,ITGA4
GO: Biological Process	GO:0006936	muscle contraction		0.0007747	1	0.01187	0.1141		38	388	ABAT,ACTA2,ACTC1,ACTG2,F2R,ADRA2A,SCN1A,FGF13,ANK2,SGCD,SORBS1,CTNNA3,PDE5A,ATP1A3,STAC,GJA1,SULF2,SPHK1,SULF1,CACNA1G,CAV1,OXTR,AGRN,TPM2,TTN,KCNE4,CLIC2,CNN1,MYOCD,PRKG1,MAP2K6,ITGA1,PTGS1,PTGS2,KCNJ2,KIT,DTNA,EDNRA
GO: Biological Process	GO:0032943	mononuclear cell proliferation		0.0007757	1	0.01187	0.1141		33	322	CD320,MIF,GPNMB,CD274,PDE5A,IRS2,SOX11,LRRC32,IL20RB,VSIR,PRDM1,BLM,BMI1,GJA1,NFATC2,PNP,TGFB1,CORO1A,P2RX7,TLR4,CD40,CD74,HLA-DPB1,WNT4,IGF1,IGFBP2,CTPS1,IL6R,IL6ST,RIPOR2,ITGB2,LEP,LGALS9
GO: Biological Process	GO:0007548	sex differentiation		0.0007757	1	0.01187	0.1141		33	322	KIF18A,BRIP1,FSTL3,ACVR2A,FANCA,SEMA3A,FANCG,FGF9,FST,SFRP1,SFRP2,SLIT3,CENPI,AKR1C3,NEFH,GJA1,STRA6,TCF21,ADRM1,TFAP2C,TLR3,HMGB2,LRRC6,WNT4,PGR,HOXA13,ASPM,OSR1,INHBA,PTX3,KIT,LEP,ROBO2
GO: Biological Process	GO:0003279	cardiac septum development		0.0007758	1	0.01187	0.1141		17	126	MDM2,SEMA3C,ANK2,SLIT3,SMO,SOX11,PRDM1,STRA6,TBX2,TBX5,TGFBR3,PCSK5,HOXA13,PITX2,RARB,ROBO2,LTBP1
GO: Biological Process	GO:0002695	negative regulation of leukocyte activation		0.0007769	1	0.01187	0.1141		23	196	MDK,ZNF608,GPNMB,FOXF1,SFRP1,CD274,PDE5A,SOX11,PAG1,LRRC32,IL20RB,VSIR,FGL2,PRDM1,TGFB1,CD74,HMGB3,MILR1,SOCS5,IL13RA2,RIPOR2,INHBA,LGALS9
GO: Biological Process	GO:0048592	eye morphogenesis		0.0007784	1	0.01187	0.1142		22	184	FBN2,WNT16,FGFR3,FLT1,TENM3,SOX11,BDNF,PRDM1,STRA6,SDK1,TBX2,HCN1,TFAP2A,THRB,PITX2,COL8A1,COL8A2,SDK2,NECTIN3,CDON,RARB,RP1
GO: Biological Process	GO:0034220	ion transmembrane transport		0.0007839	1	0.01193	0.1148		112	1469	ABCA1,TCIRG1,F2R,ABCA10,ABCA9,ADRA2A,ATP8A1,TRPM3,SCN1A,SCN2A,SCN9A,FGF13,FHL1,STEAP1,ANK2,APOL1,SLC1A2,SLC1A3,SLC1A7,GADD45GIP1,SLC4A2,PDPN,SLC8A2,SLC12A1,SLC15A2,SLCO2A1,TSPAN13,IRS2,ATP1A3,ACSL5,KCNH5,ATP5F1D,GABRB3,GABRE,ABCC3,SLC9A9,HECW1,NDUFB7,BDKRB1,STAC,BDNF,GJA1,PPARGC1A,GLRB,NGF,CACNA1G,STRA6,TAP1,CACNB4,CRACR2A,HCN1,GRID1,ADAMTS8,GRIN2B,CAV1,SLC7A7,CCNB1,TGFB1,CORO1A,SLC16A3,P2RX7,ABC…
GO: Biological Process	GO:0071229	cellular response to acid chemical		0.0007875	1	0.01196	0.1151		26	233	ABCA1,SFRP1,PDGFD,AKR1C3,SESN1,BDNF,PPARGC1A,NGF,CCNB1,PRKN,PDK4,SERPINF1,ABCB4,COL4A1,CYP26B1,WNT7B,ID3,OSR1,BRINP1,PTGFR,PID1,RARB,E2F1,LEP,EGFR,EPHA3
GO: Biological Process	GO:0034097	response to cytokine		0.0008088	1	0.01226	0.118		100	1287	MAOA,TRAIP,TCIRG1,MCM2,CARD16,F2RL1,TRIM22,TNFRSF12A,FASN,MIF,MME,MMP12,IL17RB,FOXF1,SFRP1,BIRC5,ACKR4,MT1X,MT2A,SLIT3,NR5A2,CD274,IRS2,VAMP4,MYBL2,IL20RB,TRIM34,PDCD4,GFRA1,STAT4,IFIH1,NEFH,PPARGC1A,BRCA1,BST2,SPHK1,CACNB4,CASP1,OAS2,OAS3,CAV1,TNFRSF11B,TFPI,TGFB1,GREM2,GSTP1,DDIAS,CORO1A,OXTR,TLR3,TLR4,CD40,SERPINB2,CD74,IRAK3,PRKN,EDA2R,IL32,HLA-C,HLA-DPB1,CHI3L1,PFKP,TYMS,PIK3R1,RAB43,UGCG,CM…
GO: Biological Process	GO:0060538	skeletal muscle organ development		0.0008232	1	0.01246	0.1199		24	209	DKK1,SMO,SOX11,MSTN,PDLIM3,STRA6,GPC1,TCF21,CAV1,TGFB1,PAX3,NR4A1,HOXD10,PITX1,PITX2,CYP26B1,MYOCD,HDAC9,RIPOR2,DCN,BTG2,CDON,FOXP2,FLOT1
GO: Biological Process	GO:0050905	neuromuscular process		0.0008266	1	0.01247	0.12		18	138	SCN1A,SLC1A3,ANKFN1,NPAS3,GLRB,AP1S2,STRA6,GRIN2B,PRKN,TNR,PENK,HOXC10,NRXN1,HOXD10,UCHL1,PCDH15,RAC3,DVL1
GO: Biological Process	GO:0051961	negative regulation of nervous system development		0.0008271	1	0.01247	0.12		37	376	MAP2,LRRK2,MDM2,SEMA3A,FGF13,FGFR3,SEMA3C,ARHGDIA,DKK1,MYLIP,HES4,SOX11,BDNF,XYLT1,TSPO,NOTCH3,STMN2,CAV1,TGFB1,THRB,TNR,CTSC,ASPM,NTN1,WNT7B,ID3,CPE,DNM3,DAB1,BRINP1,PRAG1,PTPRG,DLX1,DLX2,SEMA3D,ROBO2,EPHA3
GO: Biological Process	GO:0097305	response to alcohol		0.000833	1	0.01252	0.1205		28	259	ABAT,ABCA1,TP53INP1,ACTC1,ADCY1,SFRP1,SLIT3,AKR1C3,SMO,MSTN,BLM,BRCA1,GRIN2B,TGFB1,GSTP1,TGFBR3,TLR4,CDK1,PENK,TYMS,IGF1,IGFBP7,INHBA,PTGFR,LRP8,RAD51,RGS4,LEP
GO: Biological Process	GO:0061025	membrane fusion		0.0008334	1	0.01252	0.1205		88	1107	ATP8B4,LRRK2,TCIRG1,NRN1,F2RL1,ADCY1,F8,FABP5,TUBB4B,SAMD9L,ADRA2A,ATP8A1,AGL,MIF,MME,EEA1,FOXF1,SELENOP,RUBCNL,RAB11FIP2,APBA2,ENPP4,SLC17A9,CADPS,SCG3,VAMP4,EXPH5,RAB8B,GATA2,CREG1,ADA2,CLEC12A,FGL2,LIN7B,NFATC2,BST2,SPHK1,SERPING1,C3,CACNA1G,TAP1,TAPBP,PNP,CACNB4,CRACR2A,NSF,PCLO,TGFB1,GSTP1,CORO1A,P2RX7,P2RY1,PRKN,CLEC3B,PCDH7,CTSC,CHI3L1,TTN,NRXN1,PITX2,HSPA1A,MILR1,IGF1,CSNK2B,RAB15,CADPS2,…
GO: Biological Process	GO:0016202	regulation of striated muscle tissue development		0.0008372	1	0.01254	0.1206		22	185	FGF9,DKK1,MSTN,BDNF,CCN4,GJA1,TBX2,TBX5,GPC1,CCNB1,TGFB1,TGFBR3,CDK1,CENPF,CYP26B1,IGF1,MYOCD,HDAC9,KCNK2,CDON,RGS4,FLOT1
GO: Biological Process	GO:0046661	male sex differentiation		0.0008372	1	0.01254	0.1206		22	185	KIF18A,BRIP1,FSTL3,ACVR2A,FANCA,SEMA3A,FGF9,SFRP1,SFRP2,AKR1C3,GJA1,TCF21,ADRM1,TFAP2C,TLR3,HMGB2,LRRC6,WNT4,HOXA13,ASPM,INHBA,KIT
GO: Biological Process	GO:0043010	camera-type eye development		0.0008394	1	0.01255	0.1207		36	363	RHOJ,TCIRG1,ACVRL1,FBN2,WNT16,FGFR3,FOXC2,FLT1,TENM3,SOX11,GJA1,STRA6,SDK1,TBX2,HCN1,TFAP2A,TGFB1,THRB,SERPINF1,PITX2,COL4A1,COL8A1,COL8A2,SDK2,WNT7B,OSR2,NECTIN3,INHBA,DLX1,DLX2,CDON,RARB,FOXP2,EGFR,RP1,MAF
GO: Biological Process	GO:0048704	embryonic skeletal system morphogenesis		0.0008534	1	0.01274	0.1225		15	105	PRRX2,FOXC2,SOX11,BMI1,TBX15,TFAP2A,HOXB8,HOXC9,HOXC11,HOXD10,HOXD11,COL11A1,OSR2,OSR1,DLX2
GO: Biological Process	GO:0048144	fibroblast proliferation		0.0008596	1	0.01281	0.1232		16	116	TP53INP1,MIF,SFRP1,PDGFD,BMI1,SPHK1,CCNB1,TGFB1,GSTP1,CD74,CDC6,WNT7B,IGF1,E2F1,EDNRA,EGFR
GO: Biological Process	GO:0050671	positive regulation of lymphocyte proliferation		0.0008629	1	0.01283	0.1234		19	150	CD320,MIF,CD274,IRS2,BLM,BMI1,NFATC2,PNP,CORO1A,TLR4,CD40,CD74,HLA-DPB1,IGF1,IGFBP2,IL6R,IL6ST,LEP,LGALS9
GO: Biological Process	GO:0071158	positive regulation of cell cycle arrest		0.000868	1	0.01286	0.1237		13	84	MDM2,RGCC,GTSE1,AURKA,BRCA1,CCNB1,TGFB1,CDK1,CDC25C,RIPOR2,BTG2,E2F1,E2F8
GO: Biological Process	GO:0021675	nerve development		0.000868	1	0.01286	0.1237		13	84	TCIRG1,SEMA3A,FGFR3,SLC1A3,GABRB3,BDNF,SULF2,SULF1,NGF,TFAP2A,SERPINE2,ITGA4,MAFB
GO: Biological Process	GO:0046686	response to cadmium ion		0.0008746	1	0.01291	0.1242		11	64	MT1E,MT1F,MT1M,MT1X,MT2A,AKR1C3,CDK1,SLC30A1,KIT,DTYMK,EGFR
GO: Biological Process	GO:0060393	regulation of pathway-restricted SMAD protein phosphorylation		0.0008746	1	0.01291	0.1242		11	64	ACVR2A,ACVRL1,DKK1,MSTN,BMPER,LDLRAD4,TGFB1,TTK,CSNK2B,INHBA,LGALS9
GO: Biological Process	GO:0046328	regulation of JNK cascade		0.0008806	1	0.01298	0.1249		24	210	F2RL1,SEMA3A,DACT1,SH3RF2,WNT16,MAP3K10,SFRP1,SFRP2,SFRP4,SAMD5,DKK1,PDCD4,CBS,GSTP1,TGFBR3,TLR3,TLR4,PRKN,TNXB,EDA2R,WNT7B,RASSF2,LMNB1,EGFR
GO: Biological Process	GO:0070665	positive regulation of leukocyte proliferation		0.0008861	1	0.01302	0.1252		20	162	CD320,MIF,CD274,IRS2,BLM,BMI1,NFATC2,BST2,PNP,CORO1A,TLR4,CD40,CD74,HLA-DPB1,IGF1,IGFBP2,IL6R,IL6ST,LEP,LGALS9
GO: Biological Process	GO:0014065	phosphatidylinositol 3-kinase signaling		0.0008861	1	0.01302	0.1252		20	162	F2R,F2RL1,WNT16,PEAR1,FLT1,PREX2,PDGFD,IRS2,DIPK2A,IER3,PIK3IP1,SLC9A3R2,SERPINE2,PIK3R1,IGF1,DCN,KIT,LEP,CEP55,EGFR
GO: Biological Process	GO:2000045	regulation of G1/S transition of mitotic cell cycle		0.0008936	1	0.01308	0.1258		23	198	MDM2,EZH2,CDC45,DACT1,GPNMB,FHL1,RGCC,GTSE1,PDPN,AURKA,CACNB4,CCNB1,CCND2,CDK1,CDC6,CDC25C,CDKN2D,BTG2,KIF14,E2F1,E2F8,EGFR,HASPIN
GO: Biological Process	GO:0007519	skeletal muscle tissue development		0.0008936	1	0.01308	0.1258		23	198	DKK1,SMO,SOX11,MSTN,PDLIM3,GPC1,TCF21,CAV1,TGFB1,PAX3,NR4A1,HOXD10,PITX1,PITX2,CYP26B1,MYOCD,HDAC9,RIPOR2,DCN,BTG2,CDON,FOXP2,FLOT1
GO: Biological Process	GO:0001654	eye development		0.0008961	1	0.01309	0.126		40	418	RHOJ,TCIRG1,ACVRL1,FBN2,WNT16,FGF9,FGFR3,FOXC2,FLT1,TENM3,SOX11,BDNF,PRDM1,GJA1,STRA6,SDK1,TBX2,HCN1,TFAP2A,TGFB1,THRB,SERPINF1,PITX2,COL4A1,COL8A1,COL8A2,SDK2,WNT7B,OSR2,NECTIN3,INHBA,FREM2,DLX1,DLX2,CDON,RARB,FOXP2,EGFR,RP1,MAF
GO: Biological Process	GO:0061564	axon development		0.0008992	1	0.0131	0.1261		52	584	MAP2,NRN1,ADCY1,TNFRSF12A,SEMA3A,TUBB3,MIF,FGF13,FGFR3,SEMA3C,APOD,ARHGDIA,SLIT3,SMO,IRS2,BRSK1,GAP43,SPTB,GFRA1,BDNF,XYLT1,NEFM,NEFH,MYPN,TSPO,NGF,GPC1,ARHGEF28,TNR,CDH2,AGRN,DCLK1,PDLIM7,NRXN1,PIK3R1,UCHL1,NTN1,EZR,WNT7B,SLITRK5,DPYSL5,DAB1,TUBB2B,ITGA4,DVL1,STMN1,ATL1,SEMA3D,PLXNC1,ROBO2,FLOT1,EPHA3
GO: Biological Process	GO:0030534	adult behavior		0.0008998	1	0.0131	0.1261		22	186	ABAT,SCN1A,SLC1A2,ADAM22,PREX2,ATP1A3,EHMT2,GLRB,NGF,SDK1,CACNB4,CCND2,PRKN,HOXB8,NRXN1,HOXD10,UCHL1,ZIC1,SLITRK5,DAB1,PCDH15,LEP
GO: Biological Process	GO:0006939	smooth muscle contraction		0.0009287	1	0.01346	0.1295		17	128	ABAT,ACTA2,F2R,ADRA2A,SULF2,SPHK1,SULF1,CACNA1G,CAV1,OXTR,CNN1,MYOCD,PRKG1,PTGS1,PTGS2,KIT,EDNRA
GO: Biological Process	GO:0006282	regulation of DNA repair		0.0009287	1	0.01346	0.1295		17	128	EYA2,MAD2L2,FOXM1,RAD51AP1,POLQ,RTEL1,BLM,BRCA1,IER3,SUV39H1,TIMELESS,PNP,H2AX,DDX11,RAD51,FIGN,EGFR
GO: Biological Process	GO:0045987	positive regulation of smooth muscle contraction		0.0009308	1	0.01346	0.1295		8	37	ABAT,F2R,SPHK1,OXTR,MYOCD,PTGS1,PTGS2,KIT
GO: Biological Process	GO:0007143	female meiotic nuclear division		0.0009308	1	0.01346	0.1295		8	37	AURKA,NCAPH,TOP2A,NCAPH2,TRIP13,TTK,PLK1,FBXO5
GO: Biological Process	GO:0008344	adult locomotory behavior		0.000943	1	0.01357	0.1305		15	106	SCN1A,ADAM22,PREX2,ATP1A3,GLRB,NGF,CACNB4,CCND2,PRKN,HOXB8,HOXD10,UCHL1,ZIC1,DAB1,PCDH15
GO: Biological Process	GO:0007157	heterophilic cell-cell adhesion via plasma membrane cell adhesion molecules		0.000946	1	0.01357	0.1305		10	55	MCAM,TENM3,CADM3,CDH2,SCARF2,NRXN1,NECTIN3,ITGA4,AMIGO2,LGALS9
GO: Biological Process	GO:0042596	fear response		0.000946	1	0.01357	0.1305		10	55	MDK,ADRA2A,ANKFN1,BDNF,GJA1,GRIN2B,PENK,BRINP1,LYPD1,DPP4
GO: Biological Process	GO:1903580	positive regulation of ATP metabolic process		0.000946	1	0.01357	0.1305		10	55	MIF,GADD45GIP1,PPARGC1A,CCNB1,P2RX7,PRKN,CDK1,PFKFB3,IGF1,PID1
GO: Biological Process	GO:0045646	regulation of erythrocyte differentiation		0.000946	1	0.01357	0.1305		10	55	ACVR2A,GAS2L1,KLF13,GATA2,HMGB2,HSPA1A,ISG15,INHBA,NCAPG2,MAFB
GO: Biological Process	GO:0050920	regulation of chemotaxis		0.0009518	1	0.01363	0.1311		26	236	MDK,F2RL1,SEMA3A,MTUS1,MIF,SEMA3C,PDGFD,SMOC2,MSTN,CCN3,TGFB1,GSTP1,THBS4,CD74,AGRN,DAPK2,CMKLR1,HSPB1,IL6R,RIPOR2,TUBB2B,RARRES2,EDNRA,LGALS9,SEMA3D,ROBO2
GO: Biological Process	GO:1901796	regulation of signal transduction by p53 class mediator		0.0009664	1	0.01381	0.1328		22	187	BRIP1,TP53INP1,MDM2,MIF,MBD3,TPX2,JMY,BLM,AURKA,BRCA1,EHMT2,BOP1,EXO1,CD74,PRKN,AURKB,RRM2B,CSNK2B,BCL2L12,RFC2,RFC4,STEAP3
GO: Biological Process	GO:0010575	positive regulation of vascular endothelial growth factor production		0.0009677	1	0.01381	0.1328		7	29	SULF2,BRCA1,SULF1,C3,TGFB1,IL6ST,PTGS2
GO: Biological Process	GO:0030193	regulation of blood coagulation		0.0009724	1	0.01385	0.1333		13	85	ABAT,F2R,F2RL1,ENPP4,PDPN,SERPING1,CAV1,TFPI,TLR4,SERPINB2,SERPINE2,PRKG1,PROS1
GO: Biological Process	GO:2000826	regulation of heart morphogenesis		0.0009755	1	0.01387	0.1335		9	46	FOXC2,SEMA3C,DKK1,SMO,TBX2,TBX5,TGFB1,HAND2,ROBO2
GO: Biological Process	GO:0007163	establishment or maintenance of cell polarity		0.001013	1	0.01437	0.1382		26	237	RHOJ,MAP2,NDC80,FGF13,FOXF1,RAB11FIP2,SPAG5,SPINT2,BRSK1,LIN7B,GJA1,SYNE2,KIF2C,PARD3B,RHOQ,ALPK2,CENPA,SH3BP1,PLK1,EZR,CYP26B1,WNT7B,IGF1,RIPOR2,DLG2,SAPCD2
GO: Biological Process	GO:0032946	positive regulation of mononuclear cell proliferation		0.001014	1	0.01437	0.1382		19	152	CD320,MIF,CD274,IRS2,BLM,BMI1,NFATC2,PNP,CORO1A,TLR4,CD40,CD74,HLA-DPB1,IGF1,IGFBP2,IL6R,IL6ST,LEP,LGALS9
GO: Biological Process	GO:0045445	myoblast differentiation		0.001021	1	0.01445	0.139		14	96	MKX,MBNL3,MSTN,TBX2,TGFB1,PIK3R1,PITX1,ID3,IGF1,IGFBP3,MYOCD,RIPOR2,CDON,DTYMK
GO: Biological Process	GO:0051250	negative regulation of lymphocyte activation		0.001034	1	0.01454	0.1399		20	164	MDK,ZNF608,GPNMB,SFRP1,CD274,PDE5A,SOX11,PAG1,LRRC32,IL20RB,VSIR,FGL2,PRDM1,TGFB1,CD74,HMGB3,SOCS5,RIPOR2,INHBA,LGALS9
GO: Biological Process	GO:0060426	lung vasculature development		0.001035	1	0.01454	0.1399		4	9	FOXF1,STRA6,TCF21,IGF1
GO: Biological Process	GO:0043137	DNA replication, removal of RNA primer		0.001035	1	0.01454	0.1399		4	9	FEN1,RNASEH2A,POLE,LIG1
GO: Biological Process	GO:0061032	visceral serous pericardium development		0.001035	1	0.01454	0.1399		4	9	PDPN,TGFBR3,HAND2,ITGA4
GO: Biological Process	GO:0006275	regulation of DNA replication		0.001036	1	0.01454	0.1399		16	118	ACVRL1,DBF4B,CHTF18,BLM,EHMT2,TIMELESS,CDK1,CDC6,ID3,FBXO5,CDT1,RFC2,RFC4,GMNN,E2F8,EGFR
GO: Biological Process	GO:0051146	striated muscle cell differentiation		0.001038	1	0.01454	0.1399		35	354	ACTC1,EZH2,SGCD,DKK1,SMO,BDNF,CCN4,NFATC2,MYPN,CCN3,TBX5,CACNB4,TMEM119,CCNB1,TGFB1,PAX3,CDK1,CDH2,ALPK2,TTN,UCHL1,PITX2,CYP26B1,IGF1,CSRP1,MYOCD,PRKG1,HDAC9,RIPOR2,CDON,KRT8,RARB,KRT19,RGS4,FLOT1
GO: Biological Process	GO:0030324	lung development		0.001046	1	0.01462	0.1407		25	225	FSTL3,MGP,FGF9,FGFR3,MME,FOXF1,PDPN,SOX11,TIMELESS,STRA6,TBX5,TCF21,HHIP,THRB,CHI3L1,PGR,PITX2,WNT7B,NCOR2,FOXP4,IGF1,MYOCD,FOXP2,EGFR,RXFP1
GO: Biological Process	GO:0060326	cell chemotaxis		0.001063	1	0.01484	0.1427		33	328	MDK,F2RL1,MTUS1,MIF,FLT1,ACKR4,PDGFD,SMOC2,MSTN,CCN3,CH25H,GSTP1,CORO1A,THBS4,CD74,ENPP2,DAPK2,HMGB2,NR4A1,HOXB9,CYP7B1,CMKLR1,HSPB1,IL6R,RIPOR2,ITGA1,ITGB2,ACKR3,KIT,RARRES2,HBEGF,EDNRA,LGALS9
GO: Biological Process	GO:0048872	homeostasis of number of cells		0.00107	1	0.01492	0.1435		32	315	TCIRG1,ACVR2A,EZH2,F2R,GCNT4,MIF,SIVA1,GAS2L1,KLF13,SMO,GATA2,IL20RB,BMI1,CCN3,TGFB1,TGFBR3,CORO1A,P2RX7,CCNB2,CD74,CDH2,HMGB2,HSPA1A,SLC40A1,ISG15,INHBA,RASSF2,NCAPG2,MAFB,KIT,RAC3,LGALS9
GO: Biological Process	GO:2000027	regulation of animal organ morphogenesis		0.001073	1	0.01493	0.1436		30	289	MDK,DACT1,FOXC2,SEMA3C,SFRP1,SFRP2,DKK1,SMO,BDNF,SULF2,SULF1,TBX2,TBX5,ROR1,TFAP2A,TNFRSF11B,TGFB1,RSPO3,THRB,WNT4,HOXC11,HOXD11,HAND2,VDR,WNT7B,FOXP2,DVL1,SAPCD2,EDNRA,ROBO2
GO: Biological Process	GO:1900046	regulation of hemostasis		0.001087	1	0.01497	0.144		13	86	ABAT,F2R,F2RL1,ENPP4,PDPN,SERPING1,CAV1,TFPI,TLR4,SERPINB2,SERPINE2,PRKG1,PROS1
GO: Biological Process	GO:0006890	retrograde vesicle-mediated transport, Golgi to endoplasmic reticulum		0.001087	1	0.01497	0.144		13	86	KIF18A,RACGAP1,TAPBP,KIF2C,NSF,CENPE,COPE,KIF23,KLC2,KIF4A,KIF15,KIF11,KIF22
GO: Biological Process	GO:1902969	mitotic DNA replication		0.001089	1	0.01497	0.144		5	15	MCM2,MCM3,CDC45,RAD51,LIG1
GO: Biological Process	GO:1990169	stress response to copper ion		0.001089	1	0.01497	0.144		5	15	MT1E,MT1F,MT1M,MT1X,MT2A
GO: Biological Process	GO:0090136	epithelial cell-cell adhesion		0.001089	1	0.01497	0.144		5	15	PLEKHA7,CCN3,THBS4,KIFC3,KIT
GO: Biological Process	GO:0010273	detoxification of copper ion		0.001089	1	0.01497	0.144		5	15	MT1E,MT1F,MT1M,MT1X,MT2A
GO: Biological Process	GO:0097154	GABAergic neuron differentiation		0.001089	1	0.01497	0.144		5	15	GATA2,INHBA,DLX1,DLX2,RAC3
GO: Biological Process	GO:0051056	regulation of small GTPase mediated signal transduction		0.001091	1	0.01497	0.144		35	355	ABCA1,RHOJ,F2R,F2RL1,F2RL2,SIPA1L2,ARAP2,FOXM1,PREX2,ARHGDIA,RACGAP1,IRS2,DEPDC1B,NGF,RASA4B,ARHGEF28,RHOQ,CDH2,ARHGAP33,SH3BP1,CHN2,ARHGAP29,IGF1,RIPOR2,ARHGAP11A,PRAG1,KIF14,ARHGAP11B,RAC3,CDON,STMN1,PLEKHG4B,LPAR6,ARHGAP28,FLOT1
GO: Biological Process	GO:0045936	negative regulation of phosphate metabolic process		0.001091	1	0.01497	0.144		56	646	CCDC8,LRRK2,F2RL1,DACT1,CAMK2N1,CSRNP3,SH3RF2,FOXM1,SFRP1,SFRP2,SFRP4,DKK1,PLPP3,IRS2,PHACTR1,MYO1D,PBK,MSTN,BDKRB1,PDCD4,PPARGC1A,IER3,PPP1R35,SPOCD1,LDLRAD4,CAV1,CCNB1,TGFB1,PKMYT1,GSTP1,P2RX7,TLR4,IRAK3,PRKN,CDKN2D,CASC2,PIK3IP1,UCHL1,PLK1,HSPB1,EZR,IGF1,IGFBP3,SOCS5,PHACTR3,MYOCD,PRKG1,INHBA,RASSF2,DLG2,PID1,KNL1,DUSP2,DVL1,PPP1R14B,RGS4
GO: Biological Process	GO:0002762	negative regulation of myeloid leukocyte differentiation		0.001094	1	0.01498	0.1441		10	56	FSTL3,SFRP1,PRDM16,GATA2,INPP4B,TLR3,TLR4,PIK3R1,INHBA,MAFB
GO: Biological Process	GO:0071695	anatomical structure maturation		0.001097	1	0.01499	0.1443		23	201	GLDN,LRRK2,ACVRL1,FGFR3,XYLT1,AURKA,GJA1,NGF,C3,CCNB1,RFLNA,AGRN,PDE3A,TRIP13,PGR,TYMS,NRXN1,IGF1,PTGS2,FBXO5,DLG2,RAC3,LEP
GO: Biological Process	GO:0097191	extrinsic apoptotic signaling pathway		0.001101	1	0.01503	0.1446		27	251	EYA2,TNFRSF12A,FGFR3,SFRP1,SFRP2,SIVA1,ACSL5,NEFH,BRCA1,NGF,MLLT11,CAV1,TGFB1,GSTP1,P2RX7,TLR3,HMGB2,PIK3R1,HSPA1A,G0S2,IFI27,IGF1,IL6R,INHBA,DAPK1,KRT8,KRT18
GO: Biological Process	GO:2000134	negative regulation of G1/S transition of mitotic cell cycle		0.001107	1	0.01508	0.1451		17	130	MDM2,EZH2,DACT1,GPNMB,FHL1,RGCC,GTSE1,AURKA,CACNB4,CCNB1,CDK1,CDC25C,CDKN2D,BTG2,E2F1,E2F8,HASPIN
GO: Biological Process	GO:0090288	negative regulation of cellular response to growth factor stimulus		0.001119	1	0.01522	0.1465		21	177	FSTL3,FBN2,SFRP1,SFRP2,DKK1,PRDM16,PEG10,SULF2,SULF1,BMPER,LDLRAD4,GPC1,CAV1,TGFB1,GREM2,TGFBR3,WNT4,HSPA1A,DCN,DLX1,LTBP1
GO: Biological Process	GO:0050865	regulation of cell activation		0.001129	1	0.01533	0.1475		59	690	ABAT,ACTA2,LRRK2,CYGB,CD320,MDK,F2RL1,FANCA,FANCD2,ZNF608,MIF,GPNMB,MAD2L2,FOXF1,SFRP1,PDPN,CD274,PDE5A,IRS2,SOX11,PAG1,LRRC32,GATA2,IL20RB,VSIR,FGL2,PRDM1,BLM,BMI1,NFATC2,SPHK1,PNP,ADRM1,CAV1,TGFB1,CORO1A,TLR4,CD40,CD74,HLA-DPB1,CTSC,HMGB3,SERPINE2,PIK3R1,CYP26B1,MILR1,IGF1,IGFBP2,SOCS5,PRKG1,IL6R,IL6ST,IL13RA2,RIPOR2,INHBA,ITGB2,DPP4,LEP,LGALS9
GO: Biological Process	GO:0010563	negative regulation of phosphorus metabolic process		0.001131	1	0.01533	0.1475		56	647	CCDC8,LRRK2,F2RL1,DACT1,CAMK2N1,CSRNP3,SH3RF2,FOXM1,SFRP1,SFRP2,SFRP4,DKK1,PLPP3,IRS2,PHACTR1,MYO1D,PBK,MSTN,BDKRB1,PDCD4,PPARGC1A,IER3,PPP1R35,SPOCD1,LDLRAD4,CAV1,CCNB1,TGFB1,PKMYT1,GSTP1,P2RX7,TLR4,IRAK3,PRKN,CDKN2D,CASC2,PIK3IP1,UCHL1,PLK1,HSPB1,EZR,IGF1,IGFBP3,SOCS5,PHACTR3,MYOCD,PRKG1,INHBA,RASSF2,DLG2,PID1,KNL1,DUSP2,DVL1,PPP1R14B,RGS4
GO: Biological Process	GO:0006026	aminoglycan catabolic process		0.001139	1	0.01542	0.1484		11	66	ACAN,FMOD,GPC2,GPC1,TGFB1,AGRN,HMMR,PRELP,DCN,CEMIP,LUM
GO: Biological Process	GO:0051099	positive regulation of binding		0.001146	1	0.01547	0.1488		24	214	LRRK2,DACT1,CDCA5,BDNF,NGF,CAV1,TGFB1,TLR4,PRKN,AGRN,HMGB2,EBF2,CLIC2,PITX2,HAND2,IGF1,MYOCD,RIPOR2,DDX11,CDT1,STMN1,GMNN,LGALS9,FLOT1
GO: Biological Process	GO:0051054	positive regulation of DNA metabolic process		0.001146	1	0.01547	0.1488		24	214	EYA2,MAD2L2,FOXM1,RGCC,CHTF18,RTEL1,SMOC2,BLM,PPARGC1A,NEK2,BRCA1,TIMELESS,PNP,TGFB1,CD40,H2AX,AURKB,SLX1B,IGFBP3,DDX11,RAD51,RFC2,RFC4,EGFR
GO: Biological Process	GO:0071363	cellular response to growth factor stimulus		0.001153	1	0.01554	0.1495		64	763	FSTL3,MCM7,ACVR2A,ACVRL1,MDM2,FBN2,FGF9,FGFR3,FST,FLT1,SFRP1,SFRP2,SFRP4,FMOD,SPINT2,DKK1,PDGFD,PRDM16,SOX11,PEG10,LRRC32,SMOC2,MSTN,PDCD4,GFRA1,BDNF,VSIR,PPARGC1A,SULF2,SPHK1,SULF1,NGF,BMPER,LDLRAD4,GPC1,STMN2,CAV1,TGFB1,GREM2,GSTP1,TGFBR3,CORO1A,HHIP,CLEC3B,PDE3A,PENK,WNT4,NR4A1,HOXA13,UBE2D1,NRXN1,HSPA1A,HSPB1,COL4A2,ACVR1C,MYOCD,DCN,LRP8,DLX1,DTYMK,E2F1,EGFR,SHCBP1,LTBP1
GO: Biological Process	GO:0048634	regulation of muscle organ development		0.001192	1	0.01604	0.1543		22	190	FGF9,DKK1,MSTN,BDNF,CCN4,GJA1,TBX2,TBX5,GPC1,CCNB1,TGFB1,TGFBR3,CDK1,CENPF,CYP26B1,IGF1,MYOCD,HDAC9,KCNK2,CDON,RGS4,FLOT1
GO: Biological Process	GO:0071260	cellular response to mechanical stimulus		0.001213	1	0.01629	0.1567		13	87	ARHGDIA,GJA1,CASP1,CAV1,TGFB1,TLR3,TLR4,CD40,RIPOR2,PTGS2,KCNJ2,EDNRA,EGFR
GO: Biological Process	GO:0048878	chemical homeostasis		0.001221	1	0.01638	0.1575		102	1334	ABCA1,CYBRD1,LRRK2,TCIRG1,F2R,CYP39A1,F2RL1,F2RL2,ADCY1,FABP5,ADM,ADRA2A,FHL1,STEAP1,SFRP4,ANK2,SGCD,RAB11FIP2,BIRC5,ACKR4,SLC4A2,MT1E,MT1F,SLC8A2,MT1M,MT1X,MT2A,SLC12A1,MYLIP,NR5A2,IRS2,ATP1A3,SLC9A9,GATA2,BDKRB1,INPP4B,CCN4,GJA1,PPARGC1A,TSPO,NGF,CACNA1G,MLLT11,CA12,CACNB4,HCN1,GRIN2B,CAV1,TGFB1,GSTP1,TGM2,CORO1A,OXTR,P2RX7,P2RY1,CD40,PRKN,PDK4,SERPINF1,ABCB4,CKB,NRXN1,CLIC2,PIK3R1,UGCG,CYP7B1,…
GO: Biological Process	GO:0016050	vesicle organization		0.001235	1	0.01653	0.159		131	1784	PI4K2B,ABCA1,ATP8B4,RHOJ,LRRK2,TCIRG1,XKR4,NRN1,F2R,F2RL1,LRP1B,ADCY1,F8,FABP5,ADM,TUBB4B,MFGE8,SAMD9L,ADRA2A,ATP8A1,AGL,MIF,LOXL4,MME,EEA1,FOXF1,PEAR1,SELENOP,SFRP4,SGIP1,ANK2,RUBCNL,RAB11FIP2,APBA2,ENPP4,APOL1,ACKR4,MSR1,DKK1,SLC17A9,CADPS,SCG3,MYLIP,VAMP4,LMBRD1,EXPH5,RAB8B,GATA2,CREG1,ADA2,CLEC12A,FGL2,TINAGL1,LIN7B,BST2,SPHK1,SERPING1,AP1S2,C3,CACNA1G,TAP1,TAPBP,PNP,CACNB4,CRACR2A,NSF,PCLO,C…
GO: Biological Process	GO:0048477	oogenesis		0.001253	1	0.0167	0.1607		14	98	MDK,MEI4,PDE5A,AURKA,ADRM1,CCNB1,PDE3A,WNT4,TRIP13,ASPM,IGF1,PAQR5,FBXO5,PTX3
GO: Biological Process	GO:0010827	regulation of glucose transmembrane transport		0.001253	1	0.0167	0.1607		14	98	FABP5,MIF,SORBS1,SLC1A2,IRS2,LMBRD1,C3,RHOQ,PIK3R1,SLC25A27,IGF1,PID1,LEP,EDNRA
GO: Biological Process	GO:0007131	reciprocal meiotic recombination		0.00126	1	0.0167	0.1607		10	57	BRIP1,MND1,RAD54L,CHTF18,CENPX,TOP2A,TRIP13,PSMC3IP,EME1,RAD51
GO: Biological Process	GO:0090329	regulation of DNA-dependent DNA replication		0.00126	1	0.0167	0.1607		10	57	DBF4B,CHTF18,BLM,TIMELESS,FBXO5,CDT1,RFC2,RFC4,GMNN,E2F8
GO: Biological Process	GO:0006977	DNA damage response, signal transduction by p53 class mediator resulting in cell cycle arrest		0.00126	1	0.0167	0.1607		10	57	MDM2,RGCC,GTSE1,AURKA,CCNB1,CDK1,CDC25C,BTG2,E2F1,E2F8
GO: Biological Process	GO:1902750	negative regulation of cell cycle G2/M phase transition		0.001261	1	0.0167	0.1607		15	109	FHL1,DTL,BRSK1,CLSPN,BLM,AURKA,BRCA1,IER3,CCNG1,ORC1,CDK1,CDC6,AURKB,PLK1,MIIP
GO: Biological Process	GO:1903530	regulation of secretion by cell		0.001261	1	0.0167	0.1607		73	898	ABAT,LRRK2,TCIRG1,CARD16,ACVR2A,MDK,WLS,NRN1,F2R,F2RL1,ADCY1,ADRA2A,MIF,MMP12,IL17RB,FOXF1,SFRP1,RGCC,APBA2,BIRC5,CADPS,CD274,IRS2,SOX11,EXPH5,RAB8B,LRRC32,GATA2,IFIH1,CCN4,GJA1,SPHK1,NGF,CACNA1G,CCN3,CACNB4,NSF,PCLO,CASP1,GRIN2B,TGFB1,OXTR,P2RX7,P2RY1,TLR4,CD40,PRKN,TTN,NRXN1,EZR,ACVR1C,PIM3,IGF1,IGFBP3,RAB15,PRKG1,CADPS2,IL11,HDAC9,IL13RA2,INHBA,SLC30A1,ITGB2,PTGS1,KCNB1,RAB27B,DPP4,DVL1,ANO1,L…
GO: Biological Process	GO:0098742	cell-cell adhesion via plasma-membrane adhesion molecules		0.001263	1	0.0167	0.1607		30	292	MCAM,PCDH10,TENM3,CADM3,CLSTN2,MYPN,SDK1,CLDN11,CDH2,PCDH7,CDH7,CDH8,CDH10,CDH18,SCARF2,CDHR3,LRFN4,NRXN1,SDK2,NECTIN3,DCHS2,DAB1,ITGA4,ITGB2,PTPRG,PCDH15,AMIGO2,LGALS9,ROBO2,EPHA3
GO: Biological Process	GO:0099536	synaptic signaling		0.001268	1	0.01674	0.1611		74	913	ABAT,LRRK2,NRN1,F2R,ADCY1,FABP5,ADRA2A,SCN1A,SCN2A,SCN9A,MME,APBA2,SORBS1,SLC1A2,SLC1A3,SLC8A2,DKK1,CADPS,LYNX1,BRSK1,GABRB3,GABRE,GAD1,CLSTN2,CYP46A1,BDNF,LIN7B,SPHK1,GLRB,NGF,CACNA1G,NOVA1,CACNB4,NRGN,PCLO,GRID1,GRIN2B,OXTR,P2RX7,P2RY1,LZTS1,PRKN,CDC20,TNR,CDH2,AGRN,CDH8,RASD2,INSYN1,PENK,SERPINE2,NRXN1,HTR1F,CSNK2B,SLITRK5,CADPS2,TUBB2B,SLC30A1,PTGS2,LRP8,LYPD1,KCNB1,KCNQ3,DLG2,KIT,RAC3,KPNA2,…
GO: Biological Process	GO:0006940	regulation of smooth muscle contraction		0.001272	1	0.01676	0.1613		12	77	ABAT,F2R,ADRA2A,SPHK1,CAV1,OXTR,CNN1,MYOCD,PRKG1,PTGS1,PTGS2,KIT
GO: Biological Process	GO:0007409	axonogenesis		0.001284	1	0.0169	0.1626		48	537	MAP2,NRN1,ADCY1,TNFRSF12A,SEMA3A,TUBB3,FGF13,FGFR3,SEMA3C,ARHGDIA,SLIT3,SMO,IRS2,BRSK1,GAP43,SPTB,GFRA1,BDNF,NEFM,NEFH,MYPN,NGF,GPC1,ARHGEF28,TNR,CDH2,AGRN,DCLK1,PDLIM7,NRXN1,PIK3R1,UCHL1,NTN1,EZR,WNT7B,SLITRK5,DPYSL5,DAB1,TUBB2B,ITGA4,DVL1,STMN1,ATL1,SEMA3D,PLXNC1,ROBO2,FLOT1,EPHA3
GO: Biological Process	GO:0022408	negative regulation of cell-cell adhesion		0.001339	1	0.01751	0.1685		23	204	ABAT,MDK,ZNF608,GPNMB,MAD2L2,RGCC,SPINT2,CD274,PDE5A,PAG1,LRRC32,IL20RB,VSIR,FGL2,TGFB1,CD74,TNR,SERPINE2,PIK3R1,SOCS5,PRKG1,RIPOR2,LGALS9
GO: Biological Process	GO:0050954	sensory perception of mechanical stimulus		0.001339	1	0.01751	0.1685		23	204	SCN1A,BIRC5,SLC1A3,GABRB3,ROR1,GRIN2B,TFAP2A,THRB,TLR4,PAX3,CDKN2D,SLC9A3R2,SERPINE2,USP53,COL11A1,IGF1,RIPOR2,PCDH15,KIT,ANO1,CEMIP,TIMM13,MCOLN3
GO: Biological Process	GO:0050974	detection of mechanical stimulus involved in sensory perception		0.001341	1	0.01751	0.1685		9	48	SCN1A,GRIN2B,TLR4,SERPINE2,COL11A1,IGF1,PCDH15,KIT,ANO1
GO: Biological Process	GO:0032924	activin receptor signaling pathway		0.001341	1	0.01751	0.1685		9	48	FSTL3,ACVR2A,ACVRL1,DACT1,FGF9,FST,ACVR1C,CSNK2B,INHBA
GO: Biological Process	GO:0045332	phospholipid translocation		0.001341	1	0.01751	0.1685		9	48	ABCA1,ATP8B4,XKR4,ATP8A1,P2RX7,ABCB4,TMEM30B,PLSCR4,ANO1
GO: Biological Process	GO:1902532	negative regulation of intracellular signal transduction		0.001358	1	0.01766	0.1699		58	681	LRRK2,MDM2,F2RL1,ADCY1,DACT1,ADRA2A,CAMK2N1,SH3RF2,MIF,ARRDC3,FOXM1,SFRP1,SFRP2,SFRP4,LMBRD1,PBK,MSTN,SESN1,PDCD4,RASA4B,GNAZ,CCN3,NPR3,CAV1,GSTP1,DDIAS,P2RX7,P2RY1,TLR4,CD74,IRAK3,PRKN,CDKN2D,PDE3A,SH3BP1,CASC2,BMT2,PIK3IP1,SLC9A3R2,SERPINE2,CLIC2,UCHL1,HSPA1A,HSPB1,EZR,HTR1F,RRM2B,IGF1,RIPOR2,RASSF2,PTGS2,BCL2L12,ACKR3,DUSP2,STMN1,RGS4,EDNRA,MRAP2
GO: Biological Process	GO:0045667	regulation of osteoblast differentiation		0.001359	1	0.01766	0.1699		18	144	TCIRG1,ACVR2A,FBN2,SFRP1,SFRP2,SOX11,CCN4,TMEM119,PDLIM7,WNT4,HAND2,WNT7B,ID3,IGF1,IL6R,IL6ST,RASSF2,FBXO5
GO: Biological Process	GO:0032355	response to estradiol		0.001359	1	0.01766	0.1699		18	144	KIF18A,EZH2,SFRP1,MBD3,GJA1,PPARGC1A,TFPI,TGFB1,GSTP1,OXTR,H2AZ1,PENK,NCOR2,IGFBP2,PTGFR,PTGS2,LEP,EGFR
GO: Biological Process	GO:0019886	antigen processing and presentation of exogenous peptide antigen via MHC class II		0.001385	1	0.01798	0.1729		14	99	KIF18A,RACGAP1,AP1S2,KIF2C,CD74,CENPE,HLA-DPB1,KIF23,KLC2,CTSS,KIF4A,KIF15,KIF11,KIF22
GO: Biological Process	GO:0000122	negative regulation of transcription by RNA polymerase II		0.00139	1	0.01801	0.1733		75	931	MDM2,EZH2,DACT1,ZNF608,FGF9,FGFR3,MAD2L2,MMP12,FST,FOXF1,FOXC2,FOXM1,BHLHE40,MBD3,DKK1,MKX,UHRF1,HES4,SMO,PRDM16,SOX11,GATA2,PRDM1,BMI1,NFATC2,NFIA,EHMT2,SUV39H1,GLIS2,TIMELESS,NOTCH3,TBX2,TBX5,TBX15,PCBP3,TCF21,CAV1,TFAP2A,TFAP2C,TGFB1,THRB,SAMD11,PRKN,PAX3,AURKB,KLF8,HOXB8,UBE2D1,PITX2,PLK1,HSPA1A,VDR,EZR,LMCD1,OSR2,ID3,IFI27,NCOR2,FOXP4,OSR1,MYOCD,MXD3,HDAC9,CREBRF,BTG2,DLX1,DLX2,RARB,FOXP2,MA…
GO: Biological Process	GO:0035825	homologous recombination		0.001447	1	0.01863	0.1792		10	58	BRIP1,MND1,RAD54L,CHTF18,CENPX,TOP2A,TRIP13,PSMC3IP,EME1,RAD51
GO: Biological Process	GO:0006636	unsaturated fatty acid biosynthetic process		0.001447	1	0.01863	0.1792		10	58	FABP5,MIF,AKR1C3,SPHK1,CD74,FADS2,PTGDS,PTGIS,PTGS1,PTGS2
GO: Biological Process	GO:1902400	intracellular signal transduction involved in G1 DNA damage checkpoint		0.001447	1	0.01863	0.1792		10	58	MDM2,RGCC,GTSE1,AURKA,CCNB1,CDK1,CDC25C,BTG2,E2F1,E2F8
GO: Biological Process	GO:0072431	signal transduction involved in mitotic G1 DNA damage checkpoint		0.001447	1	0.01863	0.1792		10	58	MDM2,RGCC,GTSE1,AURKA,CCNB1,CDK1,CDC25C,BTG2,E2F1,E2F8
GO: Biological Process	GO:0051100	negative regulation of binding		0.001462	1	0.0188	0.1809		22	193	MAP2,LRRK2,CARD16,DACT1,MAD2L2,DKK1,SMO,SOX11,AURKA,NEK2,CAV1,P2RY1,AURKB,HAND2,ID3,RIPOR2,ITGA4,DDX11,DVL1,E2F1,STMN1,ARHGAP28
GO: Biological Process	GO:0043388	positive regulation of DNA binding		0.001466	1	0.01882	0.1811		11	68	CDCA5,NGF,TGFB1,TLR4,PRKN,HMGB2,PITX2,HAND2,IGF1,MYOCD,LGALS9
GO: Biological Process	GO:0045671	negative regulation of osteoclast differentiation		0.001476	1	0.01886	0.1815		7	31	FSTL3,SFRP1,INPP4B,TLR3,TLR4,PIK3R1,MAFB
GO: Biological Process	GO:0072012	glomerulus vasculature development		0.001476	1	0.01886	0.1815		7	31	ACTA2,FOXC2,PDGFD,NOTCH3,TCF21,OSR1,IL6R
GO: Biological Process	GO:1902230	negative regulation of intrinsic apoptotic signaling pathway in response to DNA damage		0.001476	1	0.01886	0.1815		7	31	MIF,SFRP2,DDIAS,CD74,CDKN2D,BCL2L12,ACKR3
GO: Biological Process	GO:0044057	regulation of system process		0.001478	1	0.01886	0.1815		61	727	ABAT,LRRK2,ACVR2A,MDM2,F2R,F2RL1,FABP5,SEMA3A,ADM,ADRA2A,FGF13,FBXO32,ANK2,SLC8A2,CELF2,CTNNA3,PDE5A,ATP1A3,RAB8B,MSTN,CCN4,GJA1,PPARGC1A,SPHK1,CACNA1G,CCN3,TBX2,CACNB4,CAV1,THRB,OXTR,TLR4,PRKN,TNR,AGRN,CTSC,TTN,KCNE4,NRXN1,CLIC2,PIK3R1,KCNK15,CNN1,HAND2,LMCD1,IGF1,MYOCD,PRKG1,CTSS,IL6ST,INHBA,PTGS1,PTGS2,KCNJ2,KIT,HBEGF,DVL1,RGS4,LEP,EGFR,NETO2
GO: Biological Process	GO:0080135	regulation of cellular response to stress		0.00149	1	0.01898	0.1826		67	815	LRRK2,EYA2,MDM2,WDR76,F2RL1,SEMA3A,DACT1,SH3RF2,WNT16,MIF,MAP3K10,MAD2L2,FOXM1,FBLN5,SFRP1,SFRP2,SFRP4,SAMD5,RAD51AP1,DKK1,POLQ,RTEL1,PBK,PDCD4,BLM,XYLT1,BRCA1,IER3,SPHK1,SUV39H1,TIMELESS,PNP,CAV1,CBS,GSTP1,TGFBR3,DDIAS,TLR3,TLR4,H2AX,CD74,PRKN,TNR,TNXB,EDA2R,CDKN2D,PIK3R1,HSPA1A,HSPB1,HAND2,EZR,WNT7B,RASSF2,PTGS2,DDX11,CREBRF,BCL2L12,FBXO5,ACKR3,KCNK2,RAD51,FIGN,LEP,LGALS9,LMNB1,EGFR,STEAP3
GO: Biological Process	GO:0043044	ATP-dependent chromatin remodeling		0.001501	1	0.0191	0.1838		13	89	CENPW,HJURP,H4C9,MBD3,CENPI,CENPN,CENPX,CENPA,OIP5,CENPM,CENPO,KNL1,CENPU
GO: Biological Process	GO:0051052	regulation of DNA metabolic process		0.001525	1	0.01937	0.1863		37	389	EYA2,ACVRL1,MAD2L2,FOXM1,RGCC,MBD3,RAD51AP1,CHTF18,POLQ,RTEL1,SMOC2,BLM,GJA1,PPARGC1A,NEK2,BRCA1,IER3,EHMT2,SUV39H1,TIMELESS,PNP,H1-10,TGFB1,CD40,H2AX,AURKB,SLX1B,IGFBP3,DDX11,KCNK2,CDT1,KPNA2,RAD51,RFC2,RFC4,FIGN,EGFR
GO: Biological Process	GO:0051403	stress-activated MAPK cascade		0.001533	1	0.01942	0.1869		32	322	F2RL1,SEMA3A,DACT1,SH3RF2,WNT16,MAP3K10,FGFR3,FOXM1,SFRP1,SFRP2,SFRP4,SAMD5,DKK1,PBK,PDCD4,SPHK1,CBS,GSTP1,TGFBR3,TLR3,TLR4,PRKN,TNXB,EDA2R,HAND2,EZR,WNT7B,RASSF2,LEP,LGALS9,LMNB1,EGFR
GO: Biological Process	GO:0001816	cytokine production		0.001533	1	0.01942	0.1869		71	875	ABCA1,TRAIP,LRRK2,TCIRG1,CARD16,MDK,F2R,F2RL1,ADRA2A,MIF,GPNMB,MMP12,IL17RB,RGCC,APOD,IGF2BP1,IGF2BP3,CD274,LRRC32,IL20RB,PDCD4,VSIR,IFIH1,CCN4,SULF2,BRCA1,NFATC2,BST2,SPHK1,SULF1,TSPO,C3,PNP,CASP1,TGFB1,GSTP1,P2RX7,TLR3,TLR4,CD40,CD74,IRAK3,PCSK5,HLA-DPB1,HMGB2,CHI3L1,PIK3R1,PLCG2,CMKLR1,HSPA1A,HSPB1,EZR,IGF1,ISG15,SOCS5,LSM14A,IL6R,IL6ST,HDAC9,INHBA,NOX5,PTGS2,ITGB8,KIT,MUC16,LEP,LGALS9,LTBP1,L…
GO: Biological Process	GO:1904019	epithelial cell apoptotic process		0.00155	1	0.0196	0.1886		17	134	MDK,SFRP4,RGCC,AKR1C3,GATA2,PDCD4,PPARGC1A,NGF,COL18A1,CD40,PGR,IGF1,IL11,ITGA4,KRT8,KRT18,E2F1
GO: Biological Process	GO:0034204	lipid translocation		0.001562	1	0.01969	0.1894		9	49	ABCA1,ATP8B4,XKR4,ATP8A1,P2RX7,ABCB4,TMEM30B,PLSCR4,ANO1
GO: Biological Process	GO:0002063	chondrocyte development		0.001562	1	0.01969	0.1894		9	49	ACAN,SFRP2,SULF2,SULF1,RFLNA,VIT,COL7A1,COL11A1,POC1A
GO: Biological Process	GO:1901699	cellular response to nitrogen compound		0.001568	1	0.01974	0.1899		63	758	BRIP1,LRRK2,TCIRG1,MDM2,EZH2,ADCY1,SOCS7,FOXC2,SFRP1,SORBS1,PDGFD,IRS2,ATP1A3,LMBRD1,GABRB3,RAB8B,MSTN,SESN1,BLM,IFIH1,PPARGC1A,BRCA1,BAIAP2L1,EHMT2,TIMELESS,MGARP,ADRM1,HCN1,CAV1,TGFB1,GSTP1,RHOQ,P2RX7,P2RY1,TLR3,TLR4,H2AZ1,PRKN,CDC6,AGRN,PDE3A,PDK4,PENK,NR4A1,PIK3R1,COL4A1,EZR,HTR1F,IGF1,PRLR,HDAC9,ITGA4,PTGS2,DDX11,LYPD1,KCNQ3,PID1,RAD51,RARRES2,RGS4,LEP,EGFR,FLOT1
GO: Biological Process	GO:1902806	regulation of cell cycle G1/S phase transition		0.001574	1	0.01979	0.1903		24	219	MDM2,EZH2,CDC45,DACT1,GPNMB,FHL1,RGCC,GTSE1,PDPN,AURKA,CACNB4,CCNB1,CCND2,CDK1,CDC6,CDC25C,CDKN2D,BTG2,KIF14,FAM83D,E2F1,E2F8,EGFR,HASPIN
GO: Biological Process	GO:0001701	in utero embryonic development		0.001626	1	0.02041	0.1964		46	515	ACVRL1,LRP1B,ADM,FOXF1,APBA2,GINS4,STIL,MBD3,SPINT2,ASF1B,SMO,PLK4,GATA2,PRDM1,BMI1,GJA1,NEK2,NECAB1,SUV39H1,GRIN2B,TEAD4,TFAP2C,CCNB1,RSPO3,TGFBR3,CCNB2,PHLDA2,TTN,PITX2,HAND2,WNT7B,ACVR1C,NCOR2,IGF1,PLPP4,ITGA4,SLC30A1,NCAPG2,KRT8,KRT19,HBEGF,E2F8,EDNRA,EGFR,LPAR6,TM4SF1
GO: Biological Process	GO:0001667	ameboidal-type cell migration		0.001628	1	0.02041	0.1964		45	501	RHOJ,ACTA2,MCC,CYGB,ACVRL1,SEMA3A,MMP12,FOXC2,SEMA3C,RGCC,PLPP3,SMO,PDXDC1,GATA2,SMOC2,SYNE2,BMPER,CCN3,TGFB1,TGFBR3,CD40,PAX3,ENPP2,SERPINF1,SH3BP1,NR4A1,ANLN,PITX2,HSPB1,PKN3,HAND2,ACVR1C,IGF1,CSNK2B,HDAC9,PRSS3,ITGA4,DCN,ITGB2,PTGS2,PTPRG,KIT,DPP4,HBEGF,SEMA3D
GO: Biological Process	GO:1901970	positive regulation of mitotic sister chromatid separation		0.001648	1	0.02056	0.1978		4	10	CENPE,ESPL1,DLGAP5,CDT1
GO: Biological Process	GO:0061820	telomeric D-loop disassembly		0.001648	1	0.02056	0.1978		4	10	RTEL1,BLM,SLX1B,RECQL4
GO: Biological Process	GO:0045842	positive regulation of mitotic metaphase/anaphase transition		0.001648	1	0.02056	0.1978		4	10	CENPE,ESPL1,DLGAP5,CDT1
GO: Biological Process	GO:0030199	collagen fibril organization		0.001655	1	0.02061	0.1983		10	59	ACAN,LOXL4,FOXC2,SFRP2,FMOD,MKX,TNXB,COL11A1,DPT,LUM
GO: Biological Process	GO:0021879	forebrain neuron differentiation		0.001656	1	0.02061	0.1983		11	69	SEMA3A,SLIT3,GATA2,DCLK2,TFAP2A,TFAP2C,INHBA,DLX1,DLX2,RAC3,ROBO2
GO: Biological Process	GO:0040013	negative regulation of locomotion		0.001661	1	0.02061	0.1983		40	432	TP53INP1,MCC,CYGB,ACVRL1,SEMA3A,ACAN,MIF,ARRDC3,SEMA3C,SFRP1,SFRP2,RGCC,APOD,ARHGDIA,SPINT2,PODN,PPARGC1A,BST2,SULF1,LDLRAD4,CCN3,TBX5,TGFB1,GSTP1,TGFBR3,CD74,SERPINF1,WNT4,MIIP,ACVR1C,IGFBP3,CSNK2B,MYOCD,PRKG1,RIPOR2,TRIM26,DCN,PTPRG,SEMA3D,ROBO2
GO: Biological Process	GO:0006024	glycosaminoglycan biosynthetic process		0.001664	1	0.02061	0.1983		15	112	ACAN,FMOD,XYLT1,GPC2,GPC1,TGFB1,AGRN,PRELP,DCN,B3GAT3,CHPF,CEMIP,CHSY3,LUM,DSEL
GO: Biological Process	GO:0071156	regulation of cell cycle arrest		0.001664	1	0.02061	0.1983		15	112	MDM2,MIF,FOXM1,RGCC,GTSE1,AURKA,BRCA1,CCNB1,TGFB1,CDK1,CDC25C,RIPOR2,BTG2,E2F1,E2F8
GO: Biological Process	GO:2000224	regulation of testosterone biosynthetic process		0.001675	1	0.02063	0.1985		3	5	AKR1C3,WNT4,PRKG1
GO: Biological Process	GO:0072162	metanephric mesenchymal cell differentiation		0.001675	1	0.02063	0.1985		3	5	TCF21,WNT4,OSR1
GO: Biological Process	GO:0044314	protein K27-linked ubiquitination		0.001675	1	0.02063	0.1985		3	5	UBE2T,UBE2S,PRKN
GO: Biological Process	GO:0009448	gamma-aminobutyric acid metabolic process		0.001675	1	0.02063	0.1985		3	5	ABAT,SLC1A3,GAD1
GO: Biological Process	GO:0110110	positive regulation of animal organ morphogenesis		0.001684	1	0.02068	0.1989		14	101	MDK,SEMA3C,DKK1,SMO,TFAP2A,TGFB1,WNT4,HOXC11,HOXD11,HAND2,VDR,FOXP2,EDNRA,ROBO2
GO: Biological Process	GO:0098660	inorganic ion transmembrane transport		0.001684	1	0.02068	0.1989		85	1088	TCIRG1,F2R,ADRA2A,TRPM3,SCN1A,SCN2A,SCN9A,FGF13,FHL1,STEAP1,ANK2,APOL1,SLC1A2,SLC1A3,GADD45GIP1,SLC4A2,SLC8A2,SLC12A1,SLC15A2,TSPAN13,ATP1A3,KCNH5,ATP5F1D,GABRB3,GABRE,SLC9A9,HECW1,NDUFB7,BDKRB1,STAC,BDNF,GLRB,NGF,CACNA1G,CACNB4,CRACR2A,HCN1,ADAMTS8,GRIN2B,CAV1,CCNB1,TGFB1,CORO1A,P2RX7,CDK1,AGRN,KCNE4,KCNQ5,CLIC2,KCNK15,PLCG2,HSPA2,SLC25A27,SLC31A2,SLC40A1,CLCA2,SLC25A10,TMEM37,OSR1,PRKG1,NDUFS7,…
GO: Biological Process	GO:0007162	negative regulation of cell adhesion		0.001694	1	0.02077	0.1998		32	324	ABAT,ACVRL1,MDK,ZNF608,GPNMB,MAD2L2,MMP12,RGCC,APOD,ADAM22,ARHGDIA,SPINT2,CD274,PDE5A,PAG1,LRRC32,IL20RB,VSIR,FGL2,TGFB1,CD74,TNR,ENPP2,JAM2,SERPINE2,PIK3R1,SOCS5,PRKG1,RIPOR2,DAB1,LGALS9,PLXNC1
GO: Biological Process	GO:0035296	regulation of tube diameter		0.001705	1	0.02084	0.2005		21	183	ACTA2,F2R,F2RL1,ADM,ADRA2A,FOXC2,PDE5A,GJA1,CACNA1G,CAV1,CBS,TGFBR3,OXTR,P2RY1,PRKG1,ITGA1,PTGS1,PTGS2,LEP,EDNRA,EGFR
GO: Biological Process	GO:0097746	regulation of blood vessel diameter		0.001705	1	0.02084	0.2005		21	183	ACTA2,F2R,F2RL1,ADM,ADRA2A,FOXC2,PDE5A,GJA1,CACNA1G,CAV1,CBS,TGFBR3,OXTR,P2RY1,PRKG1,ITGA1,PTGS1,PTGS2,LEP,EDNRA,EGFR
GO: Biological Process	GO:1902533	positive regulation of intracellular signal transduction		0.001715	1	0.02094	0.2015		87	1119	ACTA2,LRRK2,CARD16,EZH2,WLS,F2R,F2RL1,F2RL2,TRIM22,SEMA3A,ADRA2A,SH3RF2,WNT16,MIF,MAP3K10,FGF9,FGFR3,GPNMB,FLT1,SAMD5,SLC12A1,DKK1,PDGFD,AKR1C3,PDE5A,IRS2,SOX11,PDCD4,GJA1,BST2,SPHK1,BUB1,NGF,C3,BMPER,ROR1,CASP1,CASP10,CAV1,TGFA,TGFB1,TGM2,GUCY1A2,P2RX7,P2RY1,TLR3,TLR4,CD40,APOL3,CD74,PRKN,CDK1,CDH2,EDA2R,RASD2,CHI3L1,NRXN1,PIK3R1,HSPA1A,IQGAP3,HAND2,LMCD1,WNT7B,IGF1,IGFBP3,MAP2K6,IL6R,IL11,RASSF…
GO: Biological Process	GO:0050678	regulation of epithelial cell proliferation		0.001733	1	0.02113	0.2032		40	433	MCC,ACVRL1,MDK,FGF9,FGFR3,MMP12,FLT1,SFRP1,SFRP2,RGCC,BIRC5,UHRF1,SMO,SOX11,GATA2,GJA1,SULF2,SULF1,CAV1,CCND2,TGFA,TGFB1,TGFBR3,THBS4,SERPINF1,HMGB2,NR4A1,PGR,CYP7B1,IQGAP3,VDR,OSR2,IGF1,OSR1,ITGA4,FOXP2,MUC16,LEP,EDNRA,EGFR
GO: Biological Process	GO:0060541	respiratory system development		0.001746	1	0.02126	0.2045		27	259	FSTL3,SPEF2,MGP,FGF9,FGFR3,MME,FOXF1,PDPN,SOX11,TIMELESS,STRA6,TBX5,TCF21,HHIP,THRB,CHI3L1,PGR,PITX2,WNT7B,NCOR2,FOXP4,IGF1,MYOCD,FOXP2,ANO1,EGFR,RXFP1
GO: Biological Process	GO:0003208	cardiac ventricle morphogenesis		0.001784	1	0.02169	0.2087		12	80	FGF9,FOXF1,FOXC2,SEMA3C,SFRP2,SOX11,TBX5,TGFB1,TGFBR3,HAND2,COL11A1,CPE
GO: Biological Process	GO:0042063	gliogenesis		0.001797	1	0.0218	0.2097		34	352	APCDD1,MDK,EZH2,SOCS7,FGFR3,ADAM22,PLPP3,ASPA,SMO,SOX11,GAP43,SYNE2,TSPO,GPC1,ROR1,TGFB1,GSTP1,P2RY1,TLR4,CDK1,CDH2,ENPP2,PENK,SERPINE2,SUN2,MBOAT7,IGF1,IL6ST,DAB1,LRP8,DLX1,DLX2,E2F1,EGFR
GO: Biological Process	GO:0010458	exit from mitosis		0.001798	1	0.0218	0.2097		7	32	RGCC,BIRC5,CDCA5,UBE2S,UBE2C,TGFB1,ANLN
GO: Biological Process	GO:0042770	signal transduction in response to DNA damage		0.001823	1	0.02205	0.2121		17	136	MDM2,MIF,MAD2L2,FOXM1,RGCC,GTSE1,DTL,AURKA,BRCA1,CCNB1,CD74,CDK1,CDC25C,PLK1,BTG2,E2F1,E2F8
GO: Biological Process	GO:0035150	regulation of tube size		0.001824	1	0.02205	0.2121		21	184	ACTA2,F2R,F2RL1,ADM,ADRA2A,FOXC2,PDE5A,GJA1,CACNA1G,CAV1,CBS,TGFBR3,OXTR,P2RY1,PRKG1,ITGA1,PTGS1,PTGS2,LEP,EDNRA,EGFR
GO: Biological Process	GO:0043586	tongue development		0.001839	1	0.02214	0.213		6	24	PRDM16,BDNF,HAND2,CYP26B1,KIT,EGFR
GO: Biological Process	GO:0007063	regulation of sister chromatid cohesion		0.001839	1	0.02214	0.213		6	24	FEN1,CDCA5,BUB1,RECQL4,ESPL1,DDX11
GO: Biological Process	GO:0007095	mitotic G2 DNA damage checkpoint		0.001839	1	0.02214	0.213		6	24	BRSK1,CLSPN,BLM,IER3,CCNG1,CDK1
GO: Biological Process	GO:0032465	regulation of cytokinesis		0.001844	1	0.02217	0.2132		13	91	RACGAP1,AURKA,PRC1,CDC6,AURKB,DCDC1,PLK1,KIF23,FSD1,INCENP,KIF14,E2F8,KIF20A
GO: Biological Process	GO:0050768	negative regulation of neurogenesis		0.001884	1	0.02252	0.2166		34	353	MAP2,LRRK2,MDM2,SEMA3A,FGF13,FGFR3,SEMA3C,ARHGDIA,DKK1,MYLIP,HES4,SOX11,BDNF,XYLT1,TSPO,NOTCH3,STMN2,CAV1,TGFB1,THRB,TNR,ASPM,NTN1,WNT7B,ID3,DNM3,DAB1,BRINP1,PRAG1,PTPRG,DLX1,DLX2,SEMA3D,EPHA3
GO: Biological Process	GO:0019985	translesion synthesis		0.001884	1	0.02252	0.2166		8	41	MAD2L2,DTL,POLD1,ISG15,USP43,REV3L,RFC2,RFC4
GO: Biological Process	GO:1902403	signal transduction involved in mitotic DNA integrity checkpoint		0.001887	1	0.02252	0.2166		10	60	MDM2,RGCC,GTSE1,AURKA,CCNB1,CDK1,CDC25C,BTG2,E2F1,E2F8
GO: Biological Process	GO:1902402	signal transduction involved in mitotic DNA damage checkpoint		0.001887	1	0.02252	0.2166		10	60	MDM2,RGCC,GTSE1,AURKA,CCNB1,CDK1,CDC25C,BTG2,E2F1,E2F8
GO: Biological Process	GO:0072413	signal transduction involved in mitotic cell cycle checkpoint		0.001887	1	0.02252	0.2166		10	60	MDM2,RGCC,GTSE1,AURKA,CCNB1,CDK1,CDC25C,BTG2,E2F1,E2F8
GO: Biological Process	GO:0031396	regulation of protein ubiquitination		0.001891	1	0.02253	0.2168		24	222	LRRK2,SH3RF2,FGFR3,ARRDC3,MAD2L2,CENPX,BMI1,BRCA1,SPHK1,TSPO,NGF,UBE2S,PCLO,UBE2C,CAV1,PRKN,CDC20,RASD2,UBE2D1,PLK1,HSPA1A,ISG15,FBXO5,FANCI
GO: Biological Process	GO:0090130	tissue migration		0.001961	1	0.02334	0.2245		36	381	RHOJ,ACTA2,MCC,ACTC1,ACTG2,ACVRL1,SEMA3A,FOXF1,FOXC2,RGCC,PLPP3,GATA2,SMOC2,BMPER,CCN3,TGFB1,TGFBR3,CD40,ENPP2,SERPINF1,SH3BP1,NR4A1,ANLN,HSPB1,PKN3,IGF1,CSNK2B,HDAC9,PRSS3,DCN,ITGB2,PTGS2,PTPRG,KIT,DPP4,HBEGF
GO: Biological Process	GO:0050863	regulation of T cell activation		0.001973	1	0.02342	0.2253		34	354	MDK,FANCA,FANCD2,ZNF608,GPNMB,CD274,PDE5A,PAG1,LRRC32,IL20RB,VSIR,FGL2,PRDM1,BLM,BMI1,NFATC2,PNP,ADRM1,CAV1,TGFB1,CORO1A,CD74,HLA-DPB1,PIK3R1,CYP26B1,IGF1,IGFBP2,SOCS5,IL6R,IL6ST,RIPOR2,DPP4,LEP,LGALS9
GO: Biological Process	GO:1902807	negative regulation of cell cycle G1/S phase transition		0.001974	1	0.02342	0.2253		17	137	MDM2,EZH2,DACT1,GPNMB,FHL1,RGCC,GTSE1,AURKA,CACNB4,CCNB1,CDK1,CDC25C,CDKN2D,BTG2,E2F1,E2F8,HASPIN
GO: Biological Process	GO:0043068	positive regulation of programmed cell death		0.002031	1	0.02404	0.2312		64	781	TP53INP1,LRRK2,F2R,TNFRSF12A,ADM,CSRNP3,MAP3K10,FGFR3,FBXO32,SFRP1,SFRP2,SFRP4,RGCC,SIVA1,AKR1C3,CD274,PDE5A,MYBL2,JMY,PDCD4,PPARGC1A,BUB1,TSPO,NGF,MLLT11,CASP1,CASP10,CAV1,TFAP2A,TGFB1,ZMAT3,TGM2,COL18A1,P2RX7,TLR3,TLR4,CD40,PRKN,AGRN,TOP2A,CTSC,NR4A1,CASC2,HOXA13,ADAMTSL4,VDR,G0S2,ID3,ACVR1C,IGFBP3,MAP2K6,INHBA,RASSF2,DAPK1,ITGA1,ITGA4,MELK,PTGIS,PTGS2,RARB,E2F1,LEP,LGALS9,STEAP3
GO: Biological Process	GO:0002495	antigen processing and presentation of peptide antigen via MHC class II		0.002034	1	0.02404	0.2312		14	103	KIF18A,RACGAP1,AP1S2,KIF2C,CD74,CENPE,HLA-DPB1,KIF23,KLC2,CTSS,KIF4A,KIF15,KIF11,KIF22
GO: Biological Process	GO:0003214	cardiac left ventricle morphogenesis		0.00204	1	0.02404	0.2312		5	17	FGF9,FOXF1,SFRP2,TBX5,CPE
GO: Biological Process	GO:0072537	fibroblast activation		0.00204	1	0.02404	0.2312		5	17	ACTA2,CYGB,RGCC,MYOCD,LEP
GO: Biological Process	GO:0006266	DNA ligation		0.00204	1	0.02404	0.2312		5	17	TOP2A,HMGB2,PAXX,RAD51,LIG1
GO: Biological Process	GO:0032102	negative regulation of response to external stimulus		0.002048	1	0.0241	0.2318		40	437	ABAT,CARD16,MDK,SEMA3A,MIF,MMP12,FOXF1,SEMA3C,APOD,PBK,IL20RB,PDCD4,FGL2,PRDM1,XYLT1,GJA1,IER3,SERPING1,TAP1,CCN3,TFPI,GSTP1,SERPINB2,IRAK3,TNR,SERPINF1,WNT4,SERPINE2,NRXN1,IGF1,SOCS5,PRKG1,PROS1,PTGIS,DVL1,MUC16,LEP,LGALS9,SEMA3D,ROBO2
GO: Biological Process	GO:0099537	trans-synaptic signaling		0.002054	1	0.02413	0.2321		72	900	ABAT,LRRK2,NRN1,F2R,ADCY1,FABP5,ADRA2A,SCN1A,SCN2A,SCN9A,MME,APBA2,SLC1A2,SLC1A3,SLC8A2,DKK1,CADPS,LYNX1,BRSK1,GABRB3,GABRE,GAD1,CLSTN2,CYP46A1,BDNF,LIN7B,SPHK1,GLRB,NGF,CACNA1G,NOVA1,CACNB4,NRGN,PCLO,GRID1,GRIN2B,OXTR,P2RX7,P2RY1,LZTS1,PRKN,CDC20,TNR,CDH2,AGRN,CDH8,RASD2,INSYN1,PENK,SERPINE2,NRXN1,HTR1F,CSNK2B,SLITRK5,CADPS2,TUBB2B,SLC30A1,PTGS2,LRP8,LYPD1,KCNB1,KCNQ3,DLG2,KIT,RAC3,DTNA,DVL1,RGS…
GO: Biological Process	GO:0006813	potassium ion transport		0.002056	1	0.02413	0.2321		28	275	ADRA2A,MIF,FHL1,ANK2,SLC1A3,SLC12A1,ATP1A3,KCNH5,SLC9A9,NSF,HCN1,CAV1,AGRN,KCNE4,KCNQ5,KCNK15,PRKG1,KCNA4,KCNB1,KCNG1,KCNJ2,KCNJ6,KCNJ15,KCNK2,KCNQ3,KCNS2,RGS4,NETO2
GO: Biological Process	GO:1903532	positive regulation of secretion by cell		0.00206	1	0.02413	0.2321		44	493	ABAT,LRRK2,ACVR2A,MDK,WLS,F2R,F2RL1,MIF,MMP12,IL17RB,RGCC,CADPS,CD274,IRS2,SOX11,EXPH5,RAB8B,GATA2,IFIH1,GJA1,SPHK1,CACNA1G,CACNB4,CASP1,GRIN2B,TGFB1,OXTR,P2RX7,P2RY1,TLR4,PRKN,TTN,EZR,IGF1,RAB15,CADPS2,INHBA,ITGB2,KCNB1,RAB27B,ANO1,LEP,LGALS9,EGFR
GO: Biological Process	GO:1901342	regulation of vasculature development		0.002062	1	0.02413	0.2321		42	465	RHOJ,ACVRL1,MDK,TNFRSF12A,ADM,FGF9,GPNMB,FOXC2,FLT1,SFRP1,SFRP2,RGCC,PDGFD,GATA2,SMOC2,PDCD4,BRCA1,NFATC2,SPHK1,SULF1,C3,BMPER,HHIP,THBS4,TLR3,CD40,ENPP2,SERPINF1,WNT4,CHI3L1,HSPB1,COL4A2,MYOCD,IL6R,HDAC9,DCN,ITGB2,PTGIS,PTGS2,ITGB8,KIT,LEP
GO: Biological Process	GO:0044070	regulation of anion transport		0.002081	1	0.02425	0.2333		16	126	ABAT,ATP8A1,MIF,SFRP4,IRS2,ACSL5,GABRE,GRIN2B,P2RX7,ABCB4,OSR1,PRKG1,PRKG2,MAP2K6,RGS4,LEP
GO: Biological Process	GO:0043123	positive regulation of I-kappaB kinase/NF-kappaB signaling		0.002084	1	0.02425	0.2333		21	186	CARD16,WLS,F2R,F2RL1,TRIM22,GJA1,BST2,ROR1,CASP1,CASP10,TGM2,TLR3,TLR4,CD40,APOL3,CD74,PRKN,EDA2R,LURAP1L,LGALS9,EEF1D
GO: Biological Process	GO:0071248	cellular response to metal ion		0.002088	1	0.02425	0.2333		23	211	FSTL3,LRRK2,ADCY1,MT1E,MT1F,MT1M,MT1X,MT2A,AKR1C3,PPARGC1A,TSPO,RASA4B,TFAP2A,CCNB1,PRKN,CPNE8,SERPINF1,NRXN1,SLC40A1,PTGS2,DLG2,SYT15,EGFR
GO: Biological Process	GO:0035051	cardiocyte differentiation		0.002088	1	0.02425	0.2333		23	211	ACTC1,SEMA3C,SGCD,DKK1,PDCD4,CCN4,TBX2,TBX5,CCNB1,TGFB1,TGFBR3,PAX3,CDK1,ALPK2,TTN,PITX2,HAND2,IGF1,MYOCD,PRKG1,RARB,RGS4,EGFR
GO: Biological Process	GO:0001662	behavioral fear response		0.002089	1	0.02425	0.2333		9	51	MDK,ANKFN1,BDNF,GJA1,GRIN2B,PENK,BRINP1,LYPD1,DPP4
GO: Biological Process	GO:0003197	endocardial cushion development		0.002089	1	0.02425	0.2333		9	51	ERG,ACVRL1,MDM2,FOXF1,TBX2,TBX5,TGFB1,ROBO2,EPHA3
GO: Biological Process	GO:0042098	T cell proliferation		0.002131	1	0.0247	0.2376		24	224	GPNMB,CD274,PDE5A,LRRC32,IL20RB,VSIR,BLM,BMI1,GJA1,PNP,TGFB1,CORO1A,P2RX7,HLA-DPB1,WNT4,IGF1,IGFBP2,CTPS1,IL6R,IL6ST,RIPOR2,ITGB2,LEP,LGALS9
GO: Biological Process	GO:0046605	regulation of centrosome cycle		0.002144	1	0.02478	0.2384		10	61	STIL,CEP131,PLK4,CENPJ,AURKA,NEK2,BRCA1,CCNF,POC1A,KIF11
GO: Biological Process	GO:0045661	regulation of myoblast differentiation		0.002144	1	0.02478	0.2384		10	61	MKX,MBNL3,MSTN,TGFB1,PIK3R1,ID3,IGFBP3,MYOCD,RIPOR2,CDON
GO: Biological Process	GO:0051091	positive regulation of DNA-binding transcription factor activity		0.00215	1	0.02482	0.2388		52	608	CARD16,WLS,F2R,F2RL1,TRIM22,ADCY1,RGCC,SAMD5,PLPP3,SMO,BEX1,TRIM34,JMY,PDCD4,BDNF,GJA1,PPARGC1A,BST2,SPHK1,NGF,CCN3,ROR1,CASP1,CASP10,CAV1,TGFB1,GSTP1,TGFBR3,TGM2,TLR3,TLR4,CD40,APOL3,CD74,IRAK3,PRKN,EDA2R,CHI3L1,HSPA1A,HSPB1,EZR,MYOCD,RASSF2,TRIM26,ITGB2,LRP8,LURAP1L,KIT,LGALS9,EEF1D,EGFR,FLOT1
GO: Biological Process	GO:0034332	adherens junction organization		0.002157	1	0.02483	0.2389		18	150	ACVRL1,SFRP1,SORBS1,APOD,CADM3,RAB8B,PLEKHA7,CDH2,CDH7,CDH8,CDH10,CDH18,ENPP2,CDHR3,WNT4,NECTIN3,KIFC3,EPHA3
GO: Biological Process	GO:0001823	mesonephros development		0.00217	1	0.02483	0.2389		15	115	FOXC2,SFRP1,SIM1,SMO,BDNF,TIMELESS,BMPER,TCF21,TGFB1,WNT4,HOXD11,OSR2,OSR1,RARB,ROBO2
GO: Biological Process	GO:0061440	kidney vasculature development		0.002172	1	0.02483	0.2389		7	33	ACTA2,FOXC2,PDGFD,NOTCH3,TCF21,OSR1,IL6R
GO: Biological Process	GO:0097421	liver regeneration		0.002172	1	0.02483	0.2389		7	33	EZH2,AURKA,SULF2,TGFB1,TYMS,CSNK2B,EGFR
GO: Biological Process	GO:0061437	renal system vasculature development		0.002172	1	0.02483	0.2389		7	33	ACTA2,FOXC2,PDGFD,NOTCH3,TCF21,OSR1,IL6R
GO: Biological Process	GO:0071295	cellular response to vitamin		0.002172	1	0.02483	0.2389		7	33	BRIP1,MDM2,SFRP1,PENK,VDR,CYP24A1,LEP
GO: Biological Process	GO:0072330	monocarboxylic acid biosynthetic process		0.002173	1	0.02483	0.2389		26	250	ABAT,HACD4,CYP39A1,FABP5,FASN,MIF,SLC1A3,AKR1C3,GAD1,ACSS1,CYP46A1,BRCA1,SPHK1,CH25H,CD74,PDK4,ACOT7,FADS2,CYP7B1,DCN,PTGDS,PTGIS,PTGS1,PTGS2,LIPC,DSEL
GO: Biological Process	GO:1901698	response to nitrogen compound		0.002175	1	0.02483	0.2389		93	1220	ABAT,ABCA1,BRIP1,LRRK2,TCIRG1,MDM2,EZH2,ADCY1,SOCS7,ADM,MMP12,FOXC2,SFRP1,SORBS1,SLC1A2,SLC1A3,PDGFD,MYLIP,IRS2,ATP1A3,LMBRD1,GABRB3,RAB8B,GCNT1,MSTN,SESN1,STAT4,BLM,IFIH1,GJA1,PPARGC1A,BRCA1,BAIAP2L1,EHMT2,GLRB,TSPO,TIMELESS,MGARP,SDK1,ADRM1,HCN1,GRIN2B,CAV1,CBS,TGFB1,GSTP1,RHOQ,TGFBR3,OXTR,P2RX7,P2RY1,TLR3,TLR4,H2AZ1,IRAK3,PRKN,CDK1,CDC6,AGRN,PDE3A,PDK4,PENK,NR4A1,PGR,TYMS,PIK3R1,SDF2L1,PLCG2,C…
GO: Biological Process	GO:0042110	T cell activation		0.002188	1	0.02495	0.24		47	537	TCIRG1,MDK,F2RL1,FANCA,FANCD2,ZNF608,GPNMB,CD274,PDE5A,PAG1,LRRC32,IL20RB,VSIR,FGL2,PRDM1,BLM,BMI1,GJA1,NFATC2,PNP,CACNB4,ADRM1,CAV1,TGFB1,CORO1A,P2RX7,CD74,HLA-DPB1,NCAPH2,WNT4,PIK3R1,APBB1IP,CYP26B1,IGF1,IGFBP2,SOCS5,CTPS1,PRLR,IL6R,IL6ST,RIPOR2,ITGB2,MAFB,KIT,DPP4,LEP,LGALS9
GO: Biological Process	GO:0001505	regulation of neurotransmitter levels		0.002211	1	0.0251	0.2415		39	425	ABAT,MAOA,CHDH,LRRK2,NRN1,ADCY1,ADRA2A,APBA2,SLC1A2,SLC1A3,SLC1A7,CADPS,BRSK1,GAD1,LIN7B,SPHK1,TSPO,NGF,CACNB4,PCLO,CAV1,P2RX7,P2RY1,TLR4,PRKN,NRXN1,DMGDH,MOXD1,IGF1,CADPS2,SLC30A1,ITGB2,PTGIS,PTGS2,PTX3,DVL1,RGS4,UNC13C,FLOT1
GO: Biological Process	GO:0021872	forebrain generation of neurons		0.002212	1	0.0251	0.2415		12	82	SEMA3A,SLIT3,GATA2,DCLK2,TFAP2A,TFAP2C,ASPM,INHBA,DLX1,DLX2,RAC3,ROBO2
GO: Biological Process	GO:0031145	anaphase-promoting complex-dependent catabolic process		0.002212	1	0.0251	0.2415		12	82	AURKA,BUB1B,UBE2S,UBE2C,CCNB1,CDK1,CDC20,AURKB,PTTG1,UBE2D1,PLK1,FBXO5
GO: Biological Process	GO:1902229	regulation of intrinsic apoptotic signaling pathway in response to DNA damage		0.002213	1	0.0251	0.2415		8	42	MIF,SFRP2,DDIAS,CD74,CDKN2D,BCL2L12,ACKR3,STEAP3
GO: Biological Process	GO:0002504	antigen processing and presentation of peptide or polysaccharide antigen via MHC class II		0.00223	1	0.02526	0.243		14	104	KIF18A,RACGAP1,AP1S2,KIF2C,CD74,CENPE,HLA-DPB1,KIF23,KLC2,CTSS,KIF4A,KIF15,KIF11,KIF22
GO: Biological Process	GO:0051046	regulation of secretion		0.002299	1	0.026	0.2501		76	964	ABAT,LRRK2,TCIRG1,CARD16,ACVR2A,MDK,WLS,NRN1,F2R,F2RL1,ADCY1,ADRA2A,MIF,MMP12,IL17RB,FOXF1,SFRP1,RGCC,APBA2,BIRC5,CADPS,CD274,IRS2,SOX11,EXPH5,RAB8B,LRRC32,GATA2,IFIH1,CCN4,GJA1,SPHK1,NGF,CACNA1G,CCN3,CACNB4,NSF,PCLO,CASP1,OAS2,GRIN2B,TGFB1,OXTR,P2RX7,P2RY1,TLR4,CD40,CD74,PRKN,TTN,NRXN1,EZR,ACVR1C,PIM3,IGF1,IGFBP3,RAB15,PRKG1,CADPS2,MAP2K6,IL11,HDAC9,IL13RA2,INHBA,SLC30A1,ITGB2,PTGS1,KCNB1,RAB27B…
GO: Biological Process	GO:1903522	regulation of blood circulation		0.002323	1	0.02624	0.2524		33	344	MDM2,F2R,F2RL1,SEMA3A,ADM,ADRA2A,FGF13,ANK2,SLC8A2,CELF2,CTNNA3,PDE5A,ATP1A3,GJA1,CACNA1G,TBX2,CACNB4,CAV1,THRB,OXTR,AGRN,KCNE4,CLIC2,PIK3R1,KCNK15,PRKG1,PTGS1,PTGS2,KCNJ2,HBEGF,RGS4,LEP,EGFR
GO: Biological Process	GO:0010942	positive regulation of cell death		0.002341	1	0.02641	0.2541		68	845	TP53INP1,LRRK2,F2R,TNFRSF12A,ADM,CSRNP3,MAP3K10,FGFR3,FBXO32,SFRP1,SFRP2,SFRP4,RGCC,SIVA1,DKK1,AKR1C3,CD274,PDE5A,MYBL2,JMY,PDCD4,PPARGC1A,BUB1,TSPO,NGF,MLLT11,CASP1,CASP10,GRIN2B,CAV1,TFAP2A,TGFB1,ZMAT3,TGM2,COL18A1,P2RX7,TLR3,TLR4,CD40,PRKN,AGRN,TOP2A,CTSC,NR4A1,CASC2,HOXA13,ADAMTSL4,VDR,G0S2,ID3,ACVR1C,IGFBP3,MAP2K6,INHBA,RASSF2,DAPK1,ITGA1,ITGA4,MELK,ITGB2,PTGIS,PTGS2,KCNK2,RARB,E2F1,LEP,LGAL…
GO: Biological Process	GO:0030166	proteoglycan biosynthetic process		0.002351	1	0.02649	0.2549		11	72	ACAN,XYLT1,CHST8,IGF1,DCN,B3GAT3,CHPF,MAN1C1,LIPC,CHSY3,DSEL
GO: Biological Process	GO:0006301	postreplication repair		0.002402	1	0.02699	0.2596		9	52	MAD2L2,DTL,BRCA1,POLD1,ISG15,USP43,REV3L,RFC2,RFC4
GO: Biological Process	GO:0002209	behavioral defense response		0.002402	1	0.02699	0.2596		9	52	MDK,ANKFN1,BDNF,GJA1,GRIN2B,PENK,BRINP1,LYPD1,DPP4
GO: Biological Process	GO:0043065	positive regulation of apoptotic process		0.002416	1	0.02711	0.2608		63	772	TP53INP1,F2R,TNFRSF12A,ADM,CSRNP3,MAP3K10,FGFR3,FBXO32,SFRP1,SFRP2,SFRP4,RGCC,SIVA1,AKR1C3,CD274,PDE5A,MYBL2,JMY,PDCD4,PPARGC1A,BUB1,TSPO,NGF,MLLT11,CASP1,CASP10,CAV1,TFAP2A,TGFB1,ZMAT3,TGM2,COL18A1,P2RX7,TLR3,TLR4,CD40,PRKN,AGRN,TOP2A,CTSC,NR4A1,CASC2,HOXA13,ADAMTSL4,VDR,G0S2,ID3,ACVR1C,IGFBP3,MAP2K6,INHBA,RASSF2,DAPK1,ITGA1,ITGA4,MELK,PTGIS,PTGS2,RARB,E2F1,LEP,LGALS9,STEAP3
GO: Biological Process	GO:0098916	anterograde trans-synaptic signaling		0.002427	1	0.02716	0.2613		71	891	ABAT,LRRK2,NRN1,F2R,ADCY1,ADRA2A,SCN1A,SCN2A,SCN9A,MME,APBA2,SLC1A2,SLC1A3,SLC8A2,DKK1,CADPS,LYNX1,BRSK1,GABRB3,GABRE,GAD1,CLSTN2,CYP46A1,BDNF,LIN7B,SPHK1,GLRB,NGF,CACNA1G,NOVA1,CACNB4,NRGN,PCLO,GRID1,GRIN2B,OXTR,P2RX7,P2RY1,LZTS1,PRKN,CDC20,TNR,CDH2,AGRN,CDH8,RASD2,INSYN1,PENK,SERPINE2,NRXN1,HTR1F,CSNK2B,SLITRK5,CADPS2,TUBB2B,SLC30A1,PTGS2,LRP8,LYPD1,KCNB1,KCNQ3,DLG2,KIT,RAC3,DTNA,DVL1,RGS4,EGFR…
GO: Biological Process	GO:0007268	chemical synaptic transmission		0.002427	1	0.02716	0.2613		71	891	ABAT,LRRK2,NRN1,F2R,ADCY1,ADRA2A,SCN1A,SCN2A,SCN9A,MME,APBA2,SLC1A2,SLC1A3,SLC8A2,DKK1,CADPS,LYNX1,BRSK1,GABRB3,GABRE,GAD1,CLSTN2,CYP46A1,BDNF,LIN7B,SPHK1,GLRB,NGF,CACNA1G,NOVA1,CACNB4,NRGN,PCLO,GRID1,GRIN2B,OXTR,P2RX7,P2RY1,LZTS1,PRKN,CDC20,TNR,CDH2,AGRN,CDH8,RASD2,INSYN1,PENK,SERPINE2,NRXN1,HTR1F,CSNK2B,SLITRK5,CADPS2,TUBB2B,SLC30A1,PTGS2,LRP8,LYPD1,KCNB1,KCNQ3,DLG2,KIT,RAC3,DTNA,DVL1,RGS4,EGFR…
GO: Biological Process	GO:0007156	homophilic cell adhesion via plasma membrane adhesion molecules		0.002435	1	0.02721	0.2618		20	176	PCDH10,TENM3,CADM3,CLSTN2,MYPN,SDK1,CDH2,PCDH7,CDH7,CDH8,CDH10,CDH18,CDHR3,SDK2,NECTIN3,DCHS2,PTPRG,PCDH15,AMIGO2,ROBO2
GO: Biological Process	GO:0010243	response to organonitrogen compound		0.002441	1	0.02725	0.2622		87	1133	ABAT,ABCA1,BRIP1,LRRK2,TCIRG1,MDM2,EZH2,ADCY1,SOCS7,ADM,MMP12,FOXC2,SFRP1,SORBS1,SLC1A2,SLC1A3,PDGFD,MYLIP,IRS2,ATP1A3,LMBRD1,GABRB3,RAB8B,GCNT1,MSTN,SESN1,STAT4,BLM,GJA1,PPARGC1A,BRCA1,BAIAP2L1,EHMT2,GLRB,TSPO,TIMELESS,MGARP,SDK1,ADRM1,HCN1,GRIN2B,CAV1,CBS,TGFB1,GSTP1,RHOQ,TGFBR3,OXTR,P2RX7,P2RY1,TLR4,H2AZ1,IRAK3,PRKN,CDK1,CDC6,PDE3A,PDK4,PENK,NR4A1,PGR,TYMS,PIK3R1,SDF2L1,PLCG2,COL4A1,EZR,HTR1F,…
GO: Biological Process	GO:0031109	microtubule polymerization or depolymerization		0.002448	1	0.02729	0.2626		16	128	KIF18A,MAP2,FGF13,GAS2L1,CENPJ,PSRC1,KIF2C,STMN2,CAV1,SKA1,HSPA1A,KIF18B,FBXO5,KIF14,STMN1,SKA3
GO: Biological Process	GO:1905383	protein localization to presynapse		0.002473	1	0.02743	0.2639		4	11	HSPB1,DLG2,RAB27B,DVL1
GO: Biological Process	GO:0090657	telomeric loop disassembly		0.002473	1	0.02743	0.2639		4	11	RTEL1,BLM,SLX1B,RECQL4
GO: Biological Process	GO:1902101	positive regulation of metaphase/anaphase transition of cell cycle		0.002473	1	0.02743	0.2639		4	11	CENPE,ESPL1,DLGAP5,CDT1
GO: Biological Process	GO:0051901	positive regulation of mitochondrial depolarization		0.002473	1	0.02743	0.2639		4	11	TSPO,MLLT11,P2RX7,DCN
GO: Biological Process	GO:0060021	roof of mouth development		0.002478	1	0.02744	0.264		13	94	PRDM16,GABRB3,SOX11,LRRC32,TBX2,TCF21,TFAP2A,TGFBR3,HAND2,OSR2,OSR1,INHBA,IRF6
GO: Biological Process	GO:0006887	exocytosis		0.002563	1	0.02823	0.2716		75	953	ATP8B4,LRRK2,TCIRG1,NRN1,F2RL1,ADCY1,F8,FABP5,TUBB4B,ADRA2A,ATP8A1,AGL,MIF,MME,FOXF1,SELENOP,RAB11FIP2,APBA2,ENPP4,SLC17A9,CADPS,SCG3,EXPH5,RAB8B,GATA2,CREG1,ADA2,CLEC12A,FGL2,LIN7B,BST2,SERPING1,C3,CACNA1G,PNP,CACNB4,CRACR2A,NSF,PCLO,TGFB1,GSTP1,CORO1A,P2RX7,P2RY1,PRKN,CLEC3B,PCDH7,CTSC,CHI3L1,TTN,NRXN1,HSPA1A,MILR1,IGF1,CSNK2B,RAB15,CADPS2,CTSS,PROS1,PRSS3,IL13RA2,TOR4A,STEAP2,ITGB2,CFD,KCNB1,P…
GO: Biological Process	GO:0140029	exocytic process		0.002563	1	0.02823	0.2716		75	953	ATP8B4,LRRK2,TCIRG1,NRN1,F2RL1,ADCY1,F8,FABP5,TUBB4B,ADRA2A,ATP8A1,AGL,MIF,MME,FOXF1,SELENOP,RAB11FIP2,APBA2,ENPP4,SLC17A9,CADPS,SCG3,EXPH5,RAB8B,GATA2,CREG1,ADA2,CLEC12A,FGL2,LIN7B,BST2,SERPING1,C3,CACNA1G,PNP,CACNB4,CRACR2A,NSF,PCLO,TGFB1,GSTP1,CORO1A,P2RX7,P2RY1,PRKN,CLEC3B,PCDH7,CTSC,CHI3L1,TTN,NRXN1,HSPA1A,MILR1,IGF1,CSNK2B,RAB15,CADPS2,CTSS,PROS1,PRSS3,IL13RA2,TOR4A,STEAP2,ITGB2,CFD,KCNB1,P…
GO: Biological Process	GO:0099500	vesicle fusion to plasma membrane		0.002563	1	0.02823	0.2716		75	953	ATP8B4,LRRK2,TCIRG1,NRN1,F2RL1,ADCY1,F8,FABP5,TUBB4B,ADRA2A,ATP8A1,AGL,MIF,MME,FOXF1,SELENOP,RAB11FIP2,APBA2,ENPP4,SLC17A9,CADPS,SCG3,EXPH5,RAB8B,GATA2,CREG1,ADA2,CLEC12A,FGL2,LIN7B,BST2,SERPING1,C3,CACNA1G,PNP,CACNB4,CRACR2A,NSF,PCLO,TGFB1,GSTP1,CORO1A,P2RX7,P2RY1,PRKN,CLEC3B,PCDH7,CTSC,CHI3L1,TTN,NRXN1,HSPA1A,MILR1,IGF1,CSNK2B,RAB15,CADPS2,CTSS,PROS1,PRSS3,IL13RA2,TOR4A,STEAP2,ITGB2,CFD,KCNB1,P…
GO: Biological Process	GO:1904018	positive regulation of vasculature development		0.002563	1	0.02823	0.2716		26	253	RHOJ,ACVRL1,MDK,ADM,FOXC2,FLT1,SFRP2,PDGFD,GATA2,SMOC2,BRCA1,SPHK1,C3,BMPER,TLR3,CD40,CHI3L1,HSPB1,MYOCD,IL6R,HDAC9,ITGB2,PTGIS,PTGS2,ITGB8,KIT
GO: Biological Process	GO:0006023	aminoglycan biosynthetic process		0.002573	1	0.02831	0.2723		15	117	ACAN,FMOD,XYLT1,GPC2,GPC1,TGFB1,AGRN,PRELP,DCN,B3GAT3,CHPF,CEMIP,CHSY3,LUM,DSEL
GO: Biological Process	GO:1990778	protein localization to cell periphery		0.002594	1	0.02851	0.2742		34	360	FGF13,ANK2,RAB11FIP2,SORBS1,ADAM22,VAMP4,RAB8B,EPB41L3,STAC,LIN7B,NSF,CAV1,TGFB1,RHOQ,P2RY1,CDH2,NRXN1,ANLN,PIK3R1,PLK1,EZR,NECTIN3,RAB15,PRKG2,LYPD1,KCNB1,DLG2,PID1,KRT18,SAPCD2,EGFR,MRAP2,FLOT1,EPHA3
GO: Biological Process	GO:0016486	peptide hormone processing		0.002603	1	0.02857	0.2748		7	34	MME,NGF,CHST8,PCSK5,CES1,CGB3,CPE
GO: Biological Process	GO:0048146	positive regulation of fibroblast proliferation		0.00263	1	0.02878	0.2769		11	73	MIF,PDGFD,BMI1,SPHK1,CCNB1,TGFB1,CD74,CDC6,IGF1,E2F1,EGFR
GO: Biological Process	GO:0014911	positive regulation of smooth muscle cell migration		0.00263	1	0.02878	0.2769		11	73	MDK,MDM2,MIF,FGF9,PDGFD,SMO,CCN4,PCSK5,PGR,IGF1,IL6ST
GO: Biological Process	GO:0010975	regulation of neuron projection development		0.002637	1	0.0288	0.2771		52	614	MAP2,LRRK2,MDK,MDM2,EZH2,CSMD3,TNFRSF12A,SEMA3A,MIF,FGF13,SEMA3C,SFRP1,SFRP2,ARHGDIA,DKK1,TENM3,MYLIP,BRSK1,HECW1,BDNF,XYLT1,NEFM,SPHK1,NGF,GPC2,SDK1,STMN2,C21orf91,LZTS1,PRKN,CDC20,TNR,CDH2,AGRN,ARHGAP33,SERPINF1,SERPINE2,NTN1,HSPB1,CNTN1,TMEM106B,DNM3,DAB1,TUBB2B,PRAG1,LRP8,PTPRG,DVL1,SEMA3D,PLXNC1,ROBO2,EPHA3
GO: Biological Process	GO:0050801	ion homeostasis		0.002638	1	0.0288	0.2771		72	909	ABCA1,CYBRD1,LRRK2,TCIRG1,F2R,F2RL1,F2RL2,ADM,FHL1,STEAP1,SFRP4,ANK2,SGCD,ACKR4,SLC4A2,MT1E,MT1F,SLC8A2,MT1M,MT1X,MT2A,SLC12A1,ATP1A3,SLC9A9,GATA2,BDKRB1,INPP4B,GJA1,TSPO,NGF,CACNA1G,MLLT11,CA12,CACNB4,HCN1,GRIN2B,CAV1,TGFB1,TGM2,CORO1A,OXTR,P2RX7,P2RY1,CD40,PRKN,PDK4,CKB,CLIC2,PLCG2,CMKLR1,VDR,SLC25A27,SLC31A2,POLD1,SLC40A1,PRKG1,FAM20A,IL6ST,MARCKSL1,DCN,STEAP2,SLC30A1,PTGFR,KCNJ2,ACKR3,STEAP4,…
GO: Biological Process	GO:0031398	positive regulation of protein ubiquitination		0.002651	1	0.02891	0.2781		16	129	LRRK2,FGFR3,ARRDC3,CENPX,BMI1,BRCA1,SPHK1,NGF,UBE2S,UBE2C,CAV1,PRKN,CDC20,UBE2D1,PLK1,FANCI
GO: Biological Process	GO:0042310	vasoconstriction		0.00267	1	0.02907	0.2797		14	106	ACTA2,F2R,ADM,ADRA2A,PDE5A,GJA1,CACNA1G,CAV1,OXTR,PTGS1,PTGS2,LEP,EDNRA,EGFR
GO: Biological Process	GO:0055001	muscle cell development		0.00269	1	0.02922	0.2811		24	228	ACTC1,ADM,ANK2,SGCD,SMO,CCN4,NFATC2,MYPN,CACNB4,CCNB1,CDK1,ALPK2,TTN,UCHL1,PITX2,IGF1,CSRP1,MYOCD,PRKG1,HDAC9,RIPOR2,KRT8,KRT19,RGS4
GO: Biological Process	GO:2000095	regulation of Wnt signaling pathway, planar cell polarity pathway		0.002694	1	0.02922	0.2811		5	18	DACT1,SFRP1,SFRP2,DKK1,RSPO3
GO: Biological Process	GO:0051782	negative regulation of cell division		0.002694	1	0.02922	0.2811		5	18	BLM,AURKB,ORC6,ASPM,E2F8
GO: Biological Process	GO:0030855	epithelial cell differentiation		0.002709	1	0.02935	0.2823		70	880	ACTA2,ACVRL1,EZH2,F2RL1,FASN,WNT16,FGFR3,FOXF1,FOXC2,SFRP4,PDPN,SPINT2,NR5A2,AKR1C3,SMO,PLK4,SOX11,EXPH5,PRDM1,GJA1,TAGLN,TCF21,ADRM1,CAV1,TFAP2A,TFAP2C,TGFB1,COL18A1,THRB,CDK1,CDH2,CES1,SH3BP1,WNT4,PGR,TYMS,HOXA13,PITX2,UGCG,ADAMTSL4,VDR,COL4A1,EZR,COL4A4,CYP26B1,WNT7B,ID3,PPL,NCOR2,FOXP4,IGF1,OSR1,CTSK,PRLR,RIPOR2,IRF6,PTGS1,PTGS2,PCDH15,KRT7,KRT8,KRT14,RARB,KRT18,KRT19,KRT34,KRT81,E2F8,MCOLN3,…
GO: Biological Process	GO:2001021	negative regulation of response to DNA damage stimulus		0.002719	1	0.02938	0.2827		12	84	MDM2,MIF,MAD2L2,SFRP2,POLQ,RTEL1,DDIAS,CD74,CDKN2D,BCL2L12,FBXO5,ACKR3
GO: Biological Process	GO:0061180	mammary gland epithelium development		0.002719	1	0.02938	0.2827		12	84	FOXF1,SMO,TFAP2C,TGFB1,WNT4,PGR,NTN1,IQGAP3,VDR,WNT7B,PRLR,IRF6
GO: Biological Process	GO:0050982	detection of mechanical stimulus		0.002743	1	0.02961	0.2848		10	63	SCN1A,GRIN2B,TLR4,TTN,SERPINE2,COL11A1,IGF1,PCDH15,KIT,ANO1
GO: Biological Process	GO:0060840	artery development		0.002797	1	0.03014	0.29		15	118	ACVRL1,MDK,FOXF1,PRRX2,FOXC2,PRDM1,STRA6,NOTCH3,TBX2,HOXA13,HAND2,MYOCD,LEP,ROBO2,LTBP1
GO: Biological Process	GO:0030336	negative regulation of cell migration		0.002835	1	0.03042	0.2926		34	362	TP53INP1,MCC,CYGB,ACVRL1,SEMA3A,ACAN,MIF,SFRP1,SFRP2,RGCC,APOD,ARHGDIA,PODN,PPARGC1A,BST2,SULF1,LDLRAD4,CCN3,TBX5,TGFB1,GSTP1,TGFBR3,CD74,SERPINF1,WNT4,MIIP,ACVR1C,IGFBP3,CSNK2B,MYOCD,PRKG1,RIPOR2,DCN,PTPRG
GO: Biological Process	GO:0007009	plasma membrane organization		0.002848	1	0.03042	0.2926		24	229	XKR4,CAVIN2,SGIP1,ANK2,SPTB,EPB41L3,BAIAP2L1,CAV1,P2RX7,DMKN,AGRN,UGCG,CYP26B1,PPL,PLSCR4,KRT7,KRT8,KRT14,KRT18,KRT19,KRT34,KRT81,ANO1,FLOT1
GO: Biological Process	GO:0045055	regulated exocytosis		0.00285	1	0.03042	0.2926		67	837	ATP8B4,LRRK2,TCIRG1,NRN1,F2RL1,ADCY1,F8,FABP5,TUBB4B,ADRA2A,ATP8A1,AGL,MIF,MME,FOXF1,SELENOP,RAB11FIP2,APBA2,ENPP4,CADPS,SCG3,GATA2,CREG1,ADA2,CLEC12A,FGL2,BST2,SERPING1,C3,CACNA1G,PNP,CACNB4,CRACR2A,PCLO,TGFB1,GSTP1,CORO1A,P2RX7,P2RY1,CLEC3B,PCDH7,CTSC,CHI3L1,TTN,HSPA1A,MILR1,IGF1,CSNK2B,RAB15,CADPS2,CTSS,PROS1,PRSS3,IL13RA2,TOR4A,STEAP2,ITGB2,CFD,KCNB1,PTX3,KIT,RAB27B,RARRES2,DVL1,LGALS9,SYT15,…
GO: Biological Process	GO:1904376	negative regulation of protein localization to cell periphery		0.002855	1	0.03042	0.2926		6	26	TGFB1,RHOQ,LYPD1,PID1,SAPCD2,MRAP2
GO: Biological Process	GO:0044342	type B pancreatic cell proliferation		0.002855	1	0.03042	0.2926		6	26	SFRP1,BIRC5,CCN3,TCF19,NR4A1,IGFBP3
GO: Biological Process	GO:1902254	negative regulation of intrinsic apoptotic signaling pathway by p53 class mediator		0.002855	1	0.03042	0.2926		6	26	MDM2,MIF,CD74,PRKN,RRM2B,BCL2L12
GO: Biological Process	GO:0022030	telencephalon glial cell migration		0.002855	1	0.03042	0.2926		6	26	SOCS7,SYNE2,SUN2,MBOAT7,DAB1,LRP8
GO: Biological Process	GO:0021801	cerebral cortex radial glia guided migration		0.002855	1	0.03042	0.2926		6	26	SOCS7,SYNE2,SUN2,MBOAT7,DAB1,LRP8
GO: Biological Process	GO:0071294	cellular response to zinc ion		0.002855	1	0.03042	0.2926		6	26	MT1E,MT1F,MT1M,MT1X,MT2A,TSPO
GO: Biological Process	GO:1904035	regulation of epithelial cell apoptotic process		0.002915	1	0.03103	0.2985		14	107	MDK,SFRP4,RGCC,AKR1C3,GATA2,PDCD4,PPARGC1A,NGF,COL18A1,CD40,PGR,IGF1,IL11,ITGA4
GO: Biological Process	GO:0032101	regulation of response to external stimulus		0.002942	1	0.03127	0.3008		91	1202	ABAT,LRRK2,CARD16,MDK,F2R,F2RL1,FANCA,FANCD2,SEMA3A,MTUS1,MIF,MMP12,IL17RB,FOXF1,SEMA3C,RAB11FIP2,APOD,ENPP4,PDPN,PDGFD,ULBP2,PDE5A,PBK,IL20RB,SMOC2,MSTN,PDCD4,FGL2,PRDM1,XYLT1,IFIH1,CCN4,GJA1,IER3,SPHK1,SERPING1,C3,TAP1,CCN3,CAV1,TFPI,TGFB1,GSTP1,TGM2,THBS4,TLR3,TLR4,SERPINB2,CD74,IRAK3,TNR,AGRN,CTSC,DAPK2,SERPINF1,HMGB2,HMGB3,WNT4,SERPINE2,UBE2D1,NRXN1,PLCG2,CMKLR1,HSPA1A,HSPB1,IGF1,SOCS5,LSM14…
GO: Biological Process	GO:0051051	negative regulation of transport		0.002961	1	0.03144	0.3024		53	632	ABAT,LRRK2,CARD16,F2R,F2RL1,FABP5,ADRA2A,FOXF1,SFRP1,SFRP4,RGCC,APOD,IRS2,LMBRD1,GABRE,HECW1,LRRC32,IER3,BST2,CCN3,CAV1,TGFB1,RHOQ,CORO1A,OXTR,P2RY1,CD74,PRKN,AGRN,SERPINE2,KCNE4,CLIC2,HSPA1A,EZR,ACVR1C,PIM3,IGFBP3,OSR1,PRKG1,PRKG2,IL11,HDAC9,IL13RA2,INHBA,SLC30A1,PTGS1,PTGS2,KCNB1,PID1,RGS4,LEP,LGALS9,EPHA3
GO: Biological Process	GO:0003018	vascular process in circulatory system		0.002989	1	0.03169	0.3049		23	217	ACTA2,F2R,F2RL1,ADM,ADRA2A,FOXC2,PDE5A,GJA1,CACNA1G,CAV1,CBS,TGFB1,TGFBR3,OXTR,P2RY1,PDE3A,PRKG1,ITGA1,PTGS1,PTGS2,LEP,EDNRA,EGFR
GO: Biological Process	GO:0034330	cell junction organization		0.002998	1	0.03171	0.3051		30	309	ACVRL1,F2R,F2RL1,SFRP1,ANK2,SORBS1,APOD,CADM3,RAB8B,EPB41L3,GJA1,PLEKHA7,SDK1,CAV1,TGFB1,CDH2,CDH7,CDH8,CDH10,CDH18,ENPP2,CDHR3,SH3BP1,WNT4,SDK2,NECTIN3,KIFC3,KRT14,FLOT1,EPHA3
GO: Biological Process	GO:0090224	regulation of spindle organization		0.003006	1	0.03171	0.3051		8	44	TACC3,SPAG5,TPX2,PSRC1,PLK1,HSPA1A,FSD1,RIPOR2
GO: Biological Process	GO:1904037	positive regulation of epithelial cell apoptotic process		0.003006	1	0.03171	0.3051		8	44	SFRP4,RGCC,AKR1C3,PDCD4,PPARGC1A,COL18A1,CD40,ITGA4
GO: Biological Process	GO:0030890	positive regulation of B cell proliferation		0.003006	1	0.03171	0.3051		8	44	CD320,MIF,IRS2,BMI1,NFATC2,TLR4,CD40,CD74
GO: Biological Process	GO:0035265	organ growth		0.00302	1	0.03182	0.3061		25	243	FGF9,FGFR3,FOXC2,SMO,DIPK2A,CCN4,GJA1,EHMT2,TBX2,TBX5,CCNB1,TGFBR3,CDK1,VIT,TTN,COL7A1,POC1A,IGF1,MYOCD,PRKG1,PRLR,KCNK2,RARB,RGS4,LEP
GO: Biological Process	GO:0055085	transmembrane transport		0.003105	1	0.03267	0.3143		131	1830	TMEM144,ABCA1,TCIRG1,CD320,F2R,ABCA10,ABCA9,FABP5,ADRA2A,ATP8A1,TRPM3,SCN1A,SCN2A,MIF,SCN9A,FGF13,FHL1,STEAP1,ANK2,SORBS1,APOL1,SLC1A2,SLC1A3,SLC1A7,GADD45GIP1,SLC4A2,PDPN,SLC8A2,SLC12A1,SLC15A2,SLC17A9,SLCO2A1,TSPAN13,IRS2,LYNX1,ATP1A3,LMBRD1,ACSL5,KCNH5,ATP5F1D,GABRB3,GABRE,ABCC3,SLC9A9,HECW1,NDUFB7,BDKRB1,STAC,BDNF,GJA1,PPARGC1A,GLRB,NGF,C3,CACNA1G,STRA6,TAP1,TAPBP,CACNB4,CRACR2A,HCN1,GRID1,AD…
GO: Biological Process	GO:2000146	negative regulation of cell motility		0.00313	1	0.03285	0.316		35	378	TP53INP1,MCC,CYGB,ACVRL1,SEMA3A,ACAN,MIF,SFRP1,SFRP2,RGCC,APOD,ARHGDIA,SPINT2,PODN,PPARGC1A,BST2,SULF1,LDLRAD4,CCN3,TBX5,TGFB1,GSTP1,TGFBR3,CD74,SERPINF1,WNT4,MIIP,ACVR1C,IGFBP3,CSNK2B,MYOCD,PRKG1,RIPOR2,DCN,PTPRG
GO: Biological Process	GO:0007019	microtubule depolymerization		0.003137	1	0.03285	0.316		9	54	KIF18A,MAP2,FGF13,GAS2L1,KIF2C,STMN2,KIF18B,KIF14,STMN1
GO: Biological Process	GO:0071622	regulation of granulocyte chemotaxis		0.003137	1	0.03285	0.316		9	54	MDK,MSTN,THBS4,CD74,DAPK2,CMKLR1,RIPOR2,RARRES2,EDNRA
GO: Biological Process	GO:0003254	regulation of membrane depolarization		0.003137	1	0.03285	0.316		9	54	LRRK2,FHL1,GJA1,TSPO,CACNA1G,MLLT11,HCN1,P2RX7,DCN
GO: Biological Process	GO:0035249	synaptic transmission, glutamatergic		0.003179	1	0.0331	0.3185		14	108	LRRK2,DKK1,CACNB4,GRID1,OXTR,PRKN,TNR,CDH2,CDH8,SERPINE2,NRXN1,PTGS2,EGFR,UNC13C
GO: Biological Process	GO:0031098	stress-activated protein kinase signaling cascade		0.00319	1	0.0331	0.3185		33	351	F2RL1,SEMA3A,DACT1,SH3RF2,WNT16,MAP3K10,FGFR3,FOXM1,SFRP1,SFRP2,SFRP4,SAMD5,DKK1,PBK,PDCD4,SPHK1,CBS,GSTP1,TGFBR3,TLR3,TLR4,PRKN,TNXB,EDA2R,HAND2,EZR,WNT7B,MAP2K6,RASSF2,LEP,LGALS9,LMNB1,EGFR
GO: Biological Process	GO:0036018	cellular response to erythropoietin		0.003208	1	0.0331	0.3185		3	6	MT1X,MT2A,KIT
GO: Biological Process	GO:0097070	ductus arteriosus closure		0.003208	1	0.0331	0.3185		3	6	FOXF1,STRA6,MYOCD
GO: Biological Process	GO:0010994	free ubiquitin chain polymerization		0.003208	1	0.0331	0.3185		3	6	UBE2S,UBE2C,PRKN
GO: Biological Process	GO:0000912	assembly of actomyosin apparatus involved in cytokinesis		0.003208	1	0.0331	0.3185		3	6	RACGAP1,ANLN,KIF23
GO: Biological Process	GO:0072143	mesangial cell development		0.003208	1	0.0331	0.3185		3	6	ACTA2,FOXC2,OSR1
GO: Biological Process	GO:0035519	protein K29-linked ubiquitination		0.003208	1	0.0331	0.3185		3	6	UBE2T,UBE2S,PRKN
GO: Biological Process	GO:0060745	mammary gland branching involved in pregnancy		0.003208	1	0.0331	0.3185		3	6	WNT4,PGR,VDR
GO: Biological Process	GO:1904956	regulation of midbrain dopaminergic neuron differentiation		0.003208	1	0.0331	0.3185		3	6	SFRP1,SFRP2,DKK1
GO: Biological Process	GO:0000915	actomyosin contractile ring assembly		0.003208	1	0.0331	0.3185		3	6	RACGAP1,ANLN,KIF23
GO: Biological Process	GO:0045578	negative regulation of B cell differentiation		0.003208	1	0.0331	0.3185		3	6	SFRP1,HMGB3,INHBA
GO: Biological Process	GO:0071479	cellular response to ionizing radiation		0.003266	1	0.03365	0.3238		11	75	MDM2,SFRP1,SFRP2,RAD51AP1,BLM,CCND2,TGFB1,DDIAS,H2AX,RAD51,EEF1D
GO: Biological Process	GO:0060047	heart contraction		0.003296	1	0.03393	0.3264		30	311	ACTC1,MDM2,SEMA3A,ADM,SCN1A,FGF13,ANK2,SGCD,SLC8A2,CELF2,CTNNA3,PDE5A,ATP1A3,GJA1,CACNA1G,TBX2,CACNB4,CAV1,THRB,AGRN,TTN,KCNE4,CLIC2,PIK3R1,KCNK15,PRKG1,MAP2K6,KCNJ2,HBEGF,RGS4
GO: Biological Process	GO:0045665	negative regulation of neuron differentiation		0.00331	1	0.03403	0.3274		27	271	MAP2,LRRK2,MDM2,SEMA3A,FGF13,SEMA3C,ARHGDIA,DKK1,MYLIP,HES4,XYLT1,NOTCH3,STMN2,CAV1,THRB,TNR,ASPM,NTN1,ID3,DNM3,DAB1,PRAG1,PTPRG,DLX1,DLX2,SEMA3D,EPHA3
GO: Biological Process	GO:0071478	cellular response to radiation		0.003317	1	0.03406	0.3277		22	206	TP53INP1,CARD16,MDM2,MME,SFRP1,SFRP2,RAD51AP1,PBK,BLM,CCND2,TGFB1,DDIAS,H2AX,CDC25A,AURKB,PIK3R1,POLD1,CRIP1,PTGS2,RAD51,EEF1D,RP1
GO: Biological Process	GO:0009314	response to radiation		0.003352	1	0.03416	0.3287		44	506	TP53INP1,CARD16,MDM2,FANCD2,FANCG,FEN1,PRCD,MME,RAD54L,SFRP1,SFRP2,DTL,BHLHE40,SLC1A2,SLC1A3,RAD51AP1,ATP1A3,BRSK1,PBK,BLM,BRCA1,AP1S2,PNP,CACNB4,TAFA2,CCND2,TGFB1,DDIAS,H2AX,CDC25A,AURKB,CDKN2D,PENK,PIK3R1,POLD1,CRIP1,PTGS2,KIT,RAD51,KRT14,EEF1D,EYS,EGFR,RP1
GO: Biological Process	GO:0071805	potassium ion transmembrane transport		0.003365	1	0.03416	0.3287		25	245	FHL1,ANK2,SLC1A3,SLC12A1,ATP1A3,KCNH5,SLC9A9,HCN1,CAV1,AGRN,KCNE4,KCNQ5,KCNK15,PRKG1,KCNA4,KCNB1,KCNG1,KCNJ2,KCNJ6,KCNJ15,KCNK2,KCNQ3,KCNS2,RGS4,NETO2
GO: Biological Process	GO:0050679	positive regulation of epithelial cell proliferation		0.003369	1	0.03416	0.3287		24	232	ACVRL1,MDK,FGF9,FGFR3,MMP12,SFRP1,SMO,SOX11,GATA2,CAV1,CCND2,TGFA,TGFB1,THBS4,HMGB2,NR4A1,CYP7B1,IQGAP3,OSR2,IGF1,OSR1,ITGA4,FOXP2,EGFR
GO: Biological Process	GO:0065004	protein-DNA complex assembly		0.003371	1	0.03416	0.3287		31	325	CHAF1B,CENPW,HJURP,MCM2,MCM3,MCM5,MCM7,H4C9,CDC45,ASF1B,CENPI,CENPN,CENPX,NEK2,H1-10,H2AX,AURKB,CENPA,CENPE,CENPF,OIP5,HMGB2,CENPM,CENPO,TELO2,CDT1,KNL1,RAD51,CHAF1A,CENPU,GMNN
GO: Biological Process	GO:0031022	nuclear migration along microfilament		0.003428	1	0.03416	0.3287		2	2	SYNE2,SUN2
GO: Biological Process	GO:0061075	positive regulation of neural retina development		0.003428	1	0.03416	0.3287		2	2	DLX1,DLX2
GO: Biological Process	GO:0014846	esophagus smooth muscle contraction		0.003428	1	0.03416	0.3287		2	2	SULF2,SULF1
GO: Biological Process	GO:0007057	spindle assembly involved in female meiosis I		0.003428	1	0.03416	0.3287		2	2	AURKA,FBXO5
GO: Biological Process	GO:0060587	regulation of lipoprotein lipid oxidation		0.003428	1	0.03416	0.3287		2	2	APOD,LEP
GO: Biological Process	GO:0021893	cerebral cortex GABAergic interneuron fate commitment		0.003428	1	0.03416	0.3287		2	2	DLX1,DLX2
GO: Biological Process	GO:1904172	positive regulation of bleb assembly		0.003428	1	0.03416	0.3287		2	2	P2RX7,ANLN
GO: Biological Process	GO:0034439	lipoprotein lipid oxidation		0.003428	1	0.03416	0.3287		2	2	APOD,LEP
GO: Biological Process	GO:1902871	positive regulation of amacrine cell differentiation		0.003428	1	0.03416	0.3287		2	2	DLX1,DLX2
GO: Biological Process	GO:0034442	regulation of lipoprotein oxidation		0.003428	1	0.03416	0.3287		2	2	APOD,LEP
GO: Biological Process	GO:0070194	synaptonemal complex disassembly		0.003428	1	0.03416	0.3287		2	2	PLK1,HSPA2
GO: Biological Process	GO:0045004	DNA replication proofreading		0.003428	1	0.03416	0.3287		2	2	POLD1,POLE
GO: Biological Process	GO:0042160	lipoprotein modification		0.003428	1	0.03416	0.3287		2	2	APOD,LEP
GO: Biological Process	GO:1904975	response to bleomycin		0.003428	1	0.03416	0.3287		2	2	TIMELESS,DDX11
GO: Biological Process	GO:1902068	regulation of sphingolipid mediated signaling pathway		0.003428	1	0.03416	0.3287		2	2	PLPP3,KLF14
GO: Biological Process	GO:0090233	negative regulation of spindle checkpoint		0.003428	1	0.03416	0.3287		2	2	AURKA,CDT1
GO: Biological Process	GO:0038161	prolactin signaling pathway		0.003428	1	0.03416	0.3287		2	2	PRLR,CREBRF
GO: Biological Process	GO:1902868	positive regulation of retina development in camera-type eye		0.003428	1	0.03416	0.3287		2	2	DLX1,DLX2
GO: Biological Process	GO:2000184	positive regulation of progesterone biosynthetic process		0.003428	1	0.03416	0.3287		2	2	ADM,PPARGC1A
GO: Biological Process	GO:0042161	lipoprotein oxidation		0.003428	1	0.03416	0.3287		2	2	APOD,LEP
GO: Biological Process	GO:1904976	cellular response to bleomycin		0.003428	1	0.03416	0.3287		2	2	TIMELESS,DDX11
GO: Biological Process	GO:0019221	cytokine-mediated signaling pathway		0.003457	1	0.03424	0.3294		65	814	MAOA,TRAIP,CARD16,F2RL1,TRIM22,TNFRSF12A,MIF,MMP12,IL17RB,BIRC5,ACKR4,MT2A,SLIT3,IRS2,IL20RB,TRIM34,PDCD4,GFRA1,STAT4,BST2,SPHK1,CASP1,OAS2,OAS3,CAV1,TNFRSF11B,TGFB1,GREM2,GSTP1,CD40,SERPINB2,CD74,IRAK3,PRKN,EDA2R,IL32,HLA-C,HLA-DPB1,PIK3R1,UGCG,CMKLR1,HSPA1A,IFI27,ISG15,CSNK2B,SOCS5,LSM14A,PRLR,IL6R,IL6ST,IL11,IL13RA2,TRIM26,IRF6,ITGB2,PTGS2,LRP8,CREBRF,ACKR3,KIT,KRT8,KRT18,LEP,LMNB1,BOLA2
GO: Biological Process	GO:2001243	negative regulation of intrinsic apoptotic signaling pathway		0.003461	1	0.03424	0.3294		14	109	LRRK2,MDM2,MIF,SFRP2,DDIAS,CD74,PRKN,CDKN2D,HSPA1A,HSPB1,RRM2B,PTGS2,BCL2L12,ACKR3
GO: Biological Process	GO:0030029	actin filament-based process		0.003463	1	0.03424	0.3294		66	829	RHOJ,ACTA2,ACTC1,MDK,F2RL1,ADRA2A,SCN1A,FGF13,MAD2L2,SFRP1,ANK2,SGCD,RGCC,GAS7,SORBS1,SPECC1,PDPN,ARHGDIA,CTNNA3,RACGAP1,PHACTR1,SPTB,EPB41L3,JMY,GJA1,PDLIM3,BAIAP2L1,BST2,SYNE2,MYPN,CACNA1G,TMSB15A,THSD7A,CAV1,TGFB1,RHOQ,CORO1A,PRKN,RFLNA,TNXB,TPM2,PDLIM7,SH3BP1,WNT4,TTN,KCNE4,ANLN,PIK3R1,SUN2,CNN1,EZR,KIF23,CSRP1,PRKG1,KLHL17,KCNJ2,PCDH15,KIT,RAC3,CASS4,KRT8,KRT19,STMN1,RGS4,ARHGAP28,EPHA3
GO: Biological Process	GO:0031571	mitotic G1 DNA damage checkpoint		0.003469	1	0.03424	0.3294		10	65	MDM2,RGCC,GTSE1,AURKA,CCNB1,CDK1,CDC25C,BTG2,E2F1,E2F8
GO: Biological Process	GO:0010712	regulation of collagen metabolic process		0.003469	1	0.03424	0.3294		10	65	CYGB,F2R,FGFR3,RGCC,MKX,VSIR,TGFB1,WNT4,IL6R,LTBP1
GO: Biological Process	GO:0044819	mitotic G1/S transition checkpoint		0.003469	1	0.03424	0.3294		10	65	MDM2,RGCC,GTSE1,AURKA,CCNB1,CDK1,CDC25C,BTG2,E2F1,E2F8
GO: Biological Process	GO:0031497	chromatin assembly		0.003474	1	0.03424	0.3294		19	169	CHAF1B,CENPW,HJURP,MCM2,H4C9,ASF1B,CENPI,CENPN,CENPX,H1-10,H2AX,CENPA,OIP5,HMGB2,CENPM,CENPO,KNL1,CHAF1A,CENPU
GO: Biological Process	GO:0035987	endodermal cell differentiation		0.003477	1	0.03424	0.3294		8	45	DKK1,COL4A2,COL7A1,COL8A1,COL11A1,INHBA,ITGA4,ITGB2
GO: Biological Process	GO:0010566	regulation of ketone biosynthetic process		0.003487	1	0.03424	0.3294		5	19	ADM,AKR1C3,PPARGC1A,WNT4,PRKG1
GO: Biological Process	GO:0055012	ventricular cardiac muscle cell differentiation		0.003487	1	0.03424	0.3294		5	19	CCNB1,CDK1,PITX2,MYOCD,RARB
GO: Biological Process	GO:0006825	copper ion transport		0.003487	1	0.03424	0.3294		5	19	STEAP1,SLC31A2,STEAP2,STEAP4,STEAP3
GO: Biological Process	GO:0032354	response to follicle-stimulating hormone		0.003487	1	0.03424	0.3294		5	19	PPARGC1A,TGFBR3,PAPPA,INHBA,EPHA3
GO: Biological Process	GO:0090023	positive regulation of neutrophil chemotaxis		0.003496	1	0.03424	0.3294		6	27	MDK,THBS4,CD74,DAPK2,RIPOR2,EDNRA
GO: Biological Process	GO:0032201	telomere maintenance via semi-conservative replication		0.003496	1	0.03424	0.3294		6	27	FEN1,RTEL1,POLD1,POLE,RFC2,RFC4
GO: Biological Process	GO:0032925	regulation of activin receptor signaling pathway		0.003496	1	0.03424	0.3294		6	27	FSTL3,ACVR2A,DACT1,FGF9,FST,CSNK2B
GO: Biological Process	GO:0051346	negative regulation of hydrolase activity		0.003506	1	0.03427	0.3297		43	493	CCDC8,MAP2,LRRK2,MCM2,CARD16,MDM2,CSRNP3,SH3RF2,SFRP2,BIRC5,SPINT2,PHACTR1,MYO1D,SSPOP,BST2,NGF,SERPING1,RASA4B,C3,PPP1R35,SPOCD1,ITIH5,TFPI,PKMYT1,SERPINB2,CDKN2D,PTTG1,SERPINF1,NR4A1,SERPINE2,COL7A1,IGF1,PHACTR3,PROS1,HDAC9,LXN,PTGS2,BCL2L12,PTX3,DLG2,KNL1,TFPI2,PPP1R14B
GO: Biological Process	GO:0043409	negative regulation of MAPK cascade		0.003518	1	0.03427	0.3297		22	207	F2RL1,DACT1,CAMK2N1,SH3RF2,FOXM1,SFRP1,SFRP2,SFRP4,PBK,PDCD4,CAV1,GSTP1,P2RX7,TLR4,IRAK3,PRKN,CASC2,UCHL1,EZR,IGF1,DUSP2,RGS4
GO: Biological Process	GO:1904668	positive regulation of ubiquitin protein ligase activity		0.003545	1	0.03427	0.3297		4	12	UBE2S,UBE2C,CDC20,PLK1
GO: Biological Process	GO:0060281	regulation of oocyte development		0.003545	1	0.03427	0.3297		4	12	PDE5A,AURKA,PDE3A,IGF1
GO: Biological Process	GO:1905879	regulation of oogenesis		0.003545	1	0.03427	0.3297		4	12	PDE5A,AURKA,PDE3A,IGF1
GO: Biological Process	GO:0003207	cardiac chamber formation		0.003545	1	0.03427	0.3297		4	12	SOX11,TBX2,TBX5,HAND2
GO: Biological Process	GO:0007077	mitotic nuclear envelope disassembly		0.003545	1	0.03427	0.3297		4	12	CCNB1,CCNB2,CDK1,PLK1
GO: Biological Process	GO:0010749	regulation of nitric oxide mediated signal transduction		0.003545	1	0.03427	0.3297		4	12	PDE5A,CBS,GUCY1A2,EGFR
GO: Biological Process	GO:1905820	positive regulation of chromosome separation		0.003545	1	0.03427	0.3297		4	12	CENPE,ESPL1,DLGAP5,CDT1
GO: Biological Process	GO:0060900	embryonic camera-type eye formation		0.003545	1	0.03427	0.3297		4	12	WNT16,SOX11,STRA6,TFAP2A
GO: Biological Process	GO:0042340	keratan sulfate catabolic process		0.003545	1	0.03427	0.3297		4	12	ACAN,FMOD,PRELP,LUM
GO: Biological Process	GO:0097035	regulation of membrane lipid distribution		0.003566	1	0.03444	0.3313		9	55	ABCA1,ATP8B4,XKR4,ATP8A1,P2RX7,ABCB4,TMEM30B,PLSCR4,ANO1
GO: Biological Process	GO:0010972	negative regulation of G2/M transition of mitotic cell cycle		0.003589	1	0.03458	0.3327		13	98	FHL1,BRSK1,CLSPN,BLM,AURKA,BRCA1,IER3,CCNG1,ORC1,CDK1,CDC6,AURKB,MIIP
GO: Biological Process	GO:0010717	regulation of epithelial to mesenchymal transition		0.003589	1	0.03458	0.3327		13	98	MDK,EZH2,MAD2L2,SFRP1,SFRP2,RGCC,PDPN,LDLRAD4,TBX5,TGFB1,TGFBR3,MYOCD,EPHA3
GO: Biological Process	GO:0007612	learning		0.003593	1	0.03458	0.3327		20	182	ATP8A1,FGF13,SLC8A2,DKK1,ATP1A3,BRSK1,BDNF,AP1S2,STRA6,NRGN,GRIN2B,TAFA2,PRKN,TNR,NRXN1,PTGS1,PTGS2,BTG2,KIT,FOXP2
GO: Biological Process	GO:0048844	artery morphogenesis		0.003654	1	0.03511	0.3377		12	87	ACVRL1,MDK,FOXF1,PRRX2,FOXC2,PRDM1,STRA6,NOTCH3,TBX2,HOXA13,HAND2,MYOCD
GO: Biological Process	GO:0010574	regulation of vascular endothelial growth factor production		0.00366	1	0.03511	0.3377		7	36	SULF2,BRCA1,SULF1,C3,TGFB1,IL6ST,PTGS2
GO: Biological Process	GO:1902253	regulation of intrinsic apoptotic signaling pathway by p53 class mediator		0.00366	1	0.03511	0.3377		7	36	MDM2,MIF,CD74,PRKN,RRM2B,BCL2L12,STEAP3
GO: Biological Process	GO:0030330	DNA damage response, signal transduction by p53 class mediator		0.003764	1	0.03603	0.3466		14	110	MDM2,MIF,FOXM1,RGCC,GTSE1,AURKA,BRCA1,CCNB1,CD74,CDK1,CDC25C,BTG2,E2F1,E2F8
GO: Biological Process	GO:0001657	ureteric bud development		0.003764	1	0.03603	0.3466		14	110	FOXC2,SFRP1,SIM1,SMO,BDNF,TIMELESS,BMPER,TCF21,TGFB1,WNT4,HOXD11,OSR1,RARB,ROBO2
GO: Biological Process	GO:0002694	regulation of leukocyte activation		0.003828	1	0.0366	0.3521		53	640	LRRK2,CD320,MDK,F2RL1,FANCA,FANCD2,ZNF608,MIF,GPNMB,MAD2L2,FOXF1,SFRP1,CD274,PDE5A,IRS2,SOX11,PAG1,LRRC32,GATA2,IL20RB,VSIR,FGL2,PRDM1,BLM,BMI1,NFATC2,SPHK1,PNP,ADRM1,CAV1,TGFB1,CORO1A,TLR4,CD40,CD74,HLA-DPB1,CTSC,HMGB3,PIK3R1,CYP26B1,MILR1,IGF1,IGFBP2,SOCS5,IL6R,IL6ST,IL13RA2,RIPOR2,INHBA,ITGB2,DPP4,LEP,LGALS9
GO: Biological Process	GO:0046649	lymphocyte activation		0.003866	1	0.03692	0.3552		65	818	TCIRG1,CD320,MDK,F2RL1,FANCA,FANCD2,ZNF608,MIF,GPNMB,MAD2L2,SFRP1,CD274,ULBP2,PDE5A,IRS2,SOX11,PAG1,LRRC32,IL20RB,VSIR,FGL2,PRDM1,BLM,BMI1,GJA1,NFATC2,BST2,PNP,CACNB4,ADRM1,CAV1,TGFB1,CORO1A,P2RX7,TLR4,CD40,EXO1,CD74,HLA-DPB1,HMGB3,NCAPH2,WNT4,PIK3R1,PLCG2,APBB1IP,CYP26B1,POU2F2,IGF1,IGFBP2,SOCS5,CTPS1,PRLR,IL6R,IL6ST,IL11,HDAC9,RIPOR2,INHBA,ITGA4,ITGB2,MAFB,KIT,DPP4,LEP,LGALS9
GO: Biological Process	GO:0060562	epithelial tube morphogenesis		0.003877	1	0.03698	0.3557		36	397	ACVRL1,MDK,ADM,MGP,FOXF1,FOXC2,FLT1,SFRP1,SFRP2,STIL,SPINT2,SMO,SOX11,GJA1,TIMELESS,TBX2,TCF21,TFAP2A,TFAP2C,TGFB1,HHIP,PAX3,WNT4,PGR,HOXD11,PITX2,NTN1,HAND2,VDR,COL4A1,IGF1,CSNK2B,OSR1,IPMK,DVL1,EDNRA
GO: Biological Process	GO:0010721	negative regulation of cell development		0.003883	1	0.03698	0.3557		37	411	MAP2,LRRK2,MDM2,SEMA3A,FGF13,FGFR3,SEMA3C,ARHGDIA,DKK1,MYLIP,HES4,SOX11,BDNF,XYLT1,TSPO,NOTCH3,STMN2,CAV1,TGFB1,THRB,RFLNA,TNR,ASPM,NTN1,WNT7B,ID3,IGF1,DNM3,DAB1,BRINP1,PRAG1,PTPRG,DLX1,DLX2,RGS4,SEMA3D,EPHA3
GO: Biological Process	GO:0044783	G1 DNA damage checkpoint		0.003885	1	0.03698	0.3557		10	66	MDM2,RGCC,GTSE1,AURKA,CCNB1,CDK1,CDC25C,BTG2,E2F1,E2F8
GO: Biological Process	GO:1903531	negative regulation of secretion by cell		0.003904	1	0.03711	0.357		26	261	ABAT,CARD16,F2R,F2RL1,ADRA2A,FOXF1,SFRP1,RGCC,LRRC32,CCN3,P2RY1,PRKN,EZR,ACVR1C,PIM3,IGFBP3,PRKG1,IL11,HDAC9,IL13RA2,INHBA,SLC30A1,PTGS1,KCNB1,LEP,LGALS9
GO: Biological Process	GO:1903035	negative regulation of response to wounding		0.003923	1	0.03725	0.3584		13	99	ABAT,MDK,XYLT1,GJA1,SERPING1,TFPI,SERPINB2,TNR,WNT4,SERPINE2,PRKG1,PROS1,MUC16
GO: Biological Process	GO:0030509	BMP signaling pathway		0.003956	1	0.03753	0.361		19	171	FSTL3,ACVR2A,ACVRL1,FST,SFRP1,SFRP2,SFRP4,DKK1,SOX11,PDCD4,VSIR,SULF1,BMPER,CAV1,GREM2,TGFBR3,HOXA13,UBE2D1,DLX1
GO: Biological Process	GO:0035137	hindlimb morphogenesis		0.004004	1	0.03789	0.3646		8	46	HOXD10,PITX1,PITX2,OSR2,OSR1,HOTAIR,RARB,AFF3
GO: Biological Process	GO:0010569	regulation of double-strand break repair via homologous recombination		0.004004	1	0.03789	0.3646		8	46	MAD2L2,RAD51AP1,POLQ,RTEL1,BLM,TIMELESS,RAD51,FIGN
GO: Biological Process	GO:1903036	positive regulation of response to wounding		0.004018	1	0.03795	0.3651		12	88	MDK,F2R,ADRA2A,MIF,FOXC2,ENPP4,PDPN,PLPP3,SMOC2,CCN4,TLR4,HBEGF
GO: Biological Process	GO:0046324	regulation of glucose import		0.004019	1	0.03795	0.3651		11	77	MIF,SORBS1,SLC1A2,IRS2,LMBRD1,RHOQ,PIK3R1,SLC25A27,IGF1,PID1,LEP
GO: Biological Process	GO:0001775	cell activation		0.004033	1	0.03801	0.3657		113	1559	ABAT,ATP8B4,ACTA2,LRRK2,CYGB,TCIRG1,CD320,ACVRL1,MDK,F2R,F2RL1,F2RL2,F8,FABP5,FANCA,FANCD2,TUBB4B,ADRA2A,ATP8A1,ZNF608,AGL,MIF,MME,GPNMB,MAD2L2,FOXF1,PEAR1,SFRP1,RGCC,ENPP4,PDPN,CD274,ULBP2,PDE5A,SMO,IRS2,SOX11,PAG1,LRRC32,GATA2,IL20RB,CREG1,ADA2,CLEC12A,VSIR,FGL2,PRDM1,BLM,BMI1,GJA1,NFATC2,BST2,SPHK1,C3,BMPER,PNP,CACNB4,CRACR2A,ADRM1,CAV1,TGFB1,GSTP1,CORO1A,P2RX7,P2RY1,TLR3,TLR4,CD40,EXO1,CD74,H…
GO: Biological Process	GO:0032147	activation of protein kinase activity		0.004035	1	0.03801	0.3657		38	426	LRRK2,F2R,ADCY1,ADRA2A,MAP3K10,FGF13,DBF4B,RGCC,TPX2,CLSPN,GAP43,BDKRB1,NGF,CCNB1,TGFA,TGFB1,P2RX7,TLR3,TLR4,CD74,CDK1,CHI3L1,CKS1B,CKS2,IQGAP3,WNT7B,IGF1,FAM20A,MAP2K6,PRLR,IL6R,ITGA1,KIF14,KIT,LEP,EDNRA,LGALS9,EGFR
GO: Biological Process	GO:0021795	cerebral cortex cell migration		0.004039	1	0.03801	0.3657		9	56	SOCS7,SEMA3A,FGF13,SYNE2,SUN2,MBOAT7,DAB1,LRP8,EGFR
GO: Biological Process	GO:0072164	mesonephric tubule development		0.004088	1	0.03839	0.3693		14	111	FOXC2,SFRP1,SIM1,SMO,BDNF,TIMELESS,BMPER,TCF21,TGFB1,WNT4,HOXD11,OSR1,RARB,ROBO2
GO: Biological Process	GO:0072163	mesonephric epithelium development		0.004088	1	0.03839	0.3693		14	111	FOXC2,SFRP1,SIM1,SMO,BDNF,TIMELESS,BMPER,TCF21,TGFB1,WNT4,HOXD11,OSR1,RARB,ROBO2
GO: Biological Process	GO:0071417	cellular response to organonitrogen compound		0.004093	1	0.03839	0.3693		57	701	BRIP1,LRRK2,TCIRG1,MDM2,EZH2,ADCY1,SOCS7,FOXC2,SFRP1,SORBS1,PDGFD,IRS2,ATP1A3,LMBRD1,GABRB3,RAB8B,MSTN,SESN1,BLM,PPARGC1A,BRCA1,BAIAP2L1,EHMT2,TIMELESS,MGARP,ADRM1,HCN1,CAV1,TGFB1,GSTP1,RHOQ,P2RX7,P2RY1,TLR4,H2AZ1,PRKN,CDC6,PDE3A,PDK4,PENK,NR4A1,PIK3R1,COL4A1,EZR,HTR1F,IGF1,PRLR,HDAC9,ITGA4,PTGS2,DDX11,PID1,RAD51,RARRES2,RGS4,LEP,EGFR
GO: Biological Process	GO:0002688	regulation of leukocyte chemotaxis		0.00417	1	0.03907	0.3759		15	123	MDK,F2RL1,MTUS1,MIF,MSTN,CCN3,THBS4,CD74,DAPK2,CMKLR1,IL6R,RIPOR2,RARRES2,EDNRA,LGALS9
GO: Biological Process	GO:2000353	positive regulation of endothelial cell apoptotic process		0.004239	1	0.03968	0.3817		6	28	RGCC,AKR1C3,PDCD4,COL18A1,CD40,ITGA4
GO: Biological Process	GO:0090257	regulation of muscle system process		0.004265	1	0.03987	0.3836		29	303	ABAT,F2R,ADRA2A,FGF13,FBXO32,ANK2,CTNNA3,PDE5A,MSTN,CCN4,PPARGC1A,SPHK1,CAV1,OXTR,AGRN,TTN,CLIC2,CNN1,HAND2,LMCD1,IGF1,MYOCD,PRKG1,IL6ST,PTGS1,PTGS2,KCNJ2,KIT,RGS4
GO: Biological Process	GO:0018209	peptidyl-serine modification		0.00428	1	0.0399	0.3839		32	344	STK32B,LRRK2,MIF,MAP3K10,MAD2L2,SFRP2,NTMT1,DKK1,BRSK1,CLSPN,PBK,BDNF,AURKA,DCLK2,CAV1,CCNB1,TGFB1,CDK1,DCLK1,AURKB,TTK,NRXN1,PLK1,PKN3,PRKG1,PRKG2,IL11,RASSF2,DCN,PTGS2,STK32A,EGFR
GO: Biological Process	GO:0033555	multicellular organismal response to stress		0.00428	1	0.0399	0.3839		13	100	MDK,ADRA2A,SCN9A,ANKFN1,BDNF,GJA1,TSPO,GRIN2B,THBS4,PENK,BRINP1,LYPD1,DPP4
GO: Biological Process	GO:0051953	negative regulation of amine transport		0.004296	1	0.0399	0.3839		7	37	ABAT,ADRA2A,P2RY1,PRKG1,PTGS1,RGS4,LEP
GO: Biological Process	GO:0045589	regulation of regulatory T cell differentiation		0.004296	1	0.0399	0.3839		7	37	MDK,FANCA,FANCD2,VSIR,NFATC2,TGFB1,LGALS9
GO: Biological Process	GO:0048048	embryonic eye morphogenesis		0.004296	1	0.0399	0.3839		7	37	FBN2,WNT16,SOX11,STRA6,TBX2,TFAP2A,RARB
GO: Biological Process	GO:0071276	cellular response to cadmium ion		0.004296	1	0.0399	0.3839		7	37	MT1E,MT1F,MT1M,MT1X,MT2A,AKR1C3,EGFR
GO: Biological Process	GO:0071692	protein localization to extracellular region		0.004316	1	0.03999	0.3847		56	688	ABAT,ABCA1,LRRK2,TCIRG1,CARD16,MDK,WLS,F2R,F2RL1,ADRA2A,FBN2,MIF,MMP12,IL17RB,SFRP1,RGCC,RAB11FIP2,BIRC5,CD274,IRS2,EXPH5,RAB8B,LRRC32,IFIH1,CCN4,GJA1,CCN3,PNP,PCLO,CASP1,TGFB1,P2RX7,TLR4,CD40,PRKN,PCSK5,CHI3L1,TTN,NRXN1,EZR,POU2F2,ACVR1C,PIM3,IGF1,ISG15,RAB15,HDAC9,NOX5,KCNB1,DPP4,ANO1,LEP,LGALS9,EGFR,STEAP3,LTBP1
GO: Biological Process	GO:0017157	regulation of exocytosis		0.004318	1	0.03999	0.3847		26	263	LRRK2,NRN1,F2RL1,ADCY1,ADRA2A,FOXF1,APBA2,CADPS,EXPH5,RAB8B,GATA2,CACNA1G,CACNB4,NSF,PCLO,P2RY1,PRKN,RAB15,CADPS2,IL13RA2,ITGB2,KCNB1,RAB27B,DVL1,LGALS9,SYT15
GO: Biological Process	GO:0071772	response to BMP		0.004325	1	0.03999	0.3847		20	185	FSTL3,ACVR2A,ACVRL1,FST,SFRP1,SFRP2,SFRP4,SPINT2,DKK1,SOX11,PDCD4,VSIR,SULF1,BMPER,CAV1,GREM2,TGFBR3,HOXA13,UBE2D1,DLX1
GO: Biological Process	GO:0071773	cellular response to BMP stimulus		0.004325	1	0.03999	0.3847		20	185	FSTL3,ACVR2A,ACVRL1,FST,SFRP1,SFRP2,SFRP4,SPINT2,DKK1,SOX11,PDCD4,VSIR,SULF1,BMPER,CAV1,GREM2,TGFBR3,HOXA13,UBE2D1,DLX1
GO: Biological Process	GO:0021766	hippocampus development		0.00441	1	0.04074	0.3919		12	89	MDK,EZH2,FGF13,SMO,DCLK2,DAB1,LRP8,BTG2,KIF14,DLX1,DLX2,EMX2
GO: Biological Process	GO:0032930	positive regulation of superoxide anion generation		0.004434	1	0.04091	0.3936		5	20	F2RL1,TGFB1,GSTP1,ITGB2,EGFR
GO: Biological Process	GO:0048662	negative regulation of smooth muscle cell proliferation		0.004445	1	0.04092	0.3937		11	78	APOD,PDCD4,PPARGC1A,NPR3,CAV1,GSTP1,PIK3R1,CNN1,IGFBP3,MYOCD,PRKG1
GO: Biological Process	GO:0061035	regulation of cartilage development		0.004445	1	0.04092	0.3937		11	78	ACVRL1,MDK,CCN4,TGFB1,THRB,RFLNA,HOXD11,CTSK,RARB,LEP,MAF
GO: Biological Process	GO:0071559	response to transforming growth factor beta		0.004459	1	0.04101	0.3945		27	277	ACVR2A,ACVRL1,FBN2,SFRP1,FMOD,PDGFD,PRDM16,SOX11,PEG10,LRRC32,MSTN,PPARGC1A,LDLRAD4,CAV1,TGFB1,TGFBR3,CLEC3B,PDE3A,PENK,WNT4,HSPA1A,COL4A2,MXRA5,ACVR1C,MYOCD,DLX1,LTBP1
GO: Biological Process	GO:0032526	response to retinoic acid		0.004501	1	0.04134	0.3977		15	124	ABCA1,DKK1,GJA1,CDKN2D,SERPINF1,CYP26B1,WNT7B,IGFBP2,IGFBP7,OSR1,BRINP1,OVCA2,RARB,LEP,EPHA3
GO: Biological Process	GO:0006952	defense response		0.004505	1	0.04134	0.3977		131	1850	LRRK2,TCIRG1,MDK,F2R,F2RL1,TRIM22,ADCY1,F8,FANCA,FANCD2,ADM,TUBB4B,ADRA2A,MIF,SCN9A,MMP12,IL17RB,FOXF1,RAB11FIP2,APOD,APOL1,MT2A,ULBP2,PDE5A,SMO,VAMP4,ANKFN1,PBK,IL20RB,TRIM34,BDKRB1,PDCD4,BDNF,CFB,STAT4,FGL2,PRDM1,IFIH1,CCN4,GJA1,IER3,RBMS3,BST2,SPHK1,SERPING1,C1S,C2,C3,TAP1,TAPBP,CCN3,CLEC2A,CASP1,OAS2,OAS3,GRIN2B,ADAMTS5,CAV1,TGFB1,GSTP1,TGM2,CORO1A,P2RX7,TLR3,TLR4,CD40,APOL3,CD74,IRAK3,CFH,IL…
GO: Biological Process	GO:1905114	cell surface receptor signaling pathway involved in cell-cell signaling		0.004516	1	0.0414	0.3983		59	734	ABAT,APCDD1,LRRK2,MCC,MDK,WLS,DACT1,WNT16,FGF9,FGFR3,MAD2L2,BICC1,SFRP1,SFRP2,SFRP4,DKK1,PLPP3,SMO,LYNX1,DEPDC1B,DKK2,GABRB3,GABRE,HECW1,BDNF,CCN4,SULF2,RBMS3,SULF1,GLRB,C3,ROR1,GRID1,GRIN2B,CAV1,RSPO3,P2RX7,PRKN,CDH2,AGRN,ALPK2,INSYN1,WNT4,NRXN1,PITX2,ASPM,PLCG2,WNT7B,CPE,IGFBP2,CSNK2B,TMEM170B,RSPO4,LYPD1,DVL1,RGS4,EGFR,NETO2,RSPO1
GO: Biological Process	GO:0071383	cellular response to steroid hormone stimulus		0.004539	1	0.04157	0.3999		26	264	PGRMC2,FBXO32,SFRP1,NR5A2,AKR1C3,ATP1A3,MSTN,BDNF,PPARGC1A,BRCA1,MGARP,TCF21,TFPI,TGFB1,GSTP1,THRB,SERPINF1,NR4A1,PGR,CYP7B1,VDR,NCOR2,IGF1,CREBRF,RARB,EGFR
GO: Biological Process	GO:0051047	positive regulation of secretion		0.004546	1	0.04158	0.4001		45	529	ABAT,LRRK2,ACVR2A,MDK,WLS,F2R,F2RL1,MIF,MMP12,IL17RB,RGCC,CADPS,CD274,IRS2,SOX11,EXPH5,RAB8B,GATA2,IFIH1,GJA1,SPHK1,CACNA1G,CACNB4,CASP1,GRIN2B,TGFB1,OXTR,P2RX7,P2RY1,TLR4,PRKN,TTN,EZR,IGF1,RAB15,CADPS2,MAP2K6,INHBA,ITGB2,KCNB1,RAB27B,ANO1,LEP,LGALS9,EGFR
GO: Biological Process	GO:0060760	positive regulation of response to cytokine stimulus		0.00456	1	0.04166	0.4008		9	57	MMP12,IFIH1,CASP1,TLR4,CD74,PRKN,HSPA1A,LSM14A,CREBRF
GO: Biological Process	GO:1902742	apoptotic process involved in development		0.00459	1	0.04185	0.4026		8	47	XKR4,FOXC2,SLIT3,TGFBR3,HAND2,VDR,WNT7B,ROBO2
GO: Biological Process	GO:0070316	regulation of G0 to G1 transition		0.00459	1	0.04185	0.4026		8	47	RRM2,EZH2,BMI1,BRCA1,EHMT2,ORC1,RAD51,E2F1
GO: Biological Process	GO:0045444	fat cell differentiation		0.004605	1	0.0419	0.4031		25	251	SOCS7,DACT1,SFRP1,SFRP2,PRDM16,GATA2,CCN4,PPARGC1A,AP1S2,CCDC85B,RUNX1T1,TGFB1,NR4A1,EBF2,CMKLR1,NCOR2,IGF1,IL11,PTGS2,PID1,RARRES2,LAMA4,STEAP4,E2F1,LEP
GO: Biological Process	GO:0034764	positive regulation of transmembrane transport		0.004605	1	0.0419	0.4031		25	251	F2R,MIF,ANK2,SORBS1,SLC1A2,IRS2,ACSL5,BDKRB1,STAC,C3,CACNB4,CRACR2A,HCN1,RHOQ,P2RX7,SLC9A3R2,PIK3R1,PLCG2,HSPA2,IGF1,PRKG1,CTSS,KCNJ2,EDNRA,CEMIP
GO: Biological Process	GO:0051271	negative regulation of cellular component movement		0.004724	1	0.04293	0.413		37	416	TP53INP1,MCC,CYGB,ACVRL1,SEMA3A,ACAN,MIF,SEMA3C,SFRP1,SFRP2,RGCC,APOD,ARHGDIA,SPINT2,PODN,PPARGC1A,BST2,SULF1,LDLRAD4,CCN3,TBX5,TGFB1,GSTP1,TGFBR3,CD74,SERPINF1,WNT4,MIIP,ACVR1C,IGFBP3,CSNK2B,MYOCD,PRKG1,RIPOR2,DCN,PTPRG,SEMA3D
GO: Biological Process	GO:0007224	smoothened signaling pathway		0.004757	1	0.04318	0.4154		17	149	MAP3K10,FGF9,FGFR3,FOXF1,PRRX2,SFRP1,STIL,SSNA1,SMO,CENPJ,GLIS2,GPC2,HHIP,SERPINE2,WNT7B,ZIC1,CDON
GO: Biological Process	GO:0048145	regulation of fibroblast proliferation		0.004804	1	0.04357	0.4191		14	113	TP53INP1,MIF,SFRP1,PDGFD,BMI1,SPHK1,CCNB1,TGFB1,GSTP1,CD74,CDC6,IGF1,E2F1,EGFR
GO: Biological Process	GO:0034644	cellular response to UV		0.004833	1	0.04362	0.4196		12	90	TP53INP1,CARD16,MDM2,MME,PBK,DDIAS,CDC25A,AURKB,PIK3R1,POLD1,CRIP1,PTGS2
GO: Biological Process	GO:0070664	negative regulation of leukocyte proliferation		0.004833	1	0.04362	0.4196		12	90	GPNMB,CD274,PDE5A,SOX11,LRRC32,IL20RB,VSIR,PRDM1,TGFB1,GSTP1,RIPOR2,LGALS9
GO: Biological Process	GO:0048640	negative regulation of developmental growth		0.004833	1	0.04362	0.4196		16	137	MAP2,SEMA3A,FGF13,FGFR3,SEMA3C,SFRP1,SFRP2,RAI1,MSTN,GJA1,TBX5,TNR,NTN1,KCNK2,RGS4,SEMA3D
GO: Biological Process	GO:0051298	centrosome duplication		0.004835	1	0.04362	0.4196		10	68	STIL,CEP131,BRSK1,PLK4,CENPJ,BRCA1,CCNF,SAC3D1,POC1A,WDR62
GO: Biological Process	GO:0090303	positive regulation of wound healing		0.004835	1	0.04362	0.4196		10	68	F2R,ADRA2A,FOXC2,ENPP4,PDPN,PLPP3,SMOC2,CCN4,TLR4,HBEGF
GO: Biological Process	GO:0098662	inorganic cation transmembrane transport		0.004846	1	0.04366	0.42		76	993	TCIRG1,F2R,ADRA2A,TRPM3,SCN1A,SCN2A,SCN9A,FGF13,FHL1,STEAP1,ANK2,SLC1A2,SLC1A3,GADD45GIP1,SLC8A2,SLC12A1,SLC15A2,TSPAN13,ATP1A3,KCNH5,ATP5F1D,SLC9A9,HECW1,NDUFB7,BDKRB1,STAC,BDNF,NGF,CACNA1G,CACNB4,CRACR2A,HCN1,GRIN2B,CAV1,CCNB1,TGFB1,CORO1A,P2RX7,CDK1,AGRN,KCNE4,KCNQ5,CLIC2,KCNK15,PLCG2,HSPA2,SLC25A27,SLC31A2,SLC40A1,TMEM37,OSR1,PRKG1,NDUFS7,NOX5,NDUFA4L2,MARCKSL1,STEAP2,SLC30A1,KCNA4,KCNB1,KCNG…
GO: Biological Process	GO:0030177	positive regulation of Wnt signaling pathway		0.004879	1	0.04366	0.42		20	187	LRRK2,WLS,DACT1,FGF9,FGFR3,SFRP1,SFRP2,SFRP4,DKK1,DEPDC1B,DKK2,CCN4,SULF2,SULF1,CAV1,RSPO3,ASPM,RSPO4,EGFR,RSPO1
GO: Biological Process	GO:1904181	positive regulation of membrane depolarization		0.004892	1	0.04366	0.42		4	13	TSPO,MLLT11,P2RX7,DCN
GO: Biological Process	GO:0070493	thrombin-activated receptor signaling pathway		0.004892	1	0.04366	0.42		4	13	F2R,F2RL1,F2RL2,STMN1
GO: Biological Process	GO:0021877	forebrain neuron fate commitment		0.004892	1	0.04366	0.42		4	13	GATA2,TFAP2C,DLX1,DLX2
GO: Biological Process	GO:0007494	midgut development		0.004892	1	0.04366	0.42		4	13	FOXF1,SMO,DAB1,EGFR
GO: Biological Process	GO:0060272	embryonic skeletal joint morphogenesis		0.004892	1	0.04366	0.42		4	13	HOXC11,HOXD11,OSR2,OSR1
GO: Biological Process	GO:0033004	negative regulation of mast cell activation		0.004892	1	0.04366	0.42		4	13	FOXF1,MILR1,IL13RA2,LGALS9
GO: Biological Process	GO:0072711	cellular response to hydroxyurea		0.004892	1	0.04366	0.42		4	13	BLM,TIMELESS,DDX11,RAD51
GO: Biological Process	GO:0090520	sphingolipid mediated signaling pathway		0.004892	1	0.04366	0.42		4	13	PLPP3,SPHK1,KLF14,EZR
GO: Biological Process	GO:0031670	cellular response to nutrient		0.004906	1	0.04374	0.4208		11	79	BRIP1,MDM2,SFRP1,P2RX7,P2RY1,PRKN,PENK,VDR,CYP24A1,PTGS2,LEP
GO: Biological Process	GO:0042391	regulation of membrane potential		0.004938	1	0.04396	0.4229		44	517	ABAT,LRRK2,SCN1A,SCN2A,SCN9A,FGF13,FHL1,ANK2,CTNNA3,ATP1A3,KCNH5,GABRB3,GABRE,BDNF,GJA1,GLRB,TSPO,CACNA1G,MLLT11,CACNB4,HCN1,GRID1,GRIN2B,CAV1,P2RX7,PRKN,TNR,AGRN,INSYN1,KCNE4,NRXN1,KCNK15,USP53,SLC25A27,DCN,KCNB1,KCNJ2,KCNK2,KCNQ3,PID1,DVL1,ANO1,RGS4,NETO2
GO: Biological Process	GO:0072006	nephron development		0.004951	1	0.04396	0.4229		18	162	ACTA2,FOXC2,PDGFD,SMO,SULF2,SULF1,TIMELESS,NOTCH3,TCF21,TFAP2A,TGFB1,WNT4,HOXD11,COL4A4,WNT7B,OSR1,IL6R,DCHS2
GO: Biological Process	GO:0055002	striated muscle cell development		0.004952	1	0.04396	0.4229		22	213	ACTC1,SGCD,SMO,CCN4,NFATC2,MYPN,CACNB4,CCNB1,CDK1,ALPK2,TTN,UCHL1,PITX2,IGF1,CSRP1,MYOCD,PRKG1,HDAC9,RIPOR2,KRT8,KRT19,RGS4
GO: Biological Process	GO:0007266	Rho protein signal transduction		0.004952	1	0.04396	0.4229		22	213	ABCA1,RHOJ,F2R,F2RL1,F2RL2,ADRA2A,PREX2,PDPN,ARHGDIA,ARHGEF28,RHOQ,CDH2,ARHGAP29,NTN1,RIPOR2,PRAG1,RAC3,STMN1,EDNRA,PLEKHG4B,LPAR6,FLOT1
GO: Biological Process	GO:0018105	peptidyl-serine phosphorylation		0.004973	1	0.04406	0.4239		30	320	STK32B,LRRK2,MIF,MAP3K10,MAD2L2,SFRP2,DKK1,BRSK1,CLSPN,PBK,BDNF,AURKA,DCLK2,CAV1,CCNB1,TGFB1,CDK1,DCLK1,AURKB,TTK,NRXN1,PLK1,PKN3,PRKG1,PRKG2,IL11,RASSF2,PTGS2,STK32A,EGFR
GO: Biological Process	GO:0003015	heart process		0.004973	1	0.04406	0.4239		30	320	ACTC1,MDM2,SEMA3A,ADM,SCN1A,FGF13,ANK2,SGCD,SLC8A2,CELF2,CTNNA3,PDE5A,ATP1A3,GJA1,CACNA1G,TBX2,CACNB4,CAV1,THRB,AGRN,TTN,KCNE4,CLIC2,PIK3R1,KCNK15,PRKG1,MAP2K6,KCNJ2,HBEGF,RGS4
GO: Biological Process	GO:0010573	vascular endothelial growth factor production		0.005013	1	0.04423	0.4255		7	38	SULF2,BRCA1,SULF1,C3,TGFB1,IL6ST,PTGS2
GO: Biological Process	GO:0010714	positive regulation of collagen metabolic process		0.005013	1	0.04423	0.4255		7	38	F2R,RGCC,MKX,VSIR,TGFB1,WNT4,LTBP1
GO: Biological Process	GO:0055069	zinc ion homeostasis		0.005013	1	0.04423	0.4255		7	38	MT1E,MT1F,MT1M,MT1X,MT2A,PRKN,SLC30A1
GO: Biological Process	GO:0033280	response to vitamin D		0.005013	1	0.04423	0.4255		7	38	SFRP1,TGFB1,CDKN2D,PENK,VDR,CYP24A1,PTGS2
GO: Biological Process	GO:1903322	positive regulation of protein modification by small protein conjugation or removal		0.005089	1	0.04475	0.4305		17	150	LRRK2,FGFR3,ARRDC3,CENPX,BMI1,BRCA1,SPHK1,NGF,UBE2S,UBE2C,CAV1,PRKN,CDC20,RASD2,UBE2D1,PLK1,FANCI
GO: Biological Process	GO:0007620	copulation		0.005093	1	0.04475	0.4305		6	29	ABAT,ACVR2A,OXTR,P2RY1,SERPINE2,EDNRA
GO: Biological Process	GO:0010996	response to auditory stimulus		0.005093	1	0.04475	0.4305		6	29	MDK,SLC1A3,STRA6,NRXN1,USP53,FOXP2
GO: Biological Process	GO:0015949	nucleobase-containing small molecule interconversion		0.005093	1	0.04475	0.4305		6	29	RRM2,NME3,TYMS,RRM2B,CTPS1,DTYMK
GO: Biological Process	GO:0007411	axon guidance		0.005122	1	0.04481	0.4311		29	307	SEMA3A,TUBB3,SEMA3C,SLIT3,SMO,IRS2,GAP43,SPTB,GFRA1,BDNF,MYPN,GPC1,TNR,AGRN,PDLIM7,NRXN1,PIK3R1,NTN1,EZR,WNT7B,DPYSL5,DAB1,TUBB2B,DVL1,SEMA3D,PLXNC1,ROBO2,FLOT1,EPHA3
GO: Biological Process	GO:0010463	mesenchymal cell proliferation		0.005132	1	0.04481	0.4311		9	58	FGF9,FOXF1,PRRX2,SMO,IRS2,HAND2,OSR1,DCHS2,FOXP2
GO: Biological Process	GO:0051438	regulation of ubiquitin-protein transferase activity		0.005132	1	0.04481	0.4311		9	58	ARRDC3,MAD2L2,BMI1,UBE2S,PCLO,UBE2C,CDC20,PLK1,FBXO5
GO: Biological Process	GO:0060443	mammary gland morphogenesis		0.005132	1	0.04481	0.4311		9	58	TBX2,CAV1,TFAP2C,TGFB1,PAX3,WNT4,PGR,NTN1,VDR
GO: Biological Process	GO:0022602	ovulation cycle process		0.005132	1	0.04481	0.4311		9	58	SLIT3,MSTN,ADRM1,PGR,MAP2K6,INHBA,PTX3,LEP,ROBO2
GO: Biological Process	GO:0051445	regulation of meiotic cell cycle		0.005132	1	0.04481	0.4311		9	58	CDC20,CDC25A,CDC25C,PDE3A,WNT4,TRIP13,TTK,ASPM,FBXO5
GO: Biological Process	GO:0060419	heart growth		0.005186	1	0.04524	0.4352		16	138	FGF9,FOXC2,DIPK2A,CCN4,GJA1,TBX2,TBX5,CCNB1,TGFBR3,CDK1,TTN,IGF1,MYOCD,PRKG1,KCNK2,RGS4
GO: Biological Process	GO:1903076	regulation of protein localization to plasma membrane		0.005198	1	0.0453	0.4358		14	114	RAB11FIP2,SORBS1,VAMP4,STAC,TGFB1,RHOQ,NRXN1,PIK3R1,EZR,LYPD1,PID1,EGFR,MRAP2,EPHA3
GO: Biological Process	GO:0050868	negative regulation of T cell activation		0.005229	1	0.04551	0.4379		15	126	MDK,ZNF608,GPNMB,CD274,PDE5A,PAG1,LRRC32,IL20RB,VSIR,FGL2,TGFB1,CD74,SOCS5,RIPOR2,LGALS9
GO: Biological Process	GO:0045907	positive regulation of vasoconstriction		0.00524	1	0.04556	0.4384		8	48	F2R,PDE5A,GJA1,CAV1,OXTR,PTGS1,PTGS2,EGFR
GO: Biological Process	GO:0051384	response to glucocorticoid		0.005279	1	0.04585	0.4411		18	163	MDK,ADM,AGL,FBXO32,SLIT3,MSTN,TGFB1,GSTP1,PAPPA,SERPINF1,TYMS,PIK3R1,WNT7B,IGFBP2,IGFBP7,PTGS2,CREBRF,EGFR
GO: Biological Process	GO:0097485	neuron projection guidance		0.005357	1	0.04587	0.4413		29	308	SEMA3A,TUBB3,SEMA3C,SLIT3,SMO,IRS2,GAP43,SPTB,GFRA1,BDNF,MYPN,GPC1,TNR,AGRN,PDLIM7,NRXN1,PIK3R1,NTN1,EZR,WNT7B,DPYSL5,DAB1,TUBB2B,DVL1,SEMA3D,PLXNC1,ROBO2,FLOT1,EPHA3
GO: Biological Process	GO:1900019	regulation of protein kinase C activity		0.005378	1	0.04587	0.4413		3	7	NRXN1,CEMIP,EGFR
GO: Biological Process	GO:1900020	positive regulation of protein kinase C activity		0.005378	1	0.04587	0.4413		3	7	NRXN1,CEMIP,EGFR
GO: Biological Process	GO:0060385	axonogenesis involved in innervation		0.005378	1	0.04587	0.4413		3	7	SEMA3A,FGFR3,ITGA4
GO: Biological Process	GO:0043305	negative regulation of mast cell degranulation		0.005378	1	0.04587	0.4413		3	7	FOXF1,IL13RA2,LGALS9
GO: Biological Process	GO:0034141	positive regulation of toll-like receptor 3 signaling pathway		0.005378	1	0.04587	0.4413		3	7	F2RL1,CAV1,FLOT1
GO: Biological Process	GO:0045110	intermediate filament bundle assembly		0.005378	1	0.04587	0.4413		3	7	NEFM,NEFH,KRT14
GO: Biological Process	GO:0072007	mesangial cell differentiation		0.005378	1	0.04587	0.4413		3	7	ACTA2,FOXC2,OSR1
GO: Biological Process	GO:0036017	response to erythropoietin		0.005378	1	0.04587	0.4413		3	7	MT1X,MT2A,KIT
GO: Biological Process	GO:0098596	imitative learning		0.005378	1	0.04587	0.4413		3	7	STRA6,NRXN1,FOXP2
GO: Biological Process	GO:0044691	tooth eruption		0.005378	1	0.04587	0.4413		3	7	TCIRG1,ADAMTS5,FAM20A
GO: Biological Process	GO:1901388	regulation of transforming growth factor beta activation		0.005378	1	0.04587	0.4413		3	7	LRRC32,ITGB8,LTBP1
GO: Biological Process	GO:0044837	actomyosin contractile ring organization		0.005378	1	0.04587	0.4413		3	7	RACGAP1,ANLN,KIF23
GO: Biological Process	GO:0060509	type I pneumocyte differentiation		0.005378	1	0.04587	0.4413		3	7	THRB,NCOR2,IGF1
GO: Biological Process	GO:0071638	negative regulation of monocyte chemotactic protein-1 production		0.005378	1	0.04587	0.4413		3	7	APOD,GSTP1,SOCS5
GO: Biological Process	GO:0002001	renin secretion into blood stream		0.005378	1	0.04587	0.4413		3	7	F2R,F2RL1,PCSK5
GO: Biological Process	GO:0042297	vocal learning		0.005378	1	0.04587	0.4413		3	7	STRA6,NRXN1,FOXP2
GO: Biological Process	GO:0046881	positive regulation of follicle-stimulating hormone secretion		0.005378	1	0.04587	0.4413		3	7	ACVR2A,INHBA,LEP
GO: Biological Process	GO:0031100	animal organ regeneration		0.005403	1	0.04604	0.4429		11	80	EZH2,ADM,AURKA,SULF2,TGFB1,GSTP1,TGFBR3,CDK1,TYMS,CSNK2B,EGFR
GO: Biological Process	GO:0050921	positive regulation of chemotaxis		0.00544	1	0.04626	0.445		17	151	MDK,F2RL1,PDGFD,SMOC2,MSTN,TGFB1,THBS4,CD74,DAPK2,CMKLR1,HSPB1,IL6R,RIPOR2,TUBB2B,RARRES2,EDNRA,LGALS9
GO: Biological Process	GO:0060048	cardiac muscle contraction		0.00544	1	0.04626	0.445		17	151	ACTC1,SCN1A,FGF13,ANK2,SGCD,CTNNA3,PDE5A,ATP1A3,GJA1,CACNA1G,CAV1,AGRN,TTN,KCNE4,CLIC2,MAP2K6,KCNJ2
GO: Biological Process	GO:0051048	negative regulation of secretion		0.005511	1	0.04681	0.4504		28	295	ABAT,CARD16,F2R,F2RL1,ADRA2A,FOXF1,SFRP1,RGCC,LRRC32,CCN3,OXTR,P2RY1,CD74,PRKN,EZR,ACVR1C,PIM3,IGFBP3,PRKG1,IL11,HDAC9,IL13RA2,INHBA,SLC30A1,PTGS1,KCNB1,LEP,LGALS9
GO: Biological Process	GO:0015732	prostaglandin transport		0.005552	1	0.04711	0.4533		5	21	MIF,SLCO2A1,P2RX7,MAP2K6,LEP
GO: Biological Process	GO:1904375	regulation of protein localization to cell periphery		0.005561	1	0.04715	0.4536		16	139	RAB11FIP2,SORBS1,VAMP4,STAC,TGFB1,RHOQ,NRXN1,PIK3R1,PLK1,EZR,LYPD1,PID1,SAPCD2,EGFR,MRAP2,EPHA3
GO: Biological Process	GO:0008630	intrinsic apoptotic signaling pathway in response to DNA damage		0.005618	1	0.04749	0.4569		14	115	MIF,SFRP2,BRCA1,IER3,PNP,DDIAS,CD74,CDKN2D,PIK3R1,CRIP1,BCL2L12,ACKR3,E2F1,STEAP3
GO: Biological Process	GO:0097756	negative regulation of blood vessel diameter		0.005618	1	0.04749	0.4569		14	115	ACTA2,F2R,ADM,ADRA2A,PDE5A,GJA1,CACNA1G,CAV1,OXTR,PTGS1,PTGS2,LEP,EDNRA,EGFR
GO: Biological Process	GO:0090100	positive regulation of transmembrane receptor protein serine/threonine kinase signaling pathway		0.005618	1	0.04749	0.4569		14	115	ACVR2A,ACVRL1,FGF9,SOX11,MSTN,VSIR,SULF1,TGFB1,TGFBR3,TTK,CSNK2B,MYOCD,INHBA,LGALS9
GO: Biological Process	GO:0010043	response to zinc ion		0.005757	1	0.04852	0.4668		9	59	MT1E,MT1F,MT1M,MT1X,MT2A,TSPO,P2RX7,CRIP1,KRT14
GO: Biological Process	GO:0046456	icosanoid biosynthetic process		0.005757	1	0.04852	0.4668		9	59	FABP5,MIF,AKR1C3,SPHK1,CD74,PTGDS,PTGIS,PTGS1,PTGS2
GO: Biological Process	GO:0048286	lung alveolus development		0.005757	1	0.04852	0.4668		9	59	FGFR3,FOXF1,PDPN,STRA6,TCF21,PGR,IGF1,MYOCD,FOXP2
GO: Biological Process	GO:0030010	establishment of cell polarity		0.005811	1	0.04888	0.4703		17	152	MAP2,NDC80,FGF13,FOXF1,RAB11FIP2,SPAG5,BRSK1,GJA1,PARD3B,ALPK2,CENPA,SH3BP1,PLK1,EZR,CYP26B1,RIPOR2,SAPCD2
GO: Biological Process	GO:0032506	cytokinetic process		0.005817	1	0.04888	0.4703		7	39	RACGAP1,AURKB,ANLN,KIF23,CEP55,KIF20A,SNX18
GO: Biological Process	GO:0048754	branching morphogenesis of an epithelial tube		0.005818	1	0.04888	0.4703		20	190	MDK,MGP,FOXF1,FOXC2,FLT1,SFRP2,SMO,TIMELESS,TCF21,TFAP2C,TGFB1,HHIP,WNT4,PGR,HOXD11,PITX2,VDR,COL4A1,IGF1,EDNRA
GO: Biological Process	GO:0060249	anatomical structure homeostasis		0.005828	1	0.04892	0.4706		42	493	TCIRG1,F2R,H4C9,FEN1,SMO,RTEL1,GATA2,IL20RB,MSTN,BLM,NEK2,CACNB4,TMEM119,TNFRSF11B,TGFB1,CORO1A,P2RX7,P2RY1,TLR4,EXO1,PRKN,AURKB,PDK4,HOXA13,SLX1B,RECQL4,HSPA1A,HSPB1,POLD1,POLE,JCHAIN,CTSK,CTSS,MARCKSL1,TELO2,PCDH15,RAC3,RAD51,RFC2,RFC4,EGFR,RP1
GO: Biological Process	GO:0010862	positive regulation of pathway-restricted SMAD protein phosphorylation		0.005958	1	0.04991	0.4801		8	49	ACVR2A,ACVRL1,MSTN,TGFB1,TTK,CSNK2B,INHBA,LGALS9
GO: Biological Process	GO:0045023	G0 to G1 transition		0.005958	1	0.04991	0.4801		8	49	RRM2,EZH2,BMI1,BRCA1,EHMT2,ORC1,RAD51,E2F1
GO: Cellular Component	GO:0000793	condensed chromosome		6.862e-20	6.663e-17	6.663e-17	4.968e-16		55	236	CENPW,HJURP,SPC25,SGO1,FANCD2,MEI4,NDC80,MKI67,KNSTRN,BIRC5,SPAG5,SPC24,CDCA5,CENPN,CENPX,BLM,AURKA,NEK2,NCAPG,BRCA1,SUV39H1,BUB1,BUB1B,KIF2C,NCAPH,ZWINT,CCNB1,H2AX,SKA1,TOP2A,AURKB,LRWD1,CENPA,CENPE,CENPF,HMGB2,NCAPH2,TTN,CENPM,SUN2,PLK1,HSPA2,CENPO,KANSL1,INCENP,ERCC6L,RASSF2,NUF2,NCAPG2,DDX11,CDT1,KNL1,RAD51,CENPU,SKA3
GO: Cellular Component	GO:0000779	condensed chromosome, centromeric region		4.016e-18	3.9e-15	1.95e-15	1.454e-14		37	120	CENPW,HJURP,SPC25,SGO1,NDC80,KNSTRN,BIRC5,SPAG5,SPC24,CENPN,CENPX,AURKA,NEK2,NCAPG,BUB1,BUB1B,KIF2C,ZWINT,CCNB1,SKA1,AURKB,LRWD1,CENPA,CENPE,CENPF,CENPM,PLK1,CENPO,KANSL1,INCENP,ERCC6L,RASSF2,NUF2,CDT1,KNL1,CENPU,SKA3
GO: Cellular Component	GO:0000776	kinetochore		1.468e-17	1.425e-14	4.75e-15	3.542e-14		39	138	KIF18A,CENPW,HJURP,SPC25,SGO1,NDC80,KNSTRN,BIRC5,SPAG5,SPC24,CENPI,CENPN,CENPX,NEK2,BUB1,BUB1B,KIF2C,ZWINT,CCNB1,SKA1,AURKB,LRWD1,CENPA,CENPE,CENPF,TTK,CENPM,PLK1,CENPO,KANSL1,INCENP,ERCC6L,RASSF2,NUF2,CDT1,KNL1,KIF22,CENPU,SKA3
GO: Cellular Component	GO:0000777	condensed chromosome kinetochore		3.227e-17	3.133e-14	7.833e-15	5.84e-14		34	107	CENPW,HJURP,SPC25,SGO1,NDC80,KNSTRN,BIRC5,SPAG5,SPC24,CENPN,CENPX,NEK2,BUB1,BUB1B,KIF2C,ZWINT,CCNB1,SKA1,LRWD1,CENPA,CENPE,CENPF,CENPM,PLK1,CENPO,KANSL1,INCENP,ERCC6L,RASSF2,NUF2,CDT1,KNL1,CENPU,SKA3
GO: Cellular Component	GO:0000775	chromosome, centromeric region		1.956e-16	1.899e-13	3.003e-14	2.239e-13		46	202	KIF18A,CENPW,HJURP,SPC25,SGO1,NDC80,MKI67,KNSTRN,BIRC5,SPAG5,SPC24,CENPI,CDCA5,CENPN,CENPX,AURKA,NEK2,NCAPG,SUV39H1,BUB1,BUB1B,KIF2C,ZWINT,CCNB1,SKA1,AURKB,LRWD1,CENPA,CENPE,CENPF,OIP5,TTK,CENPM,PLK1,CENPO,KANSL1,INCENP,ERCC6L,RASSF2,NUF2,CDT1,KNL1,KIF22,CENPU,CDCA8,SKA3
GO: Cellular Component	GO:0098687	chromosomal region		1.979e-16	1.922e-13	3.003e-14	2.239e-13		64	362	KIF18A,CENPW,HJURP,SPC25,MCM2,MCM3,MCM5,MCM7,EZH2,SGO1,H4C9,CDC45,NDC80,FEN1,MKI67,KNSTRN,BIRC5,SPAG5,SPC24,CENPI,CDCA5,CENPN,CENPX,RTEL1,BLM,AURKA,NEK2,NCAPG,SUV39H1,BUB1,BUB1B,KIF2C,ZWINT,CCNB1,ORC1,H2AX,CDK1,SKA1,AURKB,LRWD1,CENPA,CENPE,CENPF,OIP5,TTK,CENPM,SUN2,RECQL4,PLK1,POLD1,CENPO,KANSL1,INCENP,ERCC6L,RASSF2,NUF2,TELO2,CDT1,KNL1,KIF22,RAD51,CENPU,CDCA8,SKA3
GO: Cellular Component	GO:0031012	extracellular matrix		2.165e-16	2.102e-13	3.003e-14	2.239e-13		87	598	MDK,MFGE8,FBN2,MGP,ACAN,FGF9,MMP12,MMP17,SEMA3C,FBLN5,SFRP1,SFRP2,FMOD,LRIG3,HAPLN3,PODN,ADAM19,LRRC32,SMOC2,FGL2,TINAGL1,CCN5,CCN4,SULF1,ADAMTS15,SERPING1,GPC2,BMPER,CCN3,GPC1,COL6A6,ADAMTS8,ADAMTS5,TNFRSF11B,ITIH5,TGFB1,TGFBR3,TGM2,COL18A1,THBS4,TLR3,CLEC3B,TNR,CDH2,AGRN,TNXB,CTSC,SERPINF1,WNT4,VIT,CHI3L1,SERPINE2,NTN1,ADAMTSL4,COL4A1,COL4A2,COL4A4,COL7A1,COL8A1,COL8A2,COL11A1,MXRA5,COL15A1,ADA…
GO: Cellular Component	GO:0062023	collagen-containing extracellular matrix		9.979e-15	9.69e-12	1.211e-12	9.031e-12		72	474	MDK,MFGE8,FBN2,MGP,ACAN,FGF9,SEMA3C,FBLN5,SFRP1,SFRP2,FMOD,PODN,ADAM19,SMOC2,FGL2,TINAGL1,SULF1,ADAMTS15,SERPING1,GPC2,BMPER,CCN3,GPC1,COL6A6,ADAMTS8,ADAMTS5,ITIH5,TGFB1,TGM2,COL18A1,THBS4,CLEC3B,TNR,CDH2,AGRN,TNXB,CTSC,SERPINF1,VIT,SERPINE2,NTN1,ADAMTSL4,COL4A1,COL4A2,COL4A4,COL7A1,COL8A1,COL8A2,COL11A1,MXRA5,COL15A1,ADAMTS4,EGFL6,HAPLN1,IGF1,IGFBP7,PRELP,CTSS,DCN,FREM2,CDON,DPT,RARRES2,ECM2,LAM…
GO: Cellular Component	GO:0005819	spindle		2.436e-14	2.365e-11	2.628e-12	1.96e-11		60	359	NUSAP1,KIF18A,SGO1,CEP128,MTUS1,MAD2L2,TACC3,MZT2B,KNSTRN,BIRC5,SPAG5,TPX2,RACGAP1,MZT2A,AURKA,NEK2,BUB1B,PSRC1,PRC1,CCNB1,CKAP2L,CDK1,CDC6,CDC20,SKA1,AURKB,DCDC1,CENPE,CENPF,TTK,HAUS8,ASPM,SAC3D1,PLK1,HSPA2,HSPB1,KIF23,POC1A,KIF18B,ESPL1,CCDC69,INCENP,DLGAP5,KIF4A,DDX11,FBXO5,KIF15,KIF14,FAM83D,WDR62,KIF11,KIFC1,KIF22,RMDN2,CDCA8,NUBP2,KIF20A,SHCBP1,HASPIN,SKA3
GO: Cellular Component	GO:0015630	microtubule cytoskeleton		2.93e-11	2.845e-08	2.845e-09	2.121e-08		136	1368	NUSAP1,KIF18A,CCDC8,MAP2,SPEF2,MCM2,MCM3,SGO1,CEP128,CDC45,TUBB3,TUBB4B,NDC80,MTUS1,FGF13,CEP126,MAD2L2,TACC3,MZT2B,KIF6,PROCR,KNSTRN,RGCC,GTSE1,DTL,BIRC5,SORBS1,STIL,SPECC1,PCGF5,SPAG5,GAS2L1,SLC8A2,CCDC124,SSNA1,TPX2,RACGAP1,MZT2A,CEP131,REEP4,BRSK1,PLK4,CENPJ,LRRC45,AURKA,NEK2,BRCA1,SYNE2,BUB1B,TRIM55,MLLT11,DCLK2,WDR90,PLEKHA7,TAP1,PSRC1,KIF2C,CCDC85B,TSGA10,PRC1,TFAP2A,CCNB1,CCNF,CCNB2,H2AX,…
GO: Cellular Component	GO:0005815	microtubule organizing center		6.647e-10	6.454e-07	5.867e-08	4.375e-07		85	756	KIF18A,CCDC8,MCM3,SGO1,CEP128,CDC45,NDC80,MTUS1,CEP126,TACC3,MZT2B,PROCR,RGCC,DTL,BIRC5,SORBS1,STIL,SPECC1,PCGF5,SPAG5,CCDC124,SSNA1,TPX2,MZT2A,CEP131,BRSK1,PLK4,CENPJ,LRRC45,AURKA,NEK2,BRCA1,SYNE2,BUB1B,MLLT11,WDR90,PLEKHA7,TAP1,KIF2C,CCDC85B,TSGA10,TFAP2A,CCNB1,CCNF,CCNB2,H2AX,CKAP2L,CDK1,CDC20,TOP2A,AURKB,LRWD1,CENPF,CTSC,HMMR,HAUS8,ASPM,SAC3D1,PLK1,HSPA1A,EZR,KIF23,POC1A,FSD1,PIFO,MACROD2,ESP…
GO: Cellular Component	GO:0009986	cell surface		2.284e-09	2.218e-06	1.848e-07	1.378e-06		105	1036	ABCA1,GLDN,MCAM,ACVR2A,ACVRL1,F2R,TNFRSF12A,MFGE8,MIF,FGFR3,MME,TMEM123,IL17RB,SFRP1,SFRP4,PROCR,ACKR4,SLC1A2,SLC1A3,PDPN,SLC12A1,CD274,ULBP2,ASTN1,VAMP4,KCNH5,ADAM19,SPTB,LRRC32,CLSTN2,CLEC12A,GFRA1,VSIR,CCN5,SULF2,BST2,SULF1,GLRB,ADAMTS15,C3,GPC2,NOTCH3,GPC1,HCN1,ROR1,GRIN2B,CAV1,TFPI,TGFA,TGFB1,TGFBR3,HHIP,P2RX7,P2RY1,TLR3,TLR4,CD40,CD74,TNR,CDH2,AGRN,CDH7,CDH8,CDH10,CDH18,HLA-C,HLA-DPB1,CDHR3…
GO: Cellular Component	GO:0000794	condensed nuclear chromosome		6.273e-09	6.091e-06	4.686e-07	3.494e-06		24	109	SGO1,MEI4,NDC80,BLM,AURKA,NEK2,BRCA1,SUV39H1,BUB1,BUB1B,NCAPH,CCNB1,H2AX,AURKB,CENPA,CENPE,TTN,SUN2,PLK1,HSPA2,CENPO,INCENP,NUF2,RAD51
GO: Cellular Component	GO:0005814	centriole		8.289e-09	8.049e-06	5.749e-07	4.287e-06		68	583	CCDC8,MCM3,SGO1,CEP128,CDC45,NDC80,CEP126,TACC3,MZT2B,PROCR,RGCC,DTL,BIRC5,SORBS1,STIL,PCGF5,SPAG5,SSNA1,MZT2A,CEP131,BRSK1,PLK4,CENPJ,LRRC45,AURKA,NEK2,BRCA1,SYNE2,WDR90,PLEKHA7,KIF2C,CCDC85B,TSGA10,TFAP2A,CCNB1,CCNF,CCNB2,H2AX,CKAP2L,CDK1,CDC20,TOP2A,AURKB,CENPF,CTSC,HMMR,HAUS8,ASPM,SAC3D1,PLK1,HSPA1A,KIF23,POC1A,FSD1,MACROD2,ESPL1,DLGAP5,DDX11,KIF15,TTC12,KIFC3,WDR62,KRT18,E2F1,NUBP2,CEP55,HAS…
GO: Cellular Component	GO:0005813	centrosome		1.666e-08	1.618e-05	1.079e-06	8.042e-06		63	532	CCDC8,MCM3,SGO1,CDC45,NDC80,CEP126,TACC3,MZT2B,PROCR,RGCC,DTL,SORBS1,STIL,PCGF5,SPAG5,SSNA1,MZT2A,CEP131,BRSK1,PLK4,CENPJ,LRRC45,AURKA,NEK2,BRCA1,SYNE2,PLEKHA7,KIF2C,CCDC85B,TFAP2A,CCNB1,CCNF,CCNB2,H2AX,CKAP2L,CDK1,CDC20,AURKB,CENPF,CTSC,HMMR,HAUS8,ASPM,SAC3D1,PLK1,HSPA1A,KIF23,POC1A,FSD1,MACROD2,ESPL1,DLGAP5,DDX11,KIF15,TTC12,KIFC3,WDR62,KRT18,E2F1,NUBP2,CEP55,HASPIN,FLOT1
GO: Cellular Component	GO:0000780	condensed nuclear chromosome, centromeric region		1.961e-08	1.904e-05	1.19e-06	8.873e-06		12	29	SGO1,NDC80,AURKA,BUB1,BUB1B,CCNB1,AURKB,CENPA,CENPE,PLK1,CENPO,NUF2
GO: Cellular Component	GO:0005876	spindle microtubule		3.227e-08	3.133e-05	1.843e-06	1.374e-05		17	62	NUSAP1,KIF18A,BIRC5,SPAG5,TPX2,AURKA,PSRC1,PRC1,CDK1,SKA1,AURKB,CENPE,PLK1,KIF18B,KIF4A,KIF11,SKA3
GO: Cellular Component	GO:0000778	condensed nuclear chromosome kinetochore		4.275e-08	4.151e-05	2.107e-06	1.571e-05		9	16	NDC80,BUB1,BUB1B,CCNB1,CENPA,CENPE,PLK1,CENPO,NUF2
GO: Cellular Component	GO:0000940	condensed chromosome outer kinetochore		4.275e-08	4.151e-05	2.107e-06	1.571e-05		9	16	NDC80,BUB1,BUB1B,CCNB1,SKA1,CENPE,CENPF,PLK1,SKA3
GO: Cellular Component	GO:0072686	mitotic spindle		4.341e-08	4.215e-05	2.107e-06	1.571e-05		23	111	NUSAP1,KIF18A,TACC3,KNSTRN,SPAG5,TPX2,RACGAP1,AURKA,CKAP2L,CDK1,SKA1,AURKB,DCDC1,CENPE,ASPM,KIF23,KIF18B,ESPL1,FAM83D,KIF11,KIFC1,KIF22,RMDN2
GO: Cellular Component	GO:0005871	kinesin complex		2.903e-07	0.0002819	1.342e-05	0.0001001		15	56	KIF18A,KIF6,KIF2C,CENPE,KIF23,KLC2,KIF18B,KIF4A,KIF15,KIF14,KIFC3,KIF11,KIFC1,KIF22,KIF20A
GO: Cellular Component	GO:0031226	intrinsic component of plasma membrane		3.155e-07	0.0003064	1.393e-05	0.0001038		150	1790	ABCA1,TSPAN18,APCDD1,TCIRG1,ACVR2A,CD320,ACVRL1,NRN1,F2R,F2RL1,F2RL2,ADCY1,SEMA3A,ADRA2A,SCN1A,SCN2A,SCN9A,FGFR3,MME,GPNMB,PCDH10,IL17RB,STEAP1,SEMA3C,FLT1,ANK2,SGCD,PROCR,SORBS1,ACKR4,SLC1A2,SLC1A3,ADAM22,SLC1A7,SLC4A2,IGDCC4,MSR1,PDPN,SLC8A2,TENM3,PLPP3,SLC15A2,SLCO2A1,TSPAN13,ULBP2,ATP1A3,KCNH5,GABRB3,GABRE,CADM3,ABCC3,SPTB,LRRC32,CLSTN2,BDKRB1,GJA1,GLRB,GPC2,STRA6,TAPBP,ADGRD1,NOTCH3,GPC1,NPR…
GO: Cellular Component	GO:0044297	cell body		4.89e-07	0.0004748	2.065e-05	0.0001539		81	820	MAP2,ACTA2,LRRK2,CYGB,ACTC1,ACTG2,ACVRL1,TUBB3,ADRA2A,CAMK2N1,ACAN,SCN1A,MME,CNKSR2,APOD,SLC1A3,SLC8A2,TPX2,ASTN1,SMO,ATP1A3,MYO1D,GFRA1,BDNF,NEFM,AURKA,NEFH,PPARGC1A,CACNA1G,GNAZ,CCN3,GPC1,NRGN,HCN1,PCLO,STMN2,GRIN2B,TGFB1,CCNG1,P2RX7,P2RY1,LZTS1,CD40,PRKN,PCSK5,PDE1A,SERPINF1,PENK,ACOT7,PGR,CKB,SERPINE2,NRXN1,UCHL1,HSPB1,EZR,SLC25A27,CPE,IGF1,PITPNM3,IL6R,IL6ST,KLHL17,NDUFS7,DPYSL5,DAB1,BRINP1,…
GO: Cellular Component	GO:0045202	synapse		5.294e-07	0.0005141	2.142e-05	0.0001597		128	1482	ABAT,MAP2,RPS9,LRRK2,ACTC1,RPS18,MDM2,NRN1,F2R,ADCY1,FABP5,DACT1,ADRA2A,CAMK2N1,ATP8A1,ACAN,SCN2A,MME,SGIP1,ANK2,APBA2,CNKSR2,SORBS1,BCAS1,SLC1A2,SLC1A3,ADAM22,SLC1A7,ARHGDIA,SLC8A2,IGF2BP1,CADPS,SMO,LYNX1,ATP1A3,BRSK1,VAMP4,PHACTR1,GABRB3,GABRE,CADM3,GAD1,GAP43,RAB8B,CLSTN2,EPB41L3,CYP46A1,BDNF,LIN7B,NEFM,NEFH,SPHK1,GLRB,NGF,AP1S2,GPC2,SDK1,GPC1,CACNB4,NRGN,NSF,HCN1,PCLO,ROR1,GRID1,GRIN2B,CORO1A…
GO: Cellular Component	GO:0005887	integral component of plasma membrane		6.953e-07	0.0006751	2.701e-05	0.0002014		143	1710	ABCA1,TSPAN18,APCDD1,TCIRG1,ACVR2A,CD320,ACVRL1,NRN1,F2R,F2RL1,F2RL2,ADCY1,SEMA3A,ADRA2A,SCN1A,SCN2A,SCN9A,FGFR3,MME,GPNMB,PCDH10,IL17RB,STEAP1,SEMA3C,FLT1,ANK2,SGCD,PROCR,SORBS1,ACKR4,SLC1A2,SLC1A3,ADAM22,SLC1A7,SLC4A2,IGDCC4,MSR1,PDPN,SLC8A2,TENM3,PLPP3,SLC15A2,SLCO2A1,TSPAN13,ATP1A3,KCNH5,GABRB3,GABRE,CADM3,ABCC3,LRRC32,CLSTN2,BDKRB1,GJA1,GLRB,STRA6,TAPBP,ADGRD1,NOTCH3,NPR3,HCN1,ROR1,GRID1,GRI…
GO: Cellular Component	GO:0000922	spindle pole		7.354e-07	0.000714	2.746e-05	0.0002048		27	168	SGO1,CEP128,TACC3,KNSTRN,SPAG5,TPX2,AURKA,NEK2,PSRC1,PRC1,CCNB1,CKAP2L,CDC6,CDC20,AURKB,CENPF,HAUS8,ASPM,PLK1,POC1A,DLGAP5,DDX11,FAM83D,WDR62,KIF11,RMDN2,NUBP2
GO: Cellular Component	GO:0030496	midbody		2.085e-06	0.002024	7.497e-05	0.000559		27	177	CEP126,BIRC5,SPAG5,CCDC124,RACGAP1,AURKA,NEK2,PSRC1,PRC1,CDK1,AURKB,DCDC1,CENPE,CENPF,ANLN,ASPM,PLK1,KIF23,CCDC69,INCENP,KIF4A,DDX11,KIF14,CDCA8,CEP55,KIF20A,SHCBP1
GO: Cellular Component	GO:0043025	neuronal cell body		2.488e-06	0.002416	8.629e-05	0.0006434		72	732	MAP2,LRRK2,CYGB,ACVRL1,TUBB3,ADRA2A,CAMK2N1,ACAN,SCN1A,MME,CNKSR2,APOD,SLC1A3,SLC8A2,TPX2,ASTN1,SMO,ATP1A3,MYO1D,GFRA1,BDNF,NEFM,AURKA,NEFH,PPARGC1A,CACNA1G,CCN3,GPC1,NRGN,HCN1,PCLO,STMN2,GRIN2B,TGFB1,CCNG1,P2RX7,CD40,PRKN,PCSK5,PDE1A,SERPINF1,PENK,PGR,CKB,SERPINE2,NRXN1,UCHL1,HSPB1,SLC25A27,CPE,IGF1,IL6R,IL6ST,KLHL17,NDUFS7,DPYSL5,DAB1,BRINP1,ITGA1,ITGA4,LRP8,KCNB1,KCNJ2,KCNJ6,KCNK2,KCNQ3,DLG2,R…
GO: Cellular Component	GO:0051233	spindle midzone		2.711e-06	0.002633	9.078e-05	0.0006768		11	36	KIF18A,RACGAP1,AURKA,CDC6,AURKB,CENPE,PLK1,KIF18B,CCDC69,KIF14,CDCA8
GO: Cellular Component	GO:0043005	neuron projection		3.28e-06	0.003185	0.0001062	0.0007915		134	1624	ABAT,GLDN,FSTL3,MAP2,LRRK2,CYGB,ACVRL1,WLS,ADCY1,SEMA3A,TUBB3,ADRA2A,CAMK2N1,ACAN,SCN1A,SCN2A,SCN9A,PRCD,FGF13,MME,EEA1,ANK2,APBA2,CNKSR2,APOD,SLC1A2,SLC1A3,ADAM22,SLC8A2,IGF2BP1,TENM3,TPX2,SMO,LYNX1,ATP1A3,BRSK1,GABRB3,GABRE,CERKL,GAD1,MYO1D,GAP43,EPB41L3,CYP46A1,BDKRB1,GFRA1,BDNF,LIN7B,NEFM,AURKA,NEFH,PPARGC1A,SPHK1,GLRB,MYPN,NGF,CACNA1G,GNAZ,MGARP,CCN3,NRGN,NSF,HCN1,PCLO,ROR1,TSGA10,STMN2,GRIN…
GO: Cellular Component	GO:0030054	cell junction		4.335e-06	0.004209	0.0001358	0.001012		115	1352	RPS9,LRRK2,MCAM,ACTC1,RPS18,NRN1,FABP5,DACT1,CAMK2N1,SCN1A,SCN2A,FGF13,FGFR3,MME,FHL1,STEAP1,RRAS2,FLT1,ANK2,PROCR,SORBS1,SLC4A2,PDPN,PLPP3,CADPS,CTNNA3,BRSK1,PHACTR1,GABRB3,GABRE,CADM3,GAP43,EPB41L3,CYP46A1,LIN7B,GJA1,PDLIM3,BAIAP2L1,NFIA,SPHK1,GLRB,SYNE2,PLEKHA7,SDK1,CCN3,NRGN,PCLO,PARD3B,GRID1,GRIN2B,CAV1,CCNF,TGM2,CORO1A,CLDN11,OXTR,P2RX7,LZTS1,PRKN,CDH2,AGRN,CDH7,CDH8,CDH10,CDH18,INSYN1,SCAR…
GO: Cellular Component	GO:0099080	supramolecular complex		7.276e-06	0.007065	0.0002208	0.001646		126	1530	NUSAP1,KIF18A,CYBRD1,MAP2,SPEF2,ACTA2,LRRK2,ACTC1,ACTG2,TUBB3,TUBB4B,FBN2,MTUS1,SCN1A,FGF13,MME,FBXO32,KIF6,FBLN5,ANK2,KNSTRN,GTSE1,GAS7,BIRC5,SORBS1,SPECC1,SPAG5,PDPN,GAS2L1,SLC8A2,IGF2BP1,TPX2,RACGAP1,REEP4,CENPJ,MYO1D,GAP43,NEFM,AURKA,NEFH,GJA1,NEK2,PDLIM3,SYNE2,MYPN,TRIM55,DCLK2,WDR90,PSRC1,KIF2C,CA9,ROR1,TSGA10,LMNB2,GRIN2B,PRC1,TGFB1,RHOQ,CORO1A,OXTR,CDK1,RFLNA,SKA1,AURKB,TPM2,DCDC1,CENPE,C…
GO: Cellular Component	GO:0036477	somatodendritic compartment		8.681e-06	0.008429	0.0002554	0.001904		96	1096	MAP2,LRRK2,CYGB,ACVRL1,WLS,ADCY1,SEMA3A,TUBB3,ADRA2A,CAMK2N1,ACAN,SCN1A,FGF13,MME,APBA2,CNKSR2,APOD,SLC1A2,SLC1A3,SLC8A2,IGF2BP1,TPX2,ASTN1,SMO,LYNX1,ATP1A3,MYO1D,CYP46A1,GFRA1,BDNF,NEFM,AURKA,NEFH,PPARGC1A,GLRB,NGF,CACNA1G,GNAZ,CCN3,GPC1,NRGN,NSF,HCN1,PCLO,STMN2,GRIN2B,ZWINT,TGFB1,CCNG1,P2RX7,P2RY1,LZTS1,CD40,PRKN,TNR,SLC16A7,ARHGAP33,PCSK5,PDE1A,SERPINF1,PENK,PGR,CKB,SERPINE2,NRXN1,UCHL1,HSPB1,…
GO: Cellular Component	GO:0030424	axon		1.002e-05	0.009731	0.0002752	0.002052		76	817	GLDN,MAP2,LRRK2,ADCY1,SEMA3A,TUBB3,ADRA2A,SCN1A,SCN2A,SCN9A,FGF13,MME,EEA1,ANK2,SLC1A2,ADAM22,IGF2BP1,TENM3,TPX2,SMO,ATP1A3,BRSK1,GABRB3,GAD1,MYO1D,GAP43,EPB41L3,GFRA1,BDNF,NEFM,AURKA,NEFH,SPHK1,MYPN,NGF,MGARP,CCN3,NRGN,HCN1,PCLO,ROR1,STMN2,GRIN2B,TGFB1,CORO1A,CD40,PRKN,TNR,SLC16A7,AGRN,CDH8,SERPINF1,PENK,PGR,NRXN1,UCHL1,HSPB1,NECTIN3,DNM3,KIF4A,ITGA4,LRP8,KCNA4,KCNB1,KCNJ6,KCNK2,KCNQ3,DLG2,RAB27…
GO: Cellular Component	GO:0031262	Ndc80 complex		1.049e-05	0.01018	0.0002752	0.002052		4	4	SPC25,NDC80,SPC24,NUF2
GO: Cellular Component	GO:0000942	condensed nuclear chromosome outer kinetochore		1.049e-05	0.01018	0.0002752	0.002052		4	4	NDC80,BUB1,CCNB1,PLK1
GO: Cellular Component	GO:0031617	NMS complex		1.049e-05	0.01018	0.0002752	0.002052		4	4	SPC25,NDC80,SPC24,NUF2
GO: Cellular Component	GO:0099081	supramolecular polymer		1.09e-05	0.01058	0.0002785	0.002077		125	1528	NUSAP1,KIF18A,CYBRD1,MAP2,SPEF2,ACTA2,LRRK2,ACTC1,ACTG2,TUBB3,TUBB4B,FBN2,MTUS1,SCN1A,FGF13,MME,FBXO32,KIF6,FBLN5,ANK2,KNSTRN,GTSE1,GAS7,BIRC5,SORBS1,SPECC1,SPAG5,PDPN,GAS2L1,SLC8A2,IGF2BP1,TPX2,RACGAP1,REEP4,CENPJ,MYO1D,GAP43,NEFM,AURKA,NEFH,GJA1,NEK2,PDLIM3,SYNE2,MYPN,TRIM55,DCLK2,WDR90,PSRC1,KIF2C,CA9,ROR1,TSGA10,LMNB2,GRIN2B,PRC1,TGFB1,RHOQ,CORO1A,OXTR,CDK1,RFLNA,SKA1,AURKB,TPM2,DCDC1,CENPE,C…
GO: Cellular Component	GO:0005604	basement membrane		1.621e-05	0.01574	0.0003962	0.002954		19	113	ACAN,FGF9,SMOC2,COL18A1,THBS4,AGRN,SERPINF1,NTN1,COL4A1,COL4A2,COL4A4,COL7A1,COL8A1,COL8A2,COL15A1,EGFL6,FREM2,LAMA4,P3H2
GO: Cellular Component	GO:0005874	microtubule		1.632e-05	0.01585	0.0003962	0.002954		62	636	NUSAP1,KIF18A,MAP2,SPEF2,TUBB3,TUBB4B,MTUS1,FGF13,KIF6,KNSTRN,GTSE1,BIRC5,SPAG5,GAS2L1,SLC8A2,TPX2,RACGAP1,REEP4,CENPJ,AURKA,NEK2,TRIM55,DCLK2,WDR90,PSRC1,KIF2C,TSGA10,PRC1,CDK1,SKA1,AURKB,DCDC1,CENPE,CENPF,HAUS8,ASPM,PLK1,KIF23,KLC2,FSD1,DNM3,KIF18B,INCENP,SPATA18,KIF4A,TUBB2B,KIF15,KIF14,KIFC3,KIF11,KIFC1,KIF22,DVL1,STMN1,FIGN,RMDN2,WDR63,REEP3,KIF20A,RP1,SKA3,CFAP69
GO: Cellular Component	GO:0005912	adherens junction		2.032e-05	0.01973	0.0004812	0.003588		56	560	RPS9,MCAM,ACTC1,RPS18,FGFR3,MME,FHL1,RRAS2,FLT1,PROCR,SORBS1,SLC4A2,PLPP3,CTNNA3,LIN7B,GJA1,PDLIM3,BAIAP2L1,SYNE2,PLEKHA7,PARD3B,CAV1,TGM2,OXTR,CDH2,CDH7,CDH8,CDH10,CDH18,SCARF2,PDLIM7,CDHR3,SH3BP1,ABCB4,SLC9A3R2,HSPA1A,CNN1,HSPB1,APBB1IP,EZR,KIF23,NECTIN3,CSRP1,CDCA3,ITGA1,ITGA4,PRAG1,ITGB2,ITGB8,KIFC3,CASS4,DPP4,KRT18,EGFR,FLOT1,TM4SF20
GO: Cellular Component	GO:0070161	anchoring junction		2.209e-05	0.02145	0.0005107	0.003808		57	575	RPS9,MCAM,ACTC1,RPS18,FGFR3,MME,FHL1,RRAS2,FLT1,PROCR,SORBS1,SLC4A2,PLPP3,CTNNA3,LIN7B,GJA1,PDLIM3,BAIAP2L1,SYNE2,PLEKHA7,PARD3B,CAV1,TGM2,OXTR,CDH2,CDH7,CDH8,CDH10,CDH18,SCARF2,PDLIM7,CDHR3,SH3BP1,ABCB4,SLC9A3R2,HSPA1A,CNN1,HSPB1,APBB1IP,EZR,KIF23,NECTIN3,PPL,CSRP1,CDCA3,ITGA1,ITGA4,PRAG1,ITGB2,ITGB8,KIFC3,CASS4,DPP4,KRT18,EGFR,FLOT1,TM4SF20
GO: Cellular Component	GO:0098794	postsynapse		2.515e-05	0.02442	0.0005679	0.004234		75	825	ABAT,MAP2,LRRK2,RPS18,F2R,ADCY1,FABP5,ADRA2A,CAMK2N1,ANK2,APBA2,CNKSR2,BCAS1,SLC1A2,SLC1A3,ADAM22,SLC1A7,SLC8A2,IGF2BP1,SMO,LYNX1,ATP1A3,GABRB3,GABRE,GAP43,CLSTN2,EPB41L3,CYP46A1,BDNF,LIN7B,NEFM,NEFH,GLRB,NRGN,NSF,PCLO,GRID1,GRIN2B,SLC16A3,P2RX7,P2RY1,LZTS1,PRKN,TNR,CDH2,SLC16A7,AGRN,CDH10,DCLK1,ARHGAP33,INSYN1,PGR,LRFN4,NRXN1,HSPB1,CNTN1,NECTIN3,CSNK2B,DNM3,CADPS2,KLHL17,DAB1,PALMD,SLC30A1,LRP8,…
GO: Cellular Component	GO:0031298	replication fork protection complex		2.678e-05	0.02601	0.0005779	0.004309		5	8	MCM10,CDC45,GINS4,GINS2,TIMELESS
GO: Cellular Component	GO:0098651	basement membrane collagen trimer		2.678e-05	0.02601	0.0005779	0.004309		5	8	COL4A1,COL4A2,COL4A4,COL8A1,COL15A1
GO: Cellular Component	GO:0005788	endoplasmic reticulum lumen		3.384e-05	0.03285	0.0007142	0.005325		36	312	FSTL3,F8,ARSI,MFGE8,APOL1,STS,SCG3,PDGFD,ERAP2,C3,ADAMTS5,COL18A1,CDH2,CES1,CTSC,PENK,WNT4,SDF2L1,ADAMTSL4,COL4A1,COL4A2,COL4A4,COL7A1,COL8A1,COL8A2,COL11A1,COL15A1,WNT7B,IGFBP3,IGFBP7,TOR4A,PTGS2,TMEM132A,LIPC,P3H2,LTBP1
GO: Cellular Component	GO:0032133	chromosome passenger complex		4.715e-05	0.04578	0.000965	0.007195		4	5	BIRC5,AURKA,AURKB,CDCA8
GO: Cellular Component	GO:0098644	complex of collagen trimers		4.771e-05	0.04632	0.000965	0.007195		7	19	COL4A1,COL4A2,COL4A4,COL7A1,COL8A1,COL11A1,LUM
GO: Cellular Component	GO:0099512	supramolecular fiber		5.288e-05	0.05134	0.001048	0.007813		121	1521	NUSAP1,KIF18A,CYBRD1,MAP2,SPEF2,ACTA2,LRRK2,ACTC1,ACTG2,TUBB3,TUBB4B,FBN2,MTUS1,SCN1A,FGF13,MME,FBXO32,KIF6,FBLN5,ANK2,KNSTRN,GTSE1,GAS7,BIRC5,SORBS1,SPECC1,SPAG5,PDPN,GAS2L1,SLC8A2,IGF2BP1,TPX2,RACGAP1,REEP4,CENPJ,MYO1D,GAP43,NEFM,AURKA,NEFH,GJA1,NEK2,PDLIM3,SYNE2,MYPN,TRIM55,DCLK2,WDR90,PSRC1,KIF2C,CA9,ROR1,TSGA10,LMNB2,GRIN2B,PRC1,TGFB1,RHOQ,CORO1A,OXTR,CDK1,RFLNA,SKA1,AURKB,TPM2,DCDC1,CENPE,C…
GO: Cellular Component	GO:0099513	polymeric cytoskeletal fiber		5.516e-05	0.05356	0.001071	0.007987		107	1312	NUSAP1,KIF18A,CYBRD1,MAP2,SPEF2,ACTA2,LRRK2,ACTC1,ACTG2,TUBB3,TUBB4B,MTUS1,FGF13,MME,KIF6,KNSTRN,GTSE1,GAS7,BIRC5,SORBS1,SPECC1,SPAG5,PDPN,GAS2L1,SLC8A2,IGF2BP1,TPX2,RACGAP1,REEP4,CENPJ,MYO1D,GAP43,NEFM,AURKA,NEFH,GJA1,NEK2,PDLIM3,SYNE2,TRIM55,DCLK2,WDR90,PSRC1,KIF2C,CA9,ROR1,TSGA10,LMNB2,PRC1,TGFB1,RHOQ,CORO1A,OXTR,CDK1,RFLNA,SKA1,AURKB,TPM2,DCDC1,CENPE,CENPF,PDLIM7,SLC9A3R2,HAUS8,ASPM,PLK1,EZR,…
GO: Cellular Component	GO:0099572	postsynaptic specialization		5.763e-05	0.05596	0.00108	0.00805		47	461	MAP2,RPS18,ADCY1,FABP5,ADRA2A,CAMK2N1,ANK2,CNKSR2,BCAS1,ADAM22,SMO,ATP1A3,GABRB3,GAP43,CLSTN2,EPB41L3,LIN7B,NEFM,NEFH,NRGN,NSF,PCLO,GRID1,GRIN2B,SLC16A3,P2RY1,LZTS1,PRKN,CDH2,SLC16A7,CDH10,DCLK1,INSYN1,LRFN4,HSPB1,NECTIN3,DNM3,KLHL17,DAB1,SLC30A1,LRP8,KCNA4,DLG2,KPNA2,DRP2,DVL1,NETO2
GO: Cellular Component	GO:0045121	membrane raft		5.782e-05	0.05614	0.00108	0.00805		42	396	KIF18A,ABCA1,LRRK2,F2R,ADCY1,MME,CAVIN2,ANK2,SORBS1,PDPN,SMO,PAG1,MYO1D,GJA1,BST2,SULF1,GPC1,CAV1,TFPI,RHOQ,TLR4,PRKN,TNR,CDH2,ABCB4,HSPA1A,CNTN1,VDR,EZR,CPE,ITGA1,ITGB2,PTGIS,PTGS2,LRP8,MALL,KCNQ3,DPP4,RGS16,EDNRA,EGFR,FLOT1
GO: Cellular Component	GO:0098857	membrane microdomain		6.125e-05	0.05947	0.001122	0.008366		42	397	KIF18A,ABCA1,LRRK2,F2R,ADCY1,MME,CAVIN2,ANK2,SORBS1,PDPN,SMO,PAG1,MYO1D,GJA1,BST2,SULF1,GPC1,CAV1,TFPI,RHOQ,TLR4,PRKN,TNR,CDH2,ABCB4,HSPA1A,CNTN1,VDR,EZR,CPE,ITGA1,ITGB2,PTGIS,PTGS2,LRP8,MALL,KCNQ3,DPP4,RGS16,EDNRA,EGFR,FLOT1
GO: Cellular Component	GO:0098984	neuron to neuron synapse		7.184e-05	0.06976	0.001261	0.009399		46	452	MAP2,RPS18,ADCY1,FABP5,ADRA2A,CAMK2N1,ANK2,CNKSR2,BCAS1,ADAM22,SMO,ATP1A3,GAP43,CLSTN2,EPB41L3,LIN7B,NEFM,NEFH,NRGN,NSF,PCLO,GRID1,GRIN2B,SLC16A3,P2RY1,LZTS1,PRKN,TNR,CDH2,SLC16A7,DCLK1,INSYN1,PENK,LRFN4,HSPB1,NECTIN3,DNM3,KLHL17,DAB1,SLC30A1,LRP8,KCNA4,DLG2,DRP2,DVL1,NETO2
GO: Cellular Component	GO:0032279	asymmetric synapse		7.27e-05	0.07059	0.001261	0.009399		44	426	MAP2,RPS18,ADCY1,FABP5,ADRA2A,CAMK2N1,ANK2,CNKSR2,BCAS1,ADAM22,SMO,ATP1A3,GAP43,CLSTN2,EPB41L3,LIN7B,NEFM,NEFH,NRGN,NSF,PCLO,GRID1,GRIN2B,SLC16A3,P2RY1,LZTS1,PRKN,CDH2,SLC16A7,DCLK1,INSYN1,LRFN4,HSPB1,NECTIN3,DNM3,KLHL17,DAB1,SLC30A1,LRP8,KCNA4,DLG2,DRP2,DVL1,NETO2
GO: Cellular Component	GO:0014069	postsynaptic density		7.27e-05	0.07059	0.001261	0.009399		44	426	MAP2,RPS18,ADCY1,FABP5,ADRA2A,CAMK2N1,ANK2,CNKSR2,BCAS1,ADAM22,SMO,ATP1A3,GAP43,CLSTN2,EPB41L3,LIN7B,NEFM,NEFH,NRGN,NSF,PCLO,GRID1,GRIN2B,SLC16A3,P2RY1,LZTS1,PRKN,CDH2,SLC16A7,DCLK1,INSYN1,LRFN4,HSPB1,NECTIN3,DNM3,KLHL17,DAB1,SLC30A1,LRP8,KCNA4,DLG2,DRP2,DVL1,NETO2
GO: Cellular Component	GO:0097060	synaptic membrane		8.126e-05	0.0789	0.001384	0.01032		53	548	F2R,ADCY1,FABP5,ADRA2A,CAMK2N1,SCN2A,ANK2,CNKSR2,SLC1A2,ADAM22,SLC1A7,SLC8A2,LYNX1,ATP1A3,GABRB3,GABRE,CADM3,CLSTN2,LIN7B,GLRB,NRGN,GRID1,GRIN2B,SLC16A3,P2RY1,LZTS1,PRKN,CDH2,SLC16A7,AGRN,CDH8,CDH10,INSYN1,LRFN4,NRXN1,HSPB1,CNTN1,CPE,NECTIN3,DNM3,CADPS2,KLHL17,NDUFS7,MARCKSL1,SLC30A1,LYPD1,KCNA4,KCNB1,KCNJ6,DLG2,KPNA2,DRP2,UNC13C
GO: Cellular Component	GO:0005581	collagen trimer		9.175e-05	0.08909	0.001536	0.01145		15	87	GLDN,MSR1,COL6A6,COL18A1,COL4A1,COL4A2,COL4A4,COL7A1,COL8A1,COL8A2,COL11A1,COL15A1,C1QL2,DCN,LUM
GO: Cellular Component	GO:0045211	postsynaptic membrane		9.606e-05	0.09328	0.001581	0.01179		42	405	F2R,ADCY1,FABP5,ADRA2A,CAMK2N1,ANK2,CNKSR2,ADAM22,SLC1A7,SLC8A2,LYNX1,GABRB3,GABRE,CLSTN2,LIN7B,GLRB,NRGN,GRID1,GRIN2B,SLC16A3,P2RY1,LZTS1,PRKN,CDH2,SLC16A7,AGRN,CDH10,INSYN1,LRFN4,HSPB1,CNTN1,NECTIN3,DNM3,CADPS2,KLHL17,SLC30A1,LYPD1,KCNA4,KCNB1,DLG2,KPNA2,DRP2
GO: Cellular Component	GO:0098589	membrane region		0.000133	0.1292	0.002153	0.01605		42	411	KIF18A,ABCA1,LRRK2,F2R,ADCY1,MME,CAVIN2,ANK2,SORBS1,PDPN,SMO,PAG1,MYO1D,GJA1,BST2,SULF1,GPC1,CAV1,TFPI,RHOQ,TLR4,PRKN,TNR,CDH2,ABCB4,HSPA1A,CNTN1,VDR,EZR,CPE,ITGA1,ITGB2,PTGIS,PTGS2,LRP8,MALL,KCNQ3,DPP4,RGS16,EDNRA,EGFR,FLOT1
GO: Cellular Component	GO:0000808	origin recognition complex		0.000143	0.1388	0.002276	0.01697		11	53	MCM2,MCM3,MCM10,CDC45,GINS4,GINS2,TIMELESS,ORC1,LRWD1,ORC6,POLD1
GO: Cellular Component	GO:0042555	MCM complex		0.0001705	0.1656	0.002628	0.0196		11	54	MCM2,MCM3,MCM5,MCM7,MCM10,CDC45,GINS4,GINS2,MCM8,TIMELESS,POLD1
GO: Cellular Component	GO:0097373	MCM core complex		0.0001705	0.1656	0.002628	0.0196		11	54	MCM2,MCM3,MCM5,MCM7,MCM10,CDC45,GINS4,GINS2,MCM8,TIMELESS,POLD1
GO: Cellular Component	GO:0098642	network-forming collagen trimer		0.000301	0.2923	0.004497	0.03353		4	7	COL4A1,COL4A2,COL4A4,COL8A1
GO: Cellular Component	GO:0098645	collagen network		0.000301	0.2923	0.004497	0.03353		4	7	COL4A1,COL4A2,COL4A4,COL8A1
GO: Cellular Component	GO:0098688	parallel fiber to Purkinje cell synapse		0.0003781	0.3672	0.005563	0.04148		8	33	CADM3,PCLO,GRIN2B,SLC16A3,SLC16A7,CADPS2,KCNJ6,UNC13C
GO: Cellular Component	GO:0005911	cell-cell junction		0.0004987	0.4842	0.007227	0.05388		47	506	SCN1A,SCN2A,FGF13,STEAP1,ANK2,SORBS1,CTNNA3,CADM3,EPB41L3,LIN7B,GJA1,PDLIM3,BAIAP2L1,PLEKHA7,CCN3,PARD3B,CORO1A,CLDN11,OXTR,P2RX7,CDH2,CDH7,CDH8,CDH10,CDH18,PDLIM7,CDHR3,SH3BP1,ABCB4,JAM2,NRXN1,PIK3R1,IQGAP3,USP53,NECTIN3,PPL,CDCA3,DCHS2,ITGA4,KCNJ2,KIFC3,KIT,DPP4,KRT8,KRT18,SAPCD2,FLOT1
GO: Cellular Component	GO:0000307	cyclin-dependent protein kinase holoenzyme complex		0.0005338	0.5183	0.007623	0.05683		9	43	CCNB1,CCND2,CCNF,CCNG1,CCNB2,CDK1,CDKN2D,CKS1B,CKS2
GO: Cellular Component	GO:0031390	Ctf18 RFC-like complex		0.0005753	0.5586	0.00798	0.0595		4	8	CHTF18,DDX11,RFC2,RFC4
GO: Cellular Component	GO:0000796	condensin complex		0.0005753	0.5586	0.00798	0.0595		4	8	NCAPG,NCAPH,NCAPH2,NCAPG2
GO: Cellular Component	GO:0099240	intrinsic component of synaptic membrane		0.0006005	0.5831	0.008162	0.06086		27	244	ADCY1,ADRA2A,SCN2A,SLC1A2,ADAM22,SLC1A7,SLC8A2,ATP1A3,GABRB3,CADM3,CLSTN2,GRID1,GRIN2B,SLC16A3,P2RY1,CDH2,SLC16A7,CDH10,LRFN4,NRXN1,CNTN1,NECTIN3,MARCKSL1,SLC30A1,KCNA4,KCNJ6,DLG2
GO: Cellular Component	GO:0099634	postsynaptic specialization membrane		0.0006052	0.5877	0.008162	0.06086		18	136	ADCY1,ADRA2A,CNKSR2,ADAM22,GABRB3,CLSTN2,GRID1,GRIN2B,SLC16A3,CDH2,SLC16A7,CDH10,LRFN4,HSPB1,NECTIN3,SLC30A1,DLG2,KPNA2
GO: Cellular Component	GO:0005796	Golgi lumen		0.0006158	0.5979	0.008191	0.06107		15	103	ACAN,FMOD,NGF,GPC2,GPC1,TGFB1,AGRN,PCSK5,WNT4,WNT7B,PRELP,PROS1,DCN,MUC16,LUM
GO: Cellular Component	GO:0098797	plasma membrane protein complex		0.0006466	0.6278	0.008484	0.06326		61	711	LRRK2,ACVR2A,ACVRL1,NRN1,SCN1A,SCN2A,SCN9A,SGIP1,SGCD,SORBS1,ATP1A3,GFRA1,LIN7B,GJA1,GLRB,CACNA1G,GNAZ,CACNB4,HCN1,CASP10,GRIN2B,TGFBR3,CD40,CD74,CDH2,CDH7,CDH8,CDH10,CDH18,HLA-C,HLA-DPB1,CDHR3,KCNE4,KCNQ5,HSPA2,APBB1IP,ACVR1C,IGF1,IL6R,IL6ST,NOX5,ITGA1,ITGA4,ITGB2,ITGB8,KCNA4,KCNB1,KCNG1,KCNJ2,KCNJ6,KCNK2,KCNQ3,DLG2,KCNS2,KRT8,KRT19,DTNA,DVL1,EGFR,SLC7A5,FLOT1
GO: Cellular Component	GO:0005657	replication fork		0.000706	0.6855	0.009141	0.06815		12	73	MCM3,MCM10,CDC45,GINS4,UHRF1,GINS2,BLM,TIMELESS,H2AX,POLD1,RFC2,RFC4
GO: Cellular Component	GO:0098839	postsynaptic density membrane		0.0009109	0.8844	0.01164	0.08677		14	96	ADCY1,ADRA2A,CNKSR2,ADAM22,CLSTN2,GRID1,GRIN2B,SLC16A3,SLC16A7,LRFN4,HSPB1,NECTIN3,SLC30A1,DLG2
GO: Cellular Component	GO:0005664	nuclear origin of replication recognition complex		0.0009896	0.9609	0.01232	0.09185		4	9	MCM2,ORC1,LRWD1,ORC6
GO: Cellular Component	GO:0043203	axon hillock		0.0009896	0.9609	0.01232	0.09185		4	9	MAP2,TPX2,AURKA,SERPINF1
GO: Cellular Component	GO:0044853	plasma membrane raft		0.00106	1	0.01303	0.09715		17	131	KIF18A,LRRK2,F2R,CAVIN2,SORBS1,SMO,MYO1D,CAV1,TFPI,CDH2,VDR,EZR,ITGB2,PTGIS,PTGS2,LRP8,FLOT1
GO: Cellular Component	GO:0034399	nuclear periphery		0.00119	1	0.01444	0.1077		18	144	CENPW,MAP2,SORBS1,UHRF1,BLM,SUV39H1,LMNB2,RUNX1T1,CENPF,VDR,NCOR2,CSNK2B,PHACTR3,KIF4A,TELO2,KRT8,FIGN,LMNB1
GO: Cellular Component	GO:0099146	intrinsic component of postsynaptic density membrane		0.00129	1	0.01546	0.1153		12	78	ADCY1,ADRA2A,ADAM22,CLSTN2,GRID1,GRIN2B,SLC16A3,SLC16A7,LRFN4,NECTIN3,SLC30A1,DLG2
GO: Cellular Component	GO:0098948	intrinsic component of postsynaptic specialization membrane		0.001351	1	0.016	0.1193		15	111	ADCY1,ADRA2A,ADAM22,GABRB3,CLSTN2,GRID1,GRIN2B,SLC16A3,CDH2,SLC16A7,CDH10,LRFN4,NECTIN3,SLC30A1,DLG2
GO: Cellular Component	GO:0005614	interstitial matrix		0.001432	1	0.01646	0.1227		5	16	SMOC2,VIT,ADAMTSL4,IGF1,ECM2
GO: Cellular Component	GO:0097447	dendritic tree		0.001441	1	0.01646	0.1227		64	779	MAP2,LRRK2,ACVRL1,WLS,ADCY1,SEMA3A,TUBB3,CAMK2N1,FGF13,MME,APBA2,APOD,SLC1A2,SLC1A3,SLC8A2,IGF2BP1,SMO,LYNX1,ATP1A3,MYO1D,CYP46A1,BDNF,PPARGC1A,GLRB,NGF,CACNA1G,GNAZ,CCN3,NRGN,NSF,HCN1,PCLO,GRIN2B,ZWINT,CCNG1,P2RY1,LZTS1,TNR,SLC16A7,ARHGAP33,PCSK5,PENK,PGR,CKB,HSPB1,HTR1F,CPE,NECTIN3,DNM3,IL6ST,KLHL17,DPYSL5,BRINP1,PALMD,LRP8,KCNA4,KCNB1,KCNJ2,KCNJ6,KCNQ3,DLG2,DRP2,DVL1,LTBP1
GO: Cellular Component	GO:0030425	dendrite		0.001441	1	0.01646	0.1227		64	779	MAP2,LRRK2,ACVRL1,WLS,ADCY1,SEMA3A,TUBB3,CAMK2N1,FGF13,MME,APBA2,APOD,SLC1A2,SLC1A3,SLC8A2,IGF2BP1,SMO,LYNX1,ATP1A3,MYO1D,CYP46A1,BDNF,PPARGC1A,GLRB,NGF,CACNA1G,GNAZ,CCN3,NRGN,NSF,HCN1,PCLO,GRIN2B,ZWINT,CCNG1,P2RY1,LZTS1,TNR,SLC16A7,ARHGAP33,PCSK5,PENK,PGR,CKB,HSPB1,HTR1F,CPE,NECTIN3,DNM3,IL6ST,KLHL17,DPYSL5,BRINP1,PALMD,LRP8,KCNA4,KCNB1,KCNJ2,KCNJ6,KCNQ3,DLG2,DRP2,DVL1,LTBP1
GO: Cellular Component	GO:0005925	focal adhesion		0.001788	1	0.02019	0.1505		38	411	RPS9,MCAM,ACTC1,RPS18,FGFR3,MME,FHL1,RRAS2,FLT1,PROCR,SORBS1,SLC4A2,GJA1,SYNE2,CAV1,TGM2,CDH2,SCARF2,PDLIM7,ABCB4,SLC9A3R2,HSPA1A,CNN1,HSPB1,APBB1IP,EZR,KIF23,CSRP1,ITGA1,ITGA4,PRAG1,ITGB2,ITGB8,CASS4,DPP4,EGFR,FLOT1,TM4SF20
GO: Cellular Component	GO:0098793	presynapse		0.001887	1	0.02106	0.157		58	699	LRRK2,NRN1,ADCY1,ADRA2A,ATP8A1,SCN2A,MME,SGIP1,APBA2,SLC1A2,SLC1A7,CADPS,ATP1A3,BRSK1,VAMP4,GABRB3,CADM3,GAD1,RAB8B,CYP46A1,BDNF,LIN7B,NEFM,SPHK1,NGF,AP1S2,CACNB4,HCN1,PCLO,ROR1,GRIN2B,P2RX7,P2RY1,PRKN,TNR,CDH2,SLC16A7,CDH8,CDH10,PENK,PGR,NRXN1,CNTN1,NECTIN3,SLC40A1,DNM3,RAB15,CADPS2,MARCKSL1,SLC30A1,KCNA4,KCNJ6,KCNK2,RAB27B,DVL1,UNC13C,FLOT1,EPHA3
GO: Cellular Component	GO:0000800	lateral element		0.001935	1	0.02135	0.1592		5	17	MEI4,BLM,BRCA1,INCENP,RAD51
GO: Cellular Component	GO:0000781	chromosome, telomeric region		0.002022	1	0.02206	0.1645		19	163	MCM2,MCM3,MCM5,MCM7,EZH2,H4C9,CDC45,FEN1,RTEL1,BLM,ORC1,H2AX,CDK1,LRWD1,SUN2,RECQL4,POLD1,TELO2,RAD51
GO: Cellular Component	GO:0099699	integral component of synaptic membrane		0.002055	1	0.02218	0.1653		24	226	ADCY1,ADRA2A,SCN2A,SLC1A2,ADAM22,SLC1A7,SLC8A2,ATP1A3,GABRB3,CADM3,CLSTN2,GRID1,GRIN2B,SLC16A3,P2RY1,CDH2,SLC16A7,CDH10,LRFN4,NRXN1,NECTIN3,SLC30A1,KCNA4,KCNJ6
GO: Cellular Component	GO:0099061	integral component of postsynaptic density membrane		0.002143	1	0.02287	0.1705		11	72	ADCY1,ADRA2A,ADAM22,CLSTN2,GRID1,GRIN2B,SLC16A3,SLC16A7,LRFN4,NECTIN3,SLC30A1
GO: Cellular Component	GO:0099060	integral component of postsynaptic specialization membrane		0.00219	1	0.02311	0.1723		14	105	ADCY1,ADRA2A,ADAM22,GABRB3,CLSTN2,GRID1,GRIN2B,SLC16A3,CDH2,SLC16A7,CDH10,LRFN4,NECTIN3,SLC30A1
GO: Cellular Component	GO:0005794	Golgi apparatus		0.002214	1	0.02311	0.1723		119	1643	PI4K2B,ABCA1,ATP8B4,MAN1A1,FSTL3,SPEF2,LRRK2,WLS,F2R,GCNT4,F2RL1,TRIM22,F8,GASK1B,FASN,ATP8A1,MTUS1,ACAN,PRCD,FGFR3,MME,FMOD,ST8SIA1,STS,PLPP3,PDGFD,SMO,ATP1A3,CLSPN,VAMP4,PDXDC1,B3GALT2,CERKL,B4GALNT1,ADAM19,SPTB,CLSTN2,GCNT1,INPP4B,DIPK2A,GOLGA8N,XYLT1,GJA1,SULF2,BST2,SULF1,NGF,AP1S2,GPC2,TAPBP,NOTCH3,GPC1,B4GALNT4,NSF,PCLO,STMN2,GSAP,CAV1,TFAP2A,CHST8,TGFA,TGFB1,PKMYT1,ZDHHC12,ABCA5,TLR3,CD74,…
GO: Cellular Component	GO:0000152	nuclear ubiquitin ligase complex		0.002401	1	0.0248	0.1849		8	43	MAD2L2,PCGF5,BMI1,BRCA1,BUB1B,UBE2S,UBE2C,CDC20
GO: Cellular Component	GO:0005875	microtubule associated complex		0.002501	1	0.02556	0.1906		28	282	KIF18A,MAP2,SPEF2,KIF6,BIRC5,AURKA,KIF2C,TSGA10,AURKB,CENPE,HAUS8,KIF23,KLC2,KIF18B,SPATA18,KIF4A,LRP8,KIF15,KIF14,KIFC3,KIF11,KIFC1,KIF22,WDR63,CDCA8,KIF20A,RP1,CFAP69
GO: Cellular Component	GO:0030055	cell-substrate junction		0.002717	1	0.02748	0.2049		38	421	RPS9,MCAM,ACTC1,RPS18,FGFR3,MME,FHL1,RRAS2,FLT1,PROCR,SORBS1,SLC4A2,GJA1,SYNE2,CAV1,TGM2,CDH2,SCARF2,PDLIM7,ABCB4,SLC9A3R2,HSPA1A,CNN1,HSPB1,APBB1IP,EZR,KIF23,CSRP1,ITGA1,ITGA4,PRAG1,ITGB2,ITGB8,CASS4,DPP4,EGFR,FLOT1,TM4SF20
GO: Cellular Component	GO:0016234	inclusion body		0.003013	1	0.03016	0.2249		12	86	LRRK2,AGL,DBF4B,PRDM16,NEFM,NEFH,SYNE2,PRKN,KLF8,HOXC9,HSPA1A,POLD1
GO: Cellular Component	GO:0005587	collagen type IV trimer		0.0031	1	0.03072	0.229		3	6	COL4A1,COL4A2,COL4A4
GO: Cellular Component	GO:0016235	aggresome		0.003233	1	0.03171	0.2364		8	45	DBF4B,PRDM16,SYNE2,PRKN,KLF8,HOXC9,HSPA1A,POLD1
GO: Cellular Component	GO:0016035	zeta DNA polymerase complex		0.003344	1	0.03215	0.2397		2	2	MAD2L2,REV3L
GO: Cellular Component	GO:0097125	cyclin B1-CDK1 complex		0.003344	1	0.03215	0.2397		2	2	CCNB1,CDK1
GO: Cellular Component	GO:0005775	vacuolar lumen		0.003958	1	0.03768	0.2809		19	173	FABP5,TUBB4B,ACAN,FMOD,CREG1,ADA2,C3,GPC2,GPC1,CD74,AGRN,CTSC,DAPK2,PRELP,EPDR1,CTSK,CTSS,DCN,LUM
GO: Cellular Component	GO:0008076	voltage-gated potassium channel complex		0.004012	1	0.03782	0.282		12	89	HCN1,KCNE4,KCNQ5,KCNA4,KCNB1,KCNG1,KCNJ2,KCNJ6,KCNK2,KCNQ3,DLG2,KCNS2
GO: Cellular Component	GO:0042383	sarcolemma		0.004488	1	0.0419	0.3124		19	175	SCN1A,SCN2A,ANK2,SGCD,ATP1A3,STAC,CAV1,CDH2,AGRN,VDR,EZR,SLC30A1,KCNB1,KCNJ2,KRT8,KRT19,DTNA,EDNRA,FLOT1
GO: Cellular Component	GO:0005901	caveola		0.004598	1	0.04252	0.317		13	102	KIF18A,LRRK2,F2R,CAVIN2,SORBS1,SMO,CAV1,TFPI,VDR,PTGIS,PTGS2,LRP8,FLOT1
GO: Cellular Component	GO:0000792	heterochromatin		0.004688	1	0.04294	0.3202		14	114	WDR76,MBD3,UHRF1,PLK4,BMI1,SUV39H1,H2AX,H2AZ1,LRWD1,CENPA,VDR,IGFBP3,EME1,INCENP
GO: Cellular Component	GO:0016342	catenin complex		0.004806	1	0.04329	0.3228		6	29	CDH2,CDH7,CDH8,CDH10,CDH18,CDHR3
GO: Cellular Component	GO:1902554	serine/threonine protein kinase complex		0.004815	1	0.04329	0.3228		12	91	ACVR2A,ACVRL1,CCNB1,CCND2,CCNF,CCNG1,CCNB2,CDK1,CDKN2D,CKS1B,CKS2,ACVR1C
GO: Cellular Component	GO:0048179	activin receptor complex		0.0052	1	0.04632	0.3454		3	7	ACVR2A,ACVRL1,ACVR1C
GO: Cellular Component	GO:0043083	synaptic cleft		0.005278	1	0.04659	0.3474		5	21	GRIN2B,AGRN,CDH8,DNM3,LAMA4
GO: Cellular Component	GO:0098936	intrinsic component of postsynaptic membrane		0.005724	1	0.04965	0.3702		19	179	ADCY1,ADRA2A,ADAM22,SLC1A7,SLC8A2,GABRB3,CLSTN2,GRID1,GRIN2B,SLC16A3,CDH2,SLC16A7,CDH10,LRFN4,CNTN1,NECTIN3,SLC30A1,KCNA4,DLG2
GO: Cellular Component	GO:0043073	germ cell nucleus		0.005727	1	0.04965	0.3702		6	30	KIF6,BLM,AURKA,H2AX,TRIP13,HSPA2
Human Phenotype	HP:0004209	Clinodactyly of the 5th finger		5.773e-08	0.0002791	0.0001138	0.001031		44	248	CCDC8,BRIP1,TRAIP,CDC45,FANCA,FANCD2,DACT1,FANCG,FGFR3,MAD2L2,SIM1,UBE2T,SNRPB,PRDM16,PLK4,RAI1,CENPJ,BLM,XYLT1,GJA1,BUB1,BUB1B,TBX2,TBX15,TFAP2A,ORC1,CKAP2L,CDC6,CENPE,ORC6,TRIP13,HOXA13,PITX1,COL11A1,IGF1,MASP1,KCNJ2,CDT1,RAD51,DVL1,REV3L,RFC2,GMNN,FANCI
Human Phenotype	HP:0001157	Clinodactyly of hands		6.533e-08	0.0003158	0.0001138	0.001031		44	249	CCDC8,BRIP1,TRAIP,CDC45,FANCA,FANCD2,DACT1,FANCG,FGFR3,MAD2L2,SIM1,UBE2T,SNRPB,PRDM16,PLK4,RAI1,CENPJ,BLM,XYLT1,GJA1,BUB1,BUB1B,TBX2,TBX15,TFAP2A,ORC1,CKAP2L,CDC6,CENPE,ORC6,TRIP13,HOXA13,PITX1,COL11A1,IGF1,MASP1,KCNJ2,CDT1,RAD51,DVL1,REV3L,RFC2,GMNN,FANCI
Human Phenotype	HP:0009179	Deviation of the 5th finger		7.385e-08	0.000357	0.0001138	0.001031		44	250	CCDC8,BRIP1,TRAIP,CDC45,FANCA,FANCD2,DACT1,FANCG,FGFR3,MAD2L2,SIM1,UBE2T,SNRPB,PRDM16,PLK4,RAI1,CENPJ,BLM,XYLT1,GJA1,BUB1,BUB1B,TBX2,TBX15,TFAP2A,ORC1,CKAP2L,CDC6,CENPE,ORC6,TRIP13,HOXA13,PITX1,COL11A1,IGF1,MASP1,KCNJ2,CDT1,RAD51,DVL1,REV3L,RFC2,GMNN,FANCI
Human Phenotype	HP:0040019	Finger clinodactyly		9.415e-08	0.0004551	0.0001138	0.001031		44	252	CCDC8,BRIP1,TRAIP,CDC45,FANCA,FANCD2,DACT1,FANCG,FGFR3,MAD2L2,SIM1,UBE2T,SNRPB,PRDM16,PLK4,RAI1,CENPJ,BLM,XYLT1,GJA1,BUB1,BUB1B,TBX2,TBX15,TFAP2A,ORC1,CKAP2L,CDC6,CENPE,ORC6,TRIP13,HOXA13,PITX1,COL11A1,IGF1,MASP1,KCNJ2,CDT1,RAD51,DVL1,REV3L,RFC2,GMNN,FANCI
Human Phenotype	HP:0030084	Clinodactyly		1.098e-06	0.005306	0.001061	0.009616		49	320	CCDC8,BRIP1,TRAIP,EZH2,CDC45,FANCA,FANCD2,DACT1,FANCG,FGFR3,MAD2L2,SIM1,UBE2T,SNRPB,PRDM16,PLK4,RAI1,SOX11,CENPJ,BLM,XYLT1,GJA1,BUB1,BUB1B,TBX2,TBX15,TFAP2A,ORC1,CKAP2L,PAX3,CDC6,CENPE,ORC6,TRIP13,HOXA13,PIK3R1,PITX1,COL11A1,POC1A,IGF1,MASP1,KCNJ2,CDT1,RAD51,DVL1,REV3L,RFC2,GMNN,FANCI
Human Phenotype	HP:0002246	Abnormality of the duodenum		2.533e-06	0.01224	0.002041	0.01849		15	50	BRIP1,CDC45,FANCA,FANCD2,DACT1,FANCG,FBN2,MAD2L2,FOXF1,UBE2T,BUB1,BUB1B,TRIP13,RAD51,FANCI
Human Phenotype	HP:0009466	Radial deviation of finger		3.109e-06	0.01503	0.002147	0.01945		46	303	CCDC8,BRIP1,TRAIP,EZH2,CDC45,FANCA,FANCD2,DACT1,FANCG,FGFR3,MAD2L2,SIM1,UBE2T,SNRPB,PRDM16,PLK4,RAI1,CENPJ,BLM,XYLT1,GJA1,BUB1,BUB1B,TBX2,TBX15,TFAP2A,ORC1,CKAP2L,CDC6,CENPE,ORC6,TRIP13,HOXA13,PIK3R1,PITX1,COL11A1,IGF1,MASP1,KCNJ2,CDT1,RAD51,DVL1,REV3L,RFC2,GMNN,FANCI
Human Phenotype	HP:0009485	Radial deviation of the hand or of fingers of the hand		4.918e-06	0.02377	0.002821	0.02556		46	308	CCDC8,BRIP1,TRAIP,EZH2,CDC45,FANCA,FANCD2,DACT1,FANCG,FGFR3,MAD2L2,SIM1,UBE2T,SNRPB,PRDM16,PLK4,RAI1,CENPJ,BLM,XYLT1,GJA1,BUB1,BUB1B,TBX2,TBX15,TFAP2A,ORC1,CKAP2L,CDC6,CENPE,ORC6,TRIP13,HOXA13,PIK3R1,PITX1,COL11A1,IGF1,MASP1,KCNJ2,CDT1,RAD51,DVL1,REV3L,RFC2,GMNN,FANCI
Human Phenotype	HP:0004097	Deviation of finger		5.72e-06	0.02765	0.002821	0.02556		50	348	CCDC8,BRIP1,TRAIP,EZH2,CDC45,FANCA,FANCD2,DACT1,FANCG,FBN2,FGFR3,MAD2L2,SIM1,UBE2T,SNRPB,PRDM16,PLK4,RAI1,CENPJ,BLM,XYLT1,GJA1,BUB1,BUB1B,TBX2,TBX15,TFAP2A,ORC1,CKAP2L,PAX3,CDC6,TPM2,CENPE,ORC6,TRIP13,HOXA13,PIK3R1,PITX1,CNTN1,COL11A1,IGF1,MASP1,KCNJ2,CDT1,RAD51,DVL1,REV3L,RFC2,GMNN,FANCI
Human Phenotype	HP:0012848	Small intestinal stenosis		6.98e-06	0.03374	0.002821	0.02556		10	25	BRIP1,CDC45,FANCA,FANCD2,FANCG,MAD2L2,FOXF1,UBE2T,RAD51,FANCI
Human Phenotype	HP:0100867	Duodenal stenosis		6.98e-06	0.03374	0.002821	0.02556		10	25	BRIP1,CDC45,FANCA,FANCD2,FANCG,MAD2L2,FOXF1,UBE2T,RAD51,FANCI
Human Phenotype	HP:0002818	Abnormality of the radius		7.488e-06	0.0362	0.002821	0.02556		30	168	BRIP1,FANCA,FANCD2,FANCG,FGF9,FGFR3,MAD2L2,FOXF1,UBE2T,XYLT1,IFIH1,BRCA1,TBX5,TBX15,TGFB1,TPM2,SCARF2,RECQL4,PITX1,COL11A1,CYP26B1,MASP1,B3GAT3,MAFB,KIF22,RAD51,REV3L,RFC2,FANCI,MAF
Human Phenotype	HP:0002692	Hypoplastic facial bones		7.829e-06	0.03784	0.002821	0.02556		55	401	CCDC8,BRIP1,CDC45,FANCA,FANCD2,SEMA3A,FANCG,FBN2,MGP,ACAN,AGL,FGFR3,MAD2L2,UBE2T,SNRPB,PRDM16,RAI1,RTEL1,BLM,IFIH1,GJA1,BUB1,BUB1B,NOTCH3,TBX2,TFAP2A,TGFA,ORC1,PAX3,CDC6,EDA2R,SCARF2,ORC6,TRIP13,PIK3R1,PITX1,PITX2,ADAMTSL4,COL11A1,POLE,CTSK,IRF6,KCNJ2,MAFB,CDT1,KIF22,RAD51,DVL1,REV3L,RFC2,GMNN,EDNRA,EGFR,FANCI,MAF
Human Phenotype	HP:0000813	Bicornuate uterus		8.171e-06	0.0395	0.002821	0.02556		13	42	BRIP1,FANCA,FANCD2,FANCG,MAD2L2,UBE2T,STRA6,TNXB,HOXA13,FREM2,RAD51,RARB,FANCI
Human Phenotype	HP:0009484	Deviation of the hand or of fingers of the hand		1.117e-05	0.05402	0.003601	0.03263		51	366	CCDC8,BRIP1,TRAIP,EZH2,CDC45,FANCA,FANCD2,DACT1,FANCG,FBN2,FGFR3,MAD2L2,SIM1,UBE2T,SNRPB,PRDM16,PLK4,RAI1,CENPJ,BLM,XYLT1,GJA1,BUB1,BUB1B,TBX2,TBX15,TFAP2A,ORC1,CKAP2L,PAX3,CDC6,TPM2,CENPE,ORC6,TRIP13,HOXA13,PIK3R1,PITX1,CNTN1,COL11A1,IGF1,MASP1,KCNJ2,MAFB,CDT1,RAD51,DVL1,REV3L,RFC2,GMNN,FANCI
Human Phenotype	HP:0000340	Sloping forehead		1.541e-05	0.07447	0.004655	0.04217		22	108	BRIP1,FANCA,FANCD2,FANCG,MGP,MAD2L2,STIL,UBE2T,PLK4,CENPJ,BUB1,BUB1B,CENPE,TRIP13,ASPM,DDX11,KIF14,WDR62,KIF11,KNL1,RAD51,FANCI
Human Phenotype	HP:0009601	Aplasia/Hypoplasia of the thumb		2.378e-05	0.1149	0.006567	0.0595		21	103	BRIP1,FANCA,FANCD2,FANCG,MGP,ACAN,FGFR3,MAD2L2,FOXF1,UBE2T,BRCA1,TBX5,LMNB2,TFAP2A,HOXA13,RECQL4,FREM2,MAFB,RAD51,REV3L,FANCI
Human Phenotype	HP:0009117	Aplasia/Hypoplasia of the maxilla		2.541e-05	0.1228	0.006567	0.0595		33	205	BRIP1,CDC45,FANCA,FANCD2,SEMA3A,FANCG,FGFR3,MAD2L2,UBE2T,RTEL1,IFIH1,GJA1,TGFA,ORC1,PAX3,CDC6,EDA2R,SCARF2,ORC6,PITX1,PITX2,COL11A1,IRF6,KCNJ2,MAFB,CDT1,RAD51,REV3L,RFC2,GMNN,EDNRA,EGFR,FANCI
Human Phenotype	HP:0003254	Abnormality of DNA repair		2.581e-05	0.1248	0.006567	0.0595		11	34	BRIP1,FANCA,FANCD2,FANCG,MAD2L2,UBE2T,BLM,BRCA1,RECQL4,RAD51,FANCI
Human Phenotype	HP:0000172	Abnormality of the uvula		2.812e-05	0.1359	0.006797	0.06159		22	112	BRIP1,CDC45,FANCA,FANCD2,FANCG,MAD2L2,UBE2T,PRDM16,SERPING1,ORC1,CDC6,ORC6,RECQL4,COL4A1,COL11A1,IRF6,KIF14,CDT1,RAD51,REV3L,GMNN,FANCI
Human Phenotype	HP:0009892	Anotia		3.096e-05	0.1497	0.007128	0.06458		7	14	CDC45,ORC1,CDC6,ORC6,CDT1,REV3L,GMNN
Human Phenotype	HP:0000009	Functional abnormality of the bladder		3.389e-05	0.1638	0.007446	0.06747		58	452	BRIP1,TRAIP,LRRK2,MCC,ACTG2,CDC45,FANCA,FANCD2,DACT1,FANCG,SCN9A,FGFR3,MAD2L2,BICC1,FOXF1,FOXC2,SEMA3C,FBLN5,STIL,PREX2,MSR1,UBE2T,TENM3,B4GALNT1,CENPJ,SMOC2,GJA1,BRCA1,NFIA,CACNA1G,NOTCH3,PNP,PARD3B,TGFB1,COL18A1,THRB,TLR3,PRKN,TNXB,HLA-C,HOXA13,RECQL4,RETREG1,ASPM,CYP7B1,COL7A1,KANSL1,FAM20A,RIPOR2,WDR62,KNL1,RAD51,RFC2,ATL1,SEMA3D,LMNB1,FANCI,ROBO2
Human Phenotype	HP:0100736	Abnormal soft palate morphology		3.58e-05	0.173	0.007523	0.06817		24	130	BRIP1,CDC45,FANCA,FANCD2,FANCG,MAD2L2,UBE2T,SNRPB,PRDM16,RAI1,SERPING1,ORC1,CDC6,ORC6,RECQL4,COL4A1,COL11A1,IRF6,KIF14,CDT1,RAD51,REV3L,GMNN,FANCI
Human Phenotype	HP:0002973	Abnormality of the forearm		4.698e-05	0.2271	0.009462	0.08574		32	202	CCDC8,BRIP1,FANCA,FANCD2,FANCG,FGF9,FGFR3,MAD2L2,FOXF1,UBE2T,RAI1,XYLT1,IFIH1,BRCA1,TBX5,TBX15,TGFB1,TPM2,SCARF2,RECQL4,PITX1,COL11A1,CYP26B1,MASP1,B3GAT3,MAFB,KIF22,RAD51,REV3L,RFC2,FANCI,MAF
Human Phenotype	HP:0003042	Elbow dislocation		5.284e-05	0.2554	0.009763	0.08846		16	70	CDC45,FGFR3,SOX11,XYLT1,TBX15,ORC1,CDC6,TNXB,SCARF2,ORC6,PITX1,B3GAT3,CDT1,KIF22,DVL1,GMNN
Human Phenotype	HP:0001167	Abnormality of finger		5.95e-05	0.2876	0.009763	0.08846		96	877	CCDC8,BRIP1,TRAIP,ACTA2,ACTG2,ACVRL1,EZH2,CDC45,FANCA,FANCD2,DACT1,TUBB3,FANCG,FBN2,MGP,ACAN,SCN9A,FGF9,FGFR3,MAD2L2,FOXF1,SEMA3C,FBLN5,SIM1,UBE2T,SLCO2A1,SMO,SNRPB,PRDM16,PLK4,RAI1,SOX11,CENPJ,RTEL1,GATA2,BLM,XYLT1,IFIH1,GJA1,BRCA1,BUB1,BUB1B,C1S,BMPER,TBX2,TBX5,TBX15,LMNB2,CBS,TFAP2A,CCND2,ORC1,TLR3,CKAP2L,PAX3,CDC6,EDA2R,TPM2,PDE3A,HLA-C,CENPE,SCARF2,ORC6,CTSC,TRIP13,HOXA13,PIK3R1,RECQL4,PITX1…
Human Phenotype	HP:0005522	Pyridoxine-responsive sideroblastic anemia		6.021e-05	0.2911	0.009763	0.08846		8	20	BRIP1,FANCA,FANCD2,FANCG,MAD2L2,UBE2T,RAD51,FANCI
Human Phenotype	HP:0006501	Aplasia/Hypoplasia of the radius		6.35e-05	0.307	0.009763	0.08846		18	86	BRIP1,FANCA,FANCD2,FANCG,FGFR3,MAD2L2,FOXF1,UBE2T,BRCA1,TBX5,TGFB1,TPM2,RECQL4,PITX1,MAFB,RAD51,REV3L,FANCI
Human Phenotype	HP:0030310	Upper extremity joint dislocation		6.354e-05	0.3071	0.009763	0.08846		16	71	CDC45,FGFR3,SOX11,XYLT1,TBX15,ORC1,CDC6,TNXB,SCARF2,ORC6,PITX1,B3GAT3,CDT1,KIF22,DVL1,GMNN
Human Phenotype	HP:0011267	Microtia, third degree		6.378e-05	0.3083	0.009763	0.08846		6	11	CDC45,ORC1,CDC6,ORC6,CDT1,GMNN
Human Phenotype	HP:0001199	Triphalangeal thumb		6.463e-05	0.3124	0.009763	0.08846		13	50	BRIP1,FANCA,FANCD2,DACT1,FANCG,FGFR3,MAD2L2,FOXF1,UBE2T,TBX5,MAFB,RAD51,FANCI
Human Phenotype	HP:0009619	Accessory phalanx of the thumb		6.463e-05	0.3124	0.009763	0.08846		13	50	BRIP1,FANCA,FANCD2,DACT1,FANCG,FGFR3,MAD2L2,FOXF1,UBE2T,TBX5,MAFB,RAD51,FANCI
Human Phenotype	HP:0005930	Abnormality of epiphysis morphology		7.298e-05	0.3528	0.01069	0.09687		34	225	TRAIP,TCIRG1,CDC45,DACT1,MGP,ACAN,SCN9A,FGFR3,CCDC170,SLCO2A1,SNRPB,PLK4,CENPJ,XYLT1,IFIH1,TBX2,ORC1,THRB,CDC6,PDE3A,CENPE,ORC6,HOXA13,PIK3R1,RETREG1,VDR,COL11A1,POC1A,CTSK,MAFB,CDT1,KIF22,DVL1,GMNN
Human Phenotype	HP:0040072	Abnormality of forearm bone		8.591e-05	0.4153	0.01187	0.1075		31	199	CCDC8,BRIP1,FANCA,FANCD2,FANCG,FGF9,FGFR3,MAD2L2,FOXF1,UBE2T,XYLT1,IFIH1,BRCA1,TBX5,TBX15,TGFB1,TPM2,SCARF2,RECQL4,PITX1,COL11A1,CYP26B1,MASP1,B3GAT3,MAFB,KIF22,RAD51,REV3L,RFC2,FANCI,MAF
Human Phenotype	HP:0031105	Abnormal uterus morphology		8.696e-05	0.4204	0.01187	0.1075		28	172	BRIP1,MCC,EZH2,FANCA,FANCD2,DACT1,FANCG,FGFR3,MAD2L2,RAD54L,PREX2,MSR1,UBE2T,SMOC2,AURKA,BRCA1,BUB1,BUB1B,STRA6,CASP10,TNXB,HOXA13,POLD1,FREM2,RAD51,RARB,REV3L,FANCI
Human Phenotype	HP:0100783	Breast aplasia		9.019e-05	0.436	0.01187	0.1075		7	16	CDC45,ORC1,CDC6,ORC6,CDT1,REV3L,GMNN
Human Phenotype	HP:0010293	Aplasia/Hypoplasia of the uvula		9.085e-05	0.4392	0.01187	0.1075		8	21	BRIP1,FANCA,FANCD2,FANCG,MAD2L2,UBE2T,RAD51,FANCI
Human Phenotype	HP:0009811	Abnormality of the elbow		9.463e-05	0.4575	0.01197	0.1084		31	200	CCDC8,EZH2,F8,CDC45,FBN2,FGF9,FGFR3,FHL1,SFRP4,SNRPB,SOX11,XYLT1,GJA1,TBX15,TFAP2A,ORC1,CDC6,TNXB,TPM2,SCARF2,ORC6,WNT4,RECQL4,PITX1,CYP26B1,MASP1,B3GAT3,CDT1,KIF22,DVL1,GMNN
Human Phenotype	HP:0000014	Abnormality of the bladder		9.653e-05	0.4666	0.01197	0.1084		59	479	BRIP1,TRAIP,LRRK2,MCC,ACTG2,CDC45,FANCA,FANCD2,DACT1,FANCG,SCN9A,FGFR3,MAD2L2,BICC1,FOXF1,FOXC2,SEMA3C,FBLN5,STIL,PREX2,MSR1,UBE2T,TENM3,B4GALNT1,CENPJ,SMOC2,GJA1,BRCA1,NFIA,CACNA1G,NOTCH3,PNP,PARD3B,TGFB1,COL18A1,THRB,TLR3,PRKN,TNXB,HLA-C,WNT4,HOXA13,RECQL4,RETREG1,ASPM,CYP7B1,COL7A1,KANSL1,FAM20A,RIPOR2,WDR62,KNL1,RAD51,RFC2,ATL1,SEMA3D,LMNB1,FANCI,ROBO2
Human Phenotype	HP:0000327	Hypoplasia of the maxilla		0.0001002	0.4841	0.0121	0.1097		21	113	CDC45,FGFR3,RTEL1,IFIH1,GJA1,TGFA,ORC1,PAX3,CDC6,EDA2R,SCARF2,ORC6,PITX2,COL11A1,IRF6,KCNJ2,MAFB,CDT1,GMNN,EDNRA,EGFR
Human Phenotype	HP:0000326	Abnormality of the maxilla		0.0001084	0.5239	0.0123	0.1115		33	220	BRIP1,CDC45,FANCA,FANCD2,SEMA3A,FANCG,FGFR3,MAD2L2,UBE2T,RTEL1,IFIH1,GJA1,TGFA,ORC1,PAX3,CDC6,EDA2R,SCARF2,ORC6,PITX1,PITX2,COL11A1,IRF6,KCNJ2,MAFB,CDT1,RAD51,REV3L,RFC2,GMNN,EDNRA,EGFR,FANCI
Human Phenotype	HP:0006498	Aplasia/Hypoplasia of the patella		0.0001133	0.5479	0.0123	0.1115		10	33	CDC45,SOX11,TBX2,ORC1,CDC6,ORC6,RECQL4,PITX1,CDT1,GMNN
Human Phenotype	HP:0003561	Birth length less than 3rd percentile		0.0001176	0.5683	0.0123	0.1115		5	8	ORC1,CDC6,ORC6,PIK3R1,CDT1
Human Phenotype	HP:0100760	Clubbing of toes		0.0001194	0.5773	0.0123	0.1115		12	46	BRIP1,ACVRL1,FANCA,FANCD2,FANCG,MAD2L2,UBE2T,SLCO2A1,TLR3,HLA-C,RAD51,FANCI
Human Phenotype	HP:0010936	Abnormality of the lower urinary tract		0.0001194	0.5774	0.0123	0.1115		79	700	CCDC8,BRIP1,TRAIP,LRRK2,MCC,ACTG2,CDC45,FANCA,FANCD2,DACT1,FANCG,SCN9A,FGFR3,MAD2L2,BICC1,FOXF1,FOXC2,SEMA3C,FBLN5,STIL,PREX2,MSR1,UBE2T,TENM3,PRDM16,B4GALNT1,CENPJ,RTEL1,SMOC2,BDNF,GJA1,BRCA1,NFIA,BUB1,BUB1B,CACNA1G,NOTCH3,PNP,PARD3B,TFAP2A,TGFB1,ORC1,COL18A1,THRB,TLR3,PRKN,CDC6,TNXB,HLA-C,ORC6,WNT4,TRIP13,HOXA13,RECQL4,PITX2,RETREG1,ASPM,PSMC3IP,CYP7B1,ADAMTSL4,COL7A1,KANSL1,FAM20A,RIPOR2,FREM2…
Human Phenotype	HP:0000644	Anterior bulging of the globe		0.0001196	0.5782	0.0123	0.1115		35	240	BRIP1,ERG,EZH2,CDC45,FANCA,FANCD2,FANCG,FGFR3,MAD2L2,RAD54L,UBE2T,PLK4,XYLT1,NOTCH3,PCLO,CASP10,PARD3B,TGFB1,THRB,CKAP2L,PAX3,HLA-DPB1,RECQL4,ASPM,COL11A1,POLD1,ZIC1,CTSK,RIPOR2,KCNJ6,MAFB,CDON,RAD51,DVL1,FANCI
Human Phenotype	HP:0000520	Proptosis		0.0001196	0.5782	0.0123	0.1115		35	240	BRIP1,ERG,EZH2,CDC45,FANCA,FANCD2,FANCG,FGFR3,MAD2L2,RAD54L,UBE2T,PLK4,XYLT1,NOTCH3,PCLO,CASP10,PARD3B,TGFB1,THRB,CKAP2L,PAX3,HLA-DPB1,RECQL4,ASPM,COL11A1,POLD1,ZIC1,CTSK,RIPOR2,KCNJ6,MAFB,CDON,RAD51,DVL1,FANCI
Human Phenotype	HP:0004207	Abnormal 5th finger morphology		0.0001279	0.6185	0.01289	0.1167		46	349	CCDC8,BRIP1,TRAIP,CDC45,FANCA,FANCD2,DACT1,FANCG,FGFR3,MAD2L2,SIM1,UBE2T,SNRPB,PRDM16,PLK4,RAI1,SOX11,CENPJ,BLM,XYLT1,GJA1,BUB1,BUB1B,TBX2,TBX15,TFAP2A,CCND2,ORC1,CKAP2L,CDC6,CENPE,ORC6,TRIP13,HOXA13,PITX1,COL11A1,IGF1,MASP1,KCNJ2,CDT1,RAD51,DVL1,REV3L,RFC2,GMNN,FANCI
Human Phenotype	HP:0010469	Absent testis		0.0001334	0.6447	0.01316	0.1192		8	22	BRIP1,FANCA,FANCD2,FANCG,MAD2L2,UBE2T,RAD51,FANCI
Human Phenotype	HP:0000069	Abnormality of the ureter		0.000139	0.672	0.01332	0.1207		37	261	BRIP1,ACTG2,CDC45,FANCA,FANCD2,DACT1,FANCG,FGFR3,MAD2L2,BICC1,FOXF1,FBLN5,STIL,PREX2,MSR1,SPINT2,UBE2T,RAI1,CENPJ,SMOC2,BRCA1,NFIA,COL18A1,TNXB,HLA-DPB1,HOXA13,RECQL4,ASPM,KANSL1,DLG2,WDR62,KNL1,RAD51,RFC2,EDNRA,FANCI,ROBO2
Human Phenotype	HP:0002778	Abnormal trachea morphology		0.0001421	0.6871	0.01332	0.1207		25	150	BRIP1,FANCA,FANCD2,FANCG,FBN2,MGP,MAD2L2,FOXF1,C7orf50,UBE2T,CTNNA3,SNRPB,RTEL1,BMPER,NOTCH3,PAX3,ORC6,HLA-DPB1,PAMR1,FREM2,KIF22,RAD51,RFC2,GMNN,FANCI
Human Phenotype	HP:0000064	Hypoplastic labia minora		0.0001433	0.6929	0.01332	0.1207		7	17	CDC45,ORC1,CDC6,ORC6,CDT1,DVL1,GMNN
Human Phenotype	HP:0009778	Short thumb		0.0001507	0.7286	0.01375	0.1246		16	76	BRIP1,FANCA,FANCD2,FANCG,MGP,ACAN,MAD2L2,FOXF1,UBE2T,BRCA1,LMNB2,TFAP2A,HOXA13,RECQL4,RAD51,FANCI
Human Phenotype	HP:0008572	External ear malformation		0.0001772	0.8568	0.01587	0.1438		16	77	BRIP1,FANCA,FANCD2,DACT1,FANCG,FGFR3,MAD2L2,UBE2T,GJA1,PIK3R1,RECQL4,FREM2,MAFB,RAD51,REV3L,FANCI
Human Phenotype	HP:0011342	Mild global developmental delay		0.000191	0.9234	0.01679	0.1521		8	23	TRAIP,ASPA,PLK4,CENPJ,GJA1,TBX2,CDC6,CENPE
Human Phenotype	HP:0100587	Abnormality of the preputium		0.0002047	0.9895	0.01767	0.1601		9	29	BRIP1,FANCA,FANCD2,FANCG,MAD2L2,UBE2T,RECQL4,RAD51,FANCI
Human Phenotype	HP:0003045	Abnormal patella morphology		0.0002322	1	0.0197	0.1785		15	71	CDC45,FBN2,SOX11,XYLT1,NFIA,TBX2,ORC1,CDC6,ORC6,RECQL4,PITX1,CDT1,KIF22,RFC2,GMNN
Human Phenotype	HP:0002916	Abnormality of chromosome segregation		0.0002426	1	0.01997	0.1809		16	79	BRIP1,FANCA,FANCD2,FANCG,MAD2L2,UBE2T,RAI1,BLM,GJA1,BRCA1,BUB1,BUB1B,TRIP13,RAD51,CDCA7,FANCI
Human Phenotype	HP:0002797	Osteolysis		0.0002437	1	0.01997	0.1809		18	95	ERG,SCN9A,FGFR3,MSR1,SLCO2A1,IFIH1,BRCA1,BUB1,BUB1B,NOTCH3,CAV1,TNXB,CTSC,TRIP13,RETREG1,VDR,CTSK,MAFB
Human Phenotype	HP:0007874	Almond-shaped palpebral fissure		0.0002677	1	0.02121	0.1922		8	24	BRIP1,FANCA,FANCD2,FANCG,MAD2L2,UBE2T,RAD51,FANCI
Human Phenotype	HP:0200005	Abnormal shape of the palpebral fissure		0.0002677	1	0.02121	0.1922		8	24	BRIP1,FANCA,FANCD2,FANCG,MAD2L2,UBE2T,RAD51,FANCI
Human Phenotype	HP:0006503	Aplasia/hypoplasia involving forearm bones		0.0002913	1	0.02271	0.2058		20	113	CCDC8,BRIP1,FANCA,FANCD2,FANCG,FGFR3,MAD2L2,FOXF1,UBE2T,BRCA1,TBX5,TGFB1,TPM2,SCARF2,RECQL4,PITX1,MAFB,RAD51,REV3L,FANCI
Human Phenotype	HP:0002245	Meckel diverticulum		0.0003233	1	0.02477	0.2244		10	37	BRIP1,FANCA,FANCD2,FANCG,MAD2L2,FOXF1,UBE2T,KIT,RAD51,FANCI
Human Phenotype	HP:0009939	Mandibular aplasia		0.0003399	1	0.02477	0.2244		6	14	CDC45,ORC1,CDC6,ORC6,CDT1,GMNN
Human Phenotype	HP:0100491	Abnormality of lower limb joint		0.0003408	1	0.02477	0.2244		74	666	CCDC8,BRIP1,TRAIP,TCIRG1,ACTG2,EZH2,F8,CDC45,FANCA,FANCD2,DACT1,TUBB3,FANCG,SAMD9L,FBN2,ACAN,SCN9A,FGF9,FGFR3,MAD2L2,SFRP4,UBE2T,SLCO2A1,SNRPB,PRDM16,PLK4,SOX11,CENPJ,ADA2,STAT4,XYLT1,IFIH1,GJA1,NFIA,TBX2,TBX15,PARD3B,CAV1,CBS,TGFB1,ORC1,TLR4,PAX3,CDC6,TNXB,TPM2,CENPE,SCARF2,ORC6,HLA-DPB1,SERPINF1,UCHL1,RECQL4,PITX1,RETREG1,ADAMTSL4,VDR,COL11A1,POC1A,KANSL1,MASP1,RIPOR2,B3GAT3,FREM2,MAFB,CDT1,KIF…
Human Phenotype	HP:0002143	Abnormality of the spinal cord		0.0003424	1	0.02477	0.2244		56	469	ABCA1,BRIP1,ERG,ACTA2,ACVRL1,EZH2,FANCA,FANCD2,DACT1,FANCG,FBN2,FGFR3,MAD2L2,TACC3,RAD54L,FOXF1,FOXC2,STIL,PREX2,MSR1,UBE2T,SMO,SNRPB,RAI1,SOX11,SMOC2,NEFH,PPARGC1A,BRCA1,NFIA,BMPER,NOTCH3,CASP10,PARD3B,CCNF,TLR3,PAX3,TNXB,HLA-C,RECQL4,PITX1,ZIC1,PRKG1,MASP1,RIPOR2,IRF6,FREM2,DLG2,MAFB,KIF22,RAD51,DTNA,RFC2,LMNB1,EGFR,FANCI
Human Phenotype	HP:0001549	Abnormal ileum morphology		0.0003433	1	0.02477	0.2244		12	51	BRIP1,FANCA,FANCD2,FANCG,MAD2L2,FOXF1,SEMA3C,UBE2T,KIT,RAD51,SEMA3D,FANCI
Human Phenotype	HP:0200007	Abnormal size of the palpebral fissures		0.0003753	1	0.02668	0.2417		28	187	BRIP1,FANCA,FANCD2,DACT1,FANCG,MAD2L2,UBE2T,SMO,PRDM16,SOX11,CENPJ,GJA1,STRA6,TBX15,PCLO,ORC1,PAX3,SCARF2,RECQL4,KANSL1,MASP1,KCNJ2,MAFB,RAD51,RARB,DVL1,RFC2,FANCI
Human Phenotype	HP:0002997	Abnormality of the ulna		0.000403	1	0.0279	0.2528		23	142	CCDC8,BRIP1,FANCA,FANCD2,FANCG,FGFR3,MAD2L2,FOXF1,UBE2T,XYLT1,TBX5,TGFB1,SCARF2,RECQL4,PITX1,COL11A1,MASP1,B3GAT3,RAD51,REV3L,RFC2,FANCI,MAF
Human Phenotype	HP:0001780	Abnormality of toe		0.000404	1	0.0279	0.2528		70	625	BRIP1,TRAIP,ACTA2,ACTG2,ACVRL1,EZH2,CDC45,FANCA,FANCD2,DACT1,TUBB3,FANCG,FBN2,MGP,SCN9A,FGFR3,MAD2L2,FBLN5,UBE2T,SLCO2A1,SMO,PRDM16,PLK4,RAI1,SOX11,CENPJ,BDNF,XYLT1,GJA1,C1S,BMPER,TBX2,TBX15,CBS,ORC1,TLR3,CKAP2L,PAX3,CDC6,TPM2,HLA-C,CENPE,SCARF2,ORC6,CTSC,HOXA13,RECQL4,PITX1,RETREG1,PSMC3IP,HSPB1,CNTN1,COL11A1,CYP26B1,KANSL1,PRKG1,CTSK,IRF6,B3GAT3,DDX11,FREM2,KCNJ2,MAFB,CDT1,RAD51,DVL1,RFC2,GMNN,…
Human Phenotype	HP:0002644	Abnormality of pelvic girdle bone morphology		0.0004289	1	0.0292	0.2646		63	549	CCDC8,BRIP1,TRAIP,TCIRG1,EZH2,FANCA,FANCD2,FANCG,FBN2,ACAN,SCN9A,FGFR3,MAD2L2,PREX2,UBE2T,SNRPB,PRDM16,PLK4,SOX11,CENPJ,SMOC2,ADA2,STAT4,XYLT1,IFIH1,GJA1,BMPER,TBX2,TBX15,PARD3B,CAV1,TGFB1,ORC1,TLR4,CDC6,TNXB,TPM2,CENPE,ORC6,HLA-DPB1,SERPINF1,RECQL4,PITX1,RETREG1,ADAMTSL4,VDR,COL11A1,POC1A,KANSL1,CTSK,MASP1,RIPOR2,B3GAT3,FREM2,KIF22,RAD51,DVL1,REV3L,RFC2,GMNN,CDCA7,ATAD3A,FANCI
Human Phenotype	HP:0001373	Joint dislocation		0.0004351	1	0.02921	0.2647		39	296	CCDC8,BRIP1,CDC45,FANCA,FANCD2,FANCG,FBN2,FGFR3,MAD2L2,UBE2T,SNRPB,SOX11,STAT4,XYLT1,IFIH1,GJA1,TBX15,ORC1,CDC6,TNXB,TPM2,SCARF2,ORC6,RECQL4,PITX1,ADAMTSL4,VDR,COL8A2,SLC40A1,KANSL1,MASP1,B3GAT3,CDT1,KIF22,RAD51,DVL1,RFC2,GMNN,FANCI
Human Phenotype	HP:0003221	Chromosomal breakage induced by crosslinking agents		0.000465	1	0.03001	0.2719		5	10	BRIP1,FANCA,FANCD2,BRCA1,FANCI
Human Phenotype	HP:0011133	Increased sensitivity to ionizing radiation		0.0004666	1	0.03001	0.2719		9	32	BRIP1,FANCA,FANCD2,FANCG,MAD2L2,UBE2T,BLM,RAD51,FANCI
Human Phenotype	HP:0006443	Patellar aplasia		0.000467	1	0.03001	0.2719		7	20	CDC45,ORC1,CDC6,ORC6,RECQL4,CDT1,GMNN
Human Phenotype	HP:0002250	Abnormal large intestine morphology		0.000474	1	0.03001	0.2719		66	584	BRIP1,LRRK2,MCC,ACTG2,MDM2,EZH2,FANCA,FANCD2,DACT1,FANCG,SCN9A,FGFR3,MAD2L2,TACC3,RAD54L,FOXF1,SEMA3C,IL21-AS1,PREX2,MSR1,SPINT2,UBE2T,SMO,RTEL1,SMOC2,ADA2,BDNF,STAT4,AURKA,GJA1,BRCA1,ERAP2,BUB1,BUB1B,CACNA1G,NOTCH3,CASP10,PARD3B,TFAP2A,TGFB1,TLR3,TLR4,PAX3,HLA-C,HLA-DPB1,TRIP13,PIK3R1,RECQL4,RETREG1,CYP7B1,PLCG2,POLD1,POLE,RIPOR2,NCLN,ITGB2,LURAP1L,DLG2,KIT,RAD51,REV3L,RFC2,ATL1,SEMA3D,EGFR,FANCI
Human Phenotype	HP:0001646	Abnormal aortic valve morphology		0.000478	1	0.03001	0.2719		32	228	BRIP1,ACTA2,SGO1,FANCA,FANCD2,FANCG,FBN2,MAD2L2,FOXF1,FBLN5,UBE2T,PRDM16,ADA2,STAT4,IFIH1,GJA1,BUB1,BUB1B,NOTCH3,TBX2,TBX5,TLR4,TRIP13,TTN,KANSL1,PRKG1,CYP24A1,B3GAT3,RAD51,RFC2,EDNRA,FANCI
Human Phenotype	HP:0000372	Abnormality of the auditory canal		0.0005066	1	0.03124	0.2831		15	76	CDC45,FGFR3,SNRPB,NOTCH3,TBX15,ORC1,CDC6,ORC6,COL4A1,COL7A1,FREM2,MAFB,CDT1,GMNN,EDNRA
Human Phenotype	HP:0011821	Abnormality of facial skeleton		0.0005106	1	0.03124	0.2831		105	1033	ABAT,CCDC8,GLDN,BRIP1,TRAIP,ACTA2,LRRK2,ACTG2,EZH2,CDC45,FANCA,FANCD2,SEMA3A,FANCG,FBN2,MGP,ACAN,AGL,SCN9A,FGFR3,MAD2L2,RAD54L,SFRP4,IL21-AS1,SIM1,UBE2T,SNRPB,PRDM16,PLK4,RAI1,CENPJ,RTEL1,ADA2,BDNF,BLM,IFIH1,GJA1,NFIA,ERAP2,BUB1,BUB1B,AP1S2,C1S,BMPER,STRA6,TAP1,TAPBP,NOTCH3,PNP,TBX2,TBX15,CASP10,PARD3B,CAV1,TFAP2A,TGFA,TGFB1,ORC1,PAX3,CDC6,EDA2R,TPM2,CENPE,SCARF2,ORC6,HLA-DPB1,SERPINF1,LRRC6,TRIP…
Human Phenotype	HP:0008678	Renal hypoplasia/aplasia		0.000575	1	0.03474	0.3148		34	250	BRIP1,FANCA,FANCD2,SEMA3A,DACT1,FANCG,FGFR3,MAD2L2,FOXF1,STIL,PREX2,STS,UBE2T,RAI1,SOX11,CENPJ,SMOC2,BRCA1,NFIA,STRA6,TFAP2A,WNT4,ASPM,FREM2,KIF14,DLG2,WDR62,KNL1,RAD51,RARB,RFC2,CEP55,FANCI,ROBO2
Human Phenotype	HP:0000076	Vesicoureteral reflux		0.0006014	1	0.03589	0.3252		21	128	ACTG2,CDC45,DACT1,BICC1,FOXF1,FBLN5,STIL,PREX2,CENPJ,SMOC2,NFIA,COL18A1,TNXB,HOXA13,RECQL4,ASPM,KANSL1,WDR62,KNL1,RFC2,ROBO2
Human Phenotype	HP:0002817	Abnormality of the upper limb		0.0006159	1	0.03631	0.329		141	1474	CCDC8,BRIP1,TRAIP,ACTA2,ACTG2,ACVRL1,EZH2,F8,CDC45,FANCA,FANCD2,SEMA3A,DACT1,TUBB3,FANCG,FBN2,MGP,ACAN,SCN9A,PRCD,FGF9,FGFR3,CEP126,MAD2L2,TACC3,FHL1,RAD54L,FOXF1,SEMA3C,FBLN5,SFRP4,SGCD,STIL,SIM1,STS,UBE2T,SLCO2A1,SMO,SNRPB,PRDM16,PLK4,RAI1,CERKL,SOX11,CENPJ,RTEL1,GATA2,ADA2,STAT4,BLM,XYLT1,IFIH1,NEFH,GJA1,PPARGC1A,NEK2,BRCA1,MYPN,BUB1,BUB1B,NGF,C1S,BMPER,NOTCH3,TBX2,TBX5,TBX15,HSPB3,CASP10,PARD…
Human Phenotype	HP:0005692	Joint hyperflexibility		0.0006263	1	0.03637	0.3295		26	174	CCDC8,TRAIP,EZH2,CDC45,FGFR3,FBLN5,PLK4,SOX11,CENPJ,XYLT1,C1S,NOTCH3,ORC1,COL18A1,CDC6,TNXB,CENPE,ORC6,PIK3R1,RECQL4,COL11A1,KANSL1,CDT1,KIF22,RFC2,GMNN
Human Phenotype	HP:0001211	Abnormal fingertip morphology		0.0006372	1	0.03637	0.3295		17	94	BRIP1,ACVRL1,EZH2,CDC45,FANCA,FANCD2,FANCG,MAD2L2,UBE2T,SLCO2A1,RTEL1,TLR3,HLA-C,RECQL4,KANSL1,RAD51,FANCI
Human Phenotype	HP:0011018	Abnormality of the cell cycle		0.0006395	1	0.03637	0.3295		10	40	BRIP1,FANCA,FANCD2,FANCG,MAD2L2,UBE2T,BLM,BRCA1,RAD51,FANCI
Human Phenotype	HP:0001905	Congenital thrombocytopenia		0.000659	1	0.03671	0.3327		8	27	BRIP1,FANCA,FANCD2,FANCG,MAD2L2,UBE2T,RAD51,FANCI
Human Phenotype	HP:0002815	Abnormality of the knee		0.0006608	1	0.03671	0.3327		33	242	EZH2,F8,CDC45,SAMD9L,FBN2,ACAN,SCN9A,FGFR3,SFRP4,SLCO2A1,SOX11,XYLT1,IFIH1,NFIA,TBX2,CBS,TGFB1,ORC1,CDC6,TPM2,SCARF2,ORC6,UCHL1,RECQL4,PITX1,RETREG1,VDR,COL11A1,B3GAT3,CDT1,KIF22,RFC2,GMNN
Human Phenotype	HP:0001217	Clubbing		0.0006764	1	0.03715	0.3366		15	78	BRIP1,ACVRL1,CDC45,FANCA,FANCD2,FANCG,MAD2L2,UBE2T,SLCO2A1,RTEL1,TLR3,HLA-C,RECQL4,RAD51,FANCI
Human Phenotype	HP:0000309	Abnormality of the midface		0.0007008	1	0.03807	0.3449		64	570	CCDC8,BRIP1,CDC45,FANCA,FANCD2,SEMA3A,DACT1,FANCG,FBN2,MGP,ACAN,AGL,FGFR3,MAD2L2,FBLN5,SIM1,UBE2T,SNRPB,PRDM16,RAI1,SOX11,RTEL1,BLM,IFIH1,GJA1,BUB1,BUB1B,NOTCH3,TBX2,PCLO,TFAP2A,TGFA,ORC1,COL18A1,PAX3,CDC6,EDA2R,SCARF2,ORC6,TRIP13,PIK3R1,PITX1,PITX2,ADAMTSL4,COL11A1,POLE,ZIC1,CTSK,IRF6,B3GAT3,KCNJ2,MAFB,CDT1,KIF11,KIF22,RAD51,DVL1,REV3L,RFC2,GMNN,EDNRA,EGFR,FANCI,MAF
Human Phenotype	HP:0000811	Abnormal external genitalia		0.0007178	1	0.03855	0.3493		107	1066	CCDC8,BRIP1,TRAIP,ACTA2,MCC,ACTG2,EZH2,CDC45,FANCA,FANCD2,SEMA3A,DACT1,FANCG,PRCD,FGFR3,MAD2L2,TACC3,RAD54L,FOXF1,SEMA3C,FBLN5,PREX2,MSR1,STS,UBE2T,TENM3,PRDM16,CERKL,SOX11,CENPJ,MCM8,RTEL1,SMOC2,ADA2,BDNF,STAT4,BLM,GJA1,NEK2,BRCA1,NFIA,BUB1,BUB1B,AP1S2,C1S,BMPER,STRA6,NOTCH3,TBX2,TBX15,CASP10,PARD3B,CBS,TFAP2A,ORC1,THRB,TLR4,CKAP2L,CDC6,TNXB,TPM2,ORC6,WNT4,TRIP13,EBF2,HOXA13,CLIC2,PIK3R1,RECQL4,…
Human Phenotype	HP:0003125	Reduced factor VIII activity		0.0007608	1	0.03969	0.3596		9	34	BRIP1,F8,FANCA,FANCD2,FANCG,MAD2L2,UBE2T,RAD51,FANCI
Human Phenotype	HP:0030976	Abnormal factor VIII activity		0.0007608	1	0.03969	0.3596		9	34	BRIP1,F8,FANCA,FANCD2,FANCG,MAD2L2,UBE2T,RAD51,FANCI
Human Phenotype	HP:0003272	Abnormality of the hip bone		0.0007635	1	0.03969	0.3596		56	484	CCDC8,BRIP1,TRAIP,TCIRG1,EZH2,FANCA,FANCD2,FANCG,FBN2,ACAN,SCN9A,FGFR3,MAD2L2,UBE2T,SNRPB,PRDM16,PLK4,SOX11,CENPJ,ADA2,STAT4,XYLT1,IFIH1,GJA1,TBX2,TBX15,PARD3B,CAV1,TGFB1,TLR4,CDC6,TNXB,TPM2,CENPE,ORC6,HLA-DPB1,SERPINF1,RECQL4,PITX1,RETREG1,ADAMTSL4,VDR,COL11A1,POC1A,KANSL1,MASP1,RIPOR2,B3GAT3,FREM2,KIF22,RAD51,DVL1,GMNN,CDCA7,ATAD3A,FANCI
Human Phenotype	HP:0000277	Abnormality of the mandible		0.0007864	1	0.04044	0.3664		78	730	ABAT,GLDN,BRIP1,TRAIP,ACTA2,ACTG2,EZH2,CDC45,FANCA,FANCD2,FANCG,FBN2,ACAN,SCN9A,FGFR3,MAD2L2,SFRP4,SIM1,UBE2T,SNRPB,PLK4,RAI1,CENPJ,BDNF,GJA1,NFIA,BUB1,BUB1B,AP1S2,C1S,BMPER,STRA6,NOTCH3,TBX15,PARD3B,CAV1,TFAP2A,TGFA,TGFB1,ORC1,PAX3,CDC6,TPM2,CENPE,ORC6,SERPINF1,TRIP13,PIK3R1,RECQL4,PITX1,ADAMTSL4,COL11A1,POC1A,POLD1,IGF1,PRKG1,CTSK,RIPOR2,IRF6,B3GAT3,KCNJ2,KCNJ6,KIF14,MAFB,CDT1,KIF11,RAD51,RARB,…
Human Phenotype	HP:0012140	Abnormality of cells of the lymphoid lineage		0.0007997	1	0.04069	0.3687		42	336	BRIP1,LRRK2,TCIRG1,EZH2,F8,FANCA,FANCD2,FANCG,SAMD9L,FGFR3,MAD2L2,TACC3,RAD54L,RNASEH2A,IL21-AS1,STIL,UBE2T,TENM3,LMBRD1,RTEL1,GATA2,BRCA1,ERAP2,STRA6,PNP,CASP10,PARD3B,LMNB2,CORO1A,TLR3,HLA-C,HLA-DPB1,PIK3R1,CTPS1,RIPOR2,LURAP1L,KIT,RAD51,LEP,EGFR,CDCA7,FANCI
Human Phenotype	HP:0000047	Hypospadias		0.0008218	1	0.04138	0.3749		36	275	CCDC8,BRIP1,CDC45,FANCA,FANCD2,DACT1,FANCG,FGFR3,MAD2L2,FOXF1,PREX2,UBE2T,PRDM16,SMOC2,BDNF,BUB1,BUB1B,TFAP2A,ORC1,CDC6,ORC6,WNT4,TRIP13,HOXA13,PITX2,PSMC3IP,ADAMTSL4,KANSL1,FREM2,CDT1,RAD51,DVL1,GMNN,CDCA7,FANCI,RSPO1
Human Phenotype	HP:0007565	Multiple cafe-au-lait spots		0.0008517	1	0.04229	0.3832		12	56	BRIP1,FANCA,FANCD2,FANCG,MAD2L2,UBE2T,BUB1,BUB1B,TRIP13,RAD51,REV3L,FANCI
Human Phenotype	HP:0000059	Hypoplastic labia majora		0.0008621	1	0.04229	0.3832		8	28	CDC45,ORC1,CDC6,ORC6,IRF6,CDT1,DVL1,GMNN
Human Phenotype	HP:0002683	Abnormality of the calvaria		0.0008729	1	0.04229	0.3832		90	871	CCDC8,BRIP1,TRAIP,LRRK2,TCIRG1,ACTG2,EZH2,CEP128,CDC45,FANCA,FANCD2,FANCG,FBN2,SCN1A,SCN9A,FGFR3,MAD2L2,FOXF1,FBLN5,SFRP4,RNASEH2A,IL21-AS1,SIM1,UBE2T,SLCO2A1,ASPA,SMO,PRDM16,PLK4,RAI1,GABRB3,CENPJ,BLM,IFIH1,GJA1,NFIA,ERAP2,BUB1,BUB1B,AP1S2,BMPER,NOTCH3,TBX2,TBX15,PCLO,TFAP2A,TNFRSF11B,CCND2,TGFB1,ORC1,COL18A1,THRB,CKAP2L,CDC6,TNXB,EDA2R,CENPE,SCARF2,ORC6,SERPINF1,TRIP13,PIK3R1,RECQL4,RETREG1,ADA…
Human Phenotype	HP:0100258	Preaxial polydactyly		0.0008926	1	0.04229	0.3832		19	114	BRIP1,CDC45,FANCA,FANCD2,DACT1,FANCG,FGFR3,MAD2L2,FOXF1,UBE2T,SMO,BDNF,GJA1,BRCA1,TBX5,TFAP2A,MAFB,RAD51,FANCI
Human Phenotype	HP:0011297	Abnormal digit morphology		0.0008937	1	0.04229	0.3832		110	1108	CCDC8,BRIP1,TRAIP,ACTA2,ACTG2,ACVRL1,EZH2,CDC45,FANCA,FANCD2,DACT1,TUBB3,FANCG,FBN2,MGP,ACAN,SCN9A,PRCD,FGF9,FGFR3,MAD2L2,FOXF1,SEMA3C,FBLN5,SIM1,MSR1,UBE2T,SLCO2A1,SMO,SNRPB,PRDM16,PLK4,RAI1,CERKL,SOX11,CENPJ,RTEL1,GATA2,BDNF,BLM,XYLT1,IFIH1,GJA1,NEK2,BRCA1,BUB1,BUB1B,C1S,BMPER,TBX2,TBX5,TBX15,LMNB2,CBS,TFAP2A,CCND2,ORC1,TLR3,CKAP2L,PAX3,CDC6,EDA2R,TPM2,PDE3A,HLA-C,CENPE,SCARF2,ORC6,CTSC,WNT4,TR…
Human Phenotype	HP:0010737	Osteolytic defects of bones		0.0008986	1	0.04229	0.3832		7	22	SCN9A,SLCO2A1,IFIH1,CTSC,RETREG1,CTSK,MAFB
Human Phenotype	HP:0009602	Abnormality of thumb phalanx		0.0009122	1	0.04229	0.3832		21	132	BRIP1,EZH2,FANCA,FANCD2,DACT1,FANCG,ACAN,FGFR3,MAD2L2,FOXF1,UBE2T,SMO,XYLT1,BRCA1,TBX5,HOXA13,B3GAT3,MAFB,RAD51,DVL1,FANCI
Human Phenotype	HP:0000032	Abnormality of male external genitalia		0.0009156	1	0.04229	0.3832		105	1049	CCDC8,BRIP1,ACTA2,MCC,ACTG2,EZH2,CDC45,FANCA,FANCD2,SEMA3A,DACT1,FANCG,PRCD,FGFR3,MAD2L2,TACC3,RAD54L,FOXF1,SEMA3C,FBLN5,PREX2,MSR1,STS,UBE2T,TENM3,PRDM16,CERKL,SOX11,CENPJ,MCM8,RTEL1,SMOC2,ADA2,BDNF,STAT4,BLM,GJA1,NEK2,BRCA1,NFIA,BUB1,BUB1B,AP1S2,C1S,BMPER,STRA6,NOTCH3,TBX2,TBX15,CASP10,PARD3B,CBS,TFAP2A,ORC1,THRB,TLR4,CKAP2L,CDC6,TNXB,TPM2,ORC6,WNT4,TRIP13,EBF2,HOXA13,CLIC2,PIK3R1,RECQL4,PITX1,…
Human Phenotype	HP:0001760	Abnormality of the foot		0.0009186	1	0.04229	0.3832		106	1061	CCDC8,BRIP1,TRAIP,ACTA2,ACTG2,ACVRL1,EZH2,CDC45,FANCA,FANCD2,SEMA3A,DACT1,TUBB3,FANCG,FBN2,MGP,SCN9A,FGF9,FGFR3,MME,MAD2L2,FHL1,FBLN5,SIM1,UBE2T,SLCO2A1,SMO,ATP1A3,PRDM16,PLK4,RAI1,SOX11,B4GALNT1,CENPJ,BDNF,XYLT1,IFIH1,NEFH,GJA1,BRCA1,MYPN,NGF,C1S,BMPER,TBX2,TBX15,CAV1,CBS,TGFB1,ORC1,TLR3,CKAP2L,PAX3,CDC6,TNXB,TPM2,HLA-C,CENPE,SCARF2,ORC6,CTSC,TTN,HOXA13,HOXD10,UCHL1,RECQL4,PITX1,RETREG1,PSMC3IP,…
Human Phenotype	HP:0100627	Displacement of the urethral meatus		0.0009312	1	0.04247	0.3848		37	287	CCDC8,BRIP1,CDC45,FANCA,FANCD2,DACT1,FANCG,FGFR3,MAD2L2,FOXF1,PREX2,UBE2T,PRDM16,RTEL1,SMOC2,BDNF,BUB1,BUB1B,TFAP2A,ORC1,CDC6,ORC6,WNT4,TRIP13,HOXA13,PITX2,PSMC3IP,ADAMTSL4,KANSL1,FREM2,CDT1,RAD51,DVL1,GMNN,CDCA7,FANCI,RSPO1
Human Phenotype	HP:0001654	Abnormal heart valve morphology		0.0009543	1	0.04273	0.3871		52	445	BRIP1,ACTA2,MCC,TCIRG1,SGO1,CDC45,FANCA,FANCD2,DACT1,FANCG,FBN2,MGP,MAD2L2,FOXF1,FBLN5,UBE2T,TENM3,PRDM16,ADA2,STAT4,XYLT1,IFIH1,GJA1,MYPN,BUB1,BUB1B,STRA6,NOTCH3,TBX2,TBX5,CBS,CCND2,TGFB1,THRB,TLR4,TNXB,WNT4,TRIP13,TTN,NRXN1,LMCD1,KANSL1,IGFBP7,PRKG1,CYP24A1,B3GAT3,RAD51,RARB,DTNA,RFC2,EDNRA,FANCI
Human Phenotype	HP:0100240	Synostosis of joints		0.0009546	1	0.04273	0.3871		24	160	DACT1,FGF9,FGFR3,FOXF1,XYLT1,NGF,BMPER,NOTCH3,TBX5,TBX15,TFAP2A,PAX3,TPM2,HOXA13,RECQL4,PITX1,CYP26B1,ZIC1,KANSL1,MASP1,B3GAT3,MAFB,RFC2,MAF
Human Phenotype	HP:0100542	Abnormal localization of kidney		0.0009799	1	0.04346	0.3937		23	151	BRIP1,FANCA,FANCD2,DACT1,FANCG,MAD2L2,FOXF1,PREX2,UBE2T,SNRPB,RAI1,SOX11,SMOC2,BRCA1,STRA6,CCND2,RECQL4,DLG2,MAFB,RAD51,RARB,RFC2,FANCI
Human Phenotype	HP:0100239	Abnormality of the joints of the lower limbs		0.001006	1	0.04405	0.3991		36	278	EZH2,F8,CDC45,DACT1,SAMD9L,FBN2,ACAN,SCN9A,FGF9,FGFR3,SFRP4,SLCO2A1,SOX11,XYLT1,IFIH1,NFIA,TBX2,CBS,TGFB1,ORC1,CDC6,TPM2,SCARF2,ORC6,UCHL1,RECQL4,PITX1,RETREG1,VDR,COL11A1,B3GAT3,MAFB,CDT1,KIF22,RFC2,GMNN
Human Phenotype	HP:0011314	Abnormality of long bone morphology		0.001011	1	0.04405	0.3991		80	759	CCDC8,BRIP1,TRAIP,TCIRG1,EZH2,CDC45,FANCA,FANCD2,DACT1,FANCG,FBN2,MGP,ACAN,SCN9A,FGFR3,MAD2L2,TACC3,RAD54L,FOXF1,CCDC170,SFRP4,UBE2T,SLCO2A1,SMO,SNRPB,PLK4,CENPJ,RTEL1,ADA2,STAT4,XYLT1,IFIH1,NEFH,GJA1,PPARGC1A,NOTCH3,TBX2,TBX5,TBX15,CASP10,PARD3B,CBS,TNFRSF11B,TGFB1,CCNF,ORC1,THRB,TLR3,TLR4,PRKN,CDC6,PDE3A,HLA-C,CENPE,SCARF2,ORC6,HLA-DPB1,SERPINF1,HOXA13,PIK3R1,RECQL4,PITX1,RETREG1,VDR,COL11A1,PO…
Human Phenotype	HP:0001177	Preaxial hand polydactyly		0.001042	1	0.04469	0.4049		17	98	BRIP1,FANCA,FANCD2,DACT1,FANCG,FGFR3,MAD2L2,FOXF1,UBE2T,SMO,GJA1,BRCA1,TBX5,TFAP2A,MAFB,RAD51,FANCI
Human Phenotype	HP:0000430	Underdeveloped nasal alae		0.001045	1	0.04469	0.4049		14	73	MGP,SOX11,CENPJ,GJA1,CKAP2L,PAX3,EDA2R,SCARF2,PIK3R1,RECQL4,KANSL1,FREM2,KCNJ6,GMNN
Human Phenotype	HP:0005918	Abnormal finger phalanx morphology		0.00109	1	0.04621	0.4187		58	513	BRIP1,ACTG2,EZH2,CDC45,FANCA,FANCD2,DACT1,TUBB3,FANCG,FBN2,MGP,ACAN,SCN9A,FGF9,FGFR3,MAD2L2,FOXF1,UBE2T,SLCO2A1,SMO,PRDM16,RAI1,SOX11,BLM,XYLT1,IFIH1,GJA1,BRCA1,TBX5,TFAP2A,CCND2,ORC1,PAX3,CDC6,EDA2R,TPM2,PDE3A,SCARF2,ORC6,CTSC,HOXA13,RECQL4,PITX1,RETREG1,COL11A1,POC1A,CTSK,B3GAT3,FREM2,KCNJ2,MAFB,CDT1,KIF22,RAD51,DVL1,REV3L,GMNN,FANCI
Human Phenotype	HP:0004859	Amegakaryocytic thrombocytopenia		0.001113	1	0.04636	0.4201		8	29	BRIP1,FANCA,FANCD2,FANCG,MAD2L2,UBE2T,RAD51,FANCI
Human Phenotype	HP:0009942	Duplication of thumb phalanx		0.001113	1	0.04636	0.4201		8	29	FANCA,FANCD2,DACT1,FGFR3,UBE2T,SMO,BRCA1,TBX5
Human Phenotype	HP:0040070	Abnormal upper limb bone morphology		0.001149	1	0.0467	0.4231		66	603	CCDC8,BRIP1,EZH2,FANCA,FANCD2,DACT1,FANCG,ACAN,SCN9A,FGF9,FGFR3,MAD2L2,TACC3,RAD54L,FOXF1,UBE2T,SLCO2A1,SMO,SNRPB,RTEL1,ADA2,STAT4,XYLT1,IFIH1,NEFH,PPARGC1A,BRCA1,NOTCH3,TBX5,TBX15,CASP10,PARD3B,TGFB1,CCNF,TLR3,TLR4,PRKN,TPM2,PDE3A,HLA-C,SCARF2,HLA-DPB1,CTSC,HOXA13,RECQL4,PITX1,RETREG1,COL11A1,CYP26B1,POC1A,ZIC1,CTSK,PRLR,MASP1,RIPOR2,B3GAT3,KCNJ2,MAFB,KIF22,RAD51,DVL1,REV3L,RFC2,EGFR,FANCI,MAF
Human Phenotype	HP:0006660	Aplastic clavicle		0.00115	1	0.0467	0.4231		6	17	CDC45,ORC1,CDC6,ORC6,CDT1,GMNN
Human Phenotype	HP:0040012	Chromosome breakage		0.00115	1	0.0467	0.4231		6	17	BRIP1,FANCA,FANCD2,BLM,BRCA1,FANCI
Human Phenotype	HP:0002414	Spina bifida		0.001184	1	0.04758	0.4311		27	191	BRIP1,FANCA,FANCD2,DACT1,FANCG,MAD2L2,FOXF1,PREX2,UBE2T,SNRPB,SOX11,SMOC2,BMPER,NOTCH3,PAX3,TNXB,RECQL4,PITX1,ZIC1,MASP1,IRF6,FREM2,DLG2,MAFB,RAD51,RFC2,FANCI
Human Phenotype	HP:0000039	Epispadias		0.001191	1	0.04758	0.4311		9	36	CDC45,PREX2,SMOC2,ORC1,CDC6,ORC6,CDT1,DVL1,GMNN
Human Phenotype	HP:0045039	Osteolysis involving bones of the upper limbs		0.001208	1	0.04787	0.4337		7	23	SCN9A,SLCO2A1,IFIH1,CTSC,RETREG1,CTSK,MAFB
Human Phenotype	HP:0005607	Abnormal tracheobronchial morphology		0.001253	1	0.04925	0.4463		43	354	BRIP1,LRRK2,FANCA,FANCD2,FANCG,FBN2,MGP,MAD2L2,FOXF1,IL21-AS1,C7orf50,UBE2T,TENM3,CTNNA3,SNRPB,RAI1,RTEL1,BLM,ERAP2,BMPER,STRA6,TAP1,TAPBP,NOTCH3,PARD3B,TGFB1,PRKN,PAX3,ORC6,HLA-DPB1,LRRC6,PIK3R1,RECQL4,PAMR1,RIPOR2,LURAP1L,FREM2,KIF22,RAD51,RFC2,GMNN,EGFR,FANCI
Mouse Phenotype	MP:0003077	abnormal cell cycle		3.081e-10	2.076e-06	2.076e-06	1.95e-05		59	336	NUSAP1,KIF18A,MCM2,MCM3,MDM2,MIF,MAD2L2,TACC3,FOXM1,BIRC5,IGF2BP1,TPX2,PLK4,MYBL2,NDOR1,CENPJ,RTEL1,BLM,AURKA,BMI1,BRCA1,BUB1,BUB1B,CAV1,NCAPH,CCNF,LZTS1,PAX3,CDK1,CDC20,CDC25A,AURKB,CDKN2D,PTTG1,CENPA,CENPE,KLF14,NCAPH2,ASPM,PLK1,HSPB1,HAND2,ID3,PIFO,ESPL1,ERCC6L,B3GAT3,DDX11,FBXO5,TELO2,MAFB,WDR62,KNL1,E2F1,FIGN,EDIL3,CDCA8,GMNN,LEP
Mouse Phenotype	MP:0004046	abnormal mitosis		8.213e-10	5.535e-06	2.767e-06	2.599e-05		36	158	NUSAP1,KIF18A,MIF,TACC3,BIRC5,TPX2,PLK4,NDOR1,CENPJ,RTEL1,BLM,AURKA,BUB1,BUB1B,NCAPH,PAX3,CDK1,CDC20,CDC25A,AURKB,CDKN2D,PTTG1,CENPA,CENPE,KLF14,NCAPH2,PLK1,PIFO,ESPL1,B3GAT3,FBXO5,WDR62,KNL1,EDIL3,CDCA8,GMNN
Mouse Phenotype	MP:0003111	abnormal cell nucleus morphology		1.009e-08	6.802e-05	2.267e-05	0.000213		39	196	BRIP1,MCM2,MDM2,SGO1,FANCA,FEN1,RAD54L,BIRC5,TPX2,NDOR1,MCM8,RTEL1,AURKA,BRCA1,SYNE2,BUB1,BUB1B,NCAPH,CDK1,CDC20,CDC25A,AURKB,CDKN2D,PTTG1,CENPA,KLF14,NCAPH2,TTK,PLK1,ESPL1,ERCC6L,DDX11,KNL1,KIF22,CHAF1A,E2F1,CDCA8,GMNN,LMNB1
Mouse Phenotype	MP:0002113	abnormal skeleton development		1.525e-08	0.0001028	2.57e-05	0.0002414		75	522	TCIRG1,WLS,FBN2,MGP,ACAN,FGF9,FGFR3,TACC3,FST,IL17RB,PRRX2,FOXC2,SFRP2,SLC4A2,MT2A,UHRF1,SMO,DKK2,RAI1,SOX11,NDOR1,INPP4B,XYLT1,GJA1,SULF2,SULF1,BMPER,CCN3,TBX15,NPR3,ROR1,TMEM119,CAV1,SLC7A7,TNFRSF11B,TFPI,TGFBR3,THRB,P2RX7,TLR4,CLEC3B,PAX3,RFLNA,PDK4,SERPINF1,EBF2,HOXB8,HOXB9,HOXC9,HOXC10,HOXD10,PITX1,PITX2,PLCG2,CNN1,VDR,COL11A1,CYP26B1,POC1A,WNT7B,ZNF521,HAPLN1,IGF1,PRKG2,CTSK,IL6ST,RASSF2,PT…
Mouse Phenotype	MP:0000163	abnormal cartilage morphology		1.288e-07	0.0008679	0.0001736	0.00163		62	422	ERG,TCIRG1,MGP,ACAN,FGF9,FGFR3,TACC3,PRRX2,FOXC2,FMOD,IGF2BP1,MT2A,SMO,PRDM16,RAI1,SOX11,NDOR1,XYLT1,SULF2,SULF1,GLRB,BMPER,CCN3,TBX15,NPR3,ROR1,ADAMTS5,CAV1,TFAP2A,TNFRSF11B,THRB,CLEC3B,RFLNA,EBF2,HOXC10,PITX1,PITX2,CNN1,HAND2,VDR,COL11A1,CYP26B1,POC1A,WNT7B,ZNF521,HAPLN1,IGF1,PRKG2,CTSK,DLX2,CDON,RARB,KRT19,HBEGF,ANO1,E2F1,EBF1,EDIL3,LEP,EDNRA,EGFR,LUM
Mouse Phenotype	MP:0004023	abnormal chromosome number		1.891e-07	0.001274	0.0002124	0.001995		22	86	SGO1,FEN1,TPX2,MCM8,AURKA,BRCA1,BUB1,BUB1B,CDK1,CDC20,CDC25A,AURKB,CDKN2D,CENPA,KLF14,TTK,PLK1,ESPL1,ERCC6L,DDX11,KNL1,E2F1
Mouse Phenotype	MP:0003723	abnormal long bone morphology		2.836e-07	0.001911	0.000273	0.002564		86	672	TCIRG1,WLS,F2R,FBN2,MGP,ACAN,AGL,FGF9,FGFR3,PRRX2,SFRP2,SFRP4,FMOD,SLC4A2,MT2A,SMO,RAI1,SOX11,NDOR1,CENPJ,MSTN,INPP4B,XYLT1,GJA1,SULF2,SULF1,BMPER,CCN3,TBX5,TBX15,NPR3,ROR1,CAV1,TFAP2A,TNFRSF11B,RSPO3,TGFBR3,THRB,P2RX7,IRAK3,RFLNA,PCSK5,SCARF2,HMMR,PGR,EBF2,HOXA13,HOXC10,NRXN1,HOXD10,HOXD11,RECQL4,PITX1,PITX2,CNN1,HAND2,VDR,COL7A1,COL11A1,POC1A,WNT7B,ZNF521,SLC40A1,HAPLN1,IGF1,IGFBP3,PRKG2,EPDR1,…
Mouse Phenotype	MP:0000550	abnormal forelimb morphology		8.491e-07	0.005722	0.0006569	0.00617		39	230	WLS,ACAN,FGF9,FGFR3,PRRX2,SFRP2,ADAM22,DKK1,SMO,CENPJ,MSTN,INPP4B,XYLT1,SULF2,SULF1,BMPER,TBX5,TBX15,TFAP2A,RSPO3,TGFBR3,PAX3,PCSK5,PGR,HOXA13,HOXC10,HOXC11,HOXD10,HOXD11,RECQL4,HAND2,CYP26B1,PRKG2,HOTAIR,IL6ST,IRF6,EDIL3,LEP,LTBP1
Mouse Phenotype	MP:0008866	chromosomal instability		8.773e-07	0.005912	0.0006569	0.00617		26	123	BRIP1,MCM2,MCM3,MCM7,SGO1,FANCA,FANCD2,FANCG,FEN1,POLQ,CENPJ,MCM8,BLM,AURKA,BRCA1,BUB1,BUB1B,EXO1,H2AX,CENPE,KLF14,RECQL4,ERCC6L,PAXX,REV3L,LIG1
Mouse Phenotype	MP:0010094	abnormal chromosome stability		1.215e-06	0.008187	0.0008187	0.00769		26	125	BRIP1,MCM2,MCM3,MCM7,SGO1,FANCA,FANCD2,FANCG,FEN1,POLQ,CENPJ,MCM8,BLM,AURKA,BRCA1,BUB1,BUB1B,EXO1,H2AX,CENPE,KLF14,RECQL4,ERCC6L,PAXX,REV3L,LIG1
Mouse Phenotype	MP:0002109	abnormal limb morphology		1.42e-06	0.009571	0.0008629	0.008106		105	902	TCIRG1,MDM2,WLS,F2R,SVEP1,DACT1,FBN2,ACAN,AGL,FGF9,FGFR3,PRRX2,SFRP1,SFRP2,SFRP4,SGIP1,FMOD,ADAM22,DKK1,SMO,RAI1,SOX11,GAD1,NDOR1,CENPJ,MSTN,INPP4B,PRDM1,XYLT1,GJA1,SULF2,BAIAP2L1,SULF1,BMPER,CCN3,TBX2,TBX5,TBX15,NPR3,ROR1,ADAMTS5,CBS,TFAP2A,TNFRSF11B,CCNF,RSPO3,TGFBR3,THRB,P2RX7,IRAK3,PAX3,RFLNA,AGRN,PCSK5,SCARF2,WNT4,HMMR,TRIP13,PGR,EBF2,HOXA13,HOXC10,HOXC11,NRXN1,HOXD10,HOXD11,UCHL1,RECQL4,PIT…
Mouse Phenotype	MP:0002083	premature death		1.641e-06	0.01106	0.0008629	0.008106		160	1528	CHAF1B,ABCA1,SPEF2,TCIRG1,MCM2,MCM3,ACVRL1,MDM2,WLS,SOCS7,FANCD2,SEMA3A,SAMD9L,MGP,MTUS1,ACAN,AGL,FEN1,FGFR3,BICC1,FOXF1,SELENOP,KIF6,SFRP4,AFF2,ANK2,SGCD,NTMT1,ST8SIA1,SLC1A2,SLC4A2,ARHGDIA,MT2A,TENM3,SLIT3,ASPA,RACGAP1,IRS2,ATP1A3,RAI1,GABRB3,GAD1,NDOR1,B4GALNT1,ADAM19,GAP43,RTEL1,ACSS1,SPTB,GATA2,EPB41L3,PDCD4,BDNF,PRDM1,BMI1,GJA1,PPARGC1A,SULF2,BRCA1,NFIA,SULF1,GLIS2,BUB1B,NGF,DCLK2,TAGLN,NOT…
Mouse Phenotype	MP:0009250	abnormal appendicular skeleton morphology		1.772e-06	0.01194	0.0008629	0.008106		98	830	TCIRG1,WLS,F2R,SEMA3A,DACT1,FBN2,MGP,ACAN,AGL,FGF9,FGFR3,FST,PRRX2,SFRP2,SFRP4,FMOD,SLC4A2,MT2A,SMO,RAI1,SOX11,NDOR1,CENPJ,MSTN,INPP4B,XYLT1,BMI1,GJA1,SULF2,SULF1,BMPER,CCN3,TBX5,TBX15,NPR3,ROR1,CAV1,TFAP2A,TNFRSF11B,RSPO3,TGFBR3,THRB,P2RX7,IRAK3,PAX3,RFLNA,PCSK5,SCARF2,HMMR,PGR,EBF2,HOXA13,HOXB8,HOXB9,HOXC9,HOXC10,HOXC11,NRXN1,HOXD10,HOXD11,RECQL4,PITX1,PITX2,CNN1,HAND2,VDR,COL7A1,COL11A1,CYP26B…
Mouse Phenotype	MP:0001126	abnormal ovary morphology		1.793e-06	0.01208	0.0008629	0.008106		50	338	KIF18A,ABCA1,BRIP1,ACVR2A,FANCA,FANCD2,MEI4,FANCG,MAD2L2,FST,NTMT1,IRS2,MCM8,GATA2,PDCD4,GJA1,BRCA1,CACNB4,TCF21,ADRM1,CH25H,CAV1,CBS,CHST8,CCND2,EXO1,CDK1,WNT4,HMMR,TRIP13,PGR,EBF2,ASPM,PSMC3IP,FADS2,VDR,IGF1,OSR1,PRLR,INHBA,PTGS1,PTGS2,PTX3,KIT,E2F1,LEP,LIPC,RXFP1,EMX2,RSPO1
Mouse Phenotype	MP:0002115	abnormal limb bone morphology		2.547e-06	0.01717	0.001144	0.01075		72	561	WLS,F2R,FBN2,ACAN,AGL,FGF9,FGFR3,PRRX2,SFRP2,SFRP4,FMOD,SMO,RAI1,SOX11,NDOR1,CENPJ,MSTN,INPP4B,XYLT1,GJA1,SULF2,SULF1,BMPER,CCN3,TBX5,TBX15,NPR3,TFAP2A,TNFRSF11B,RSPO3,TGFBR3,THRB,P2RX7,IRAK3,RFLNA,PCSK5,SCARF2,HMMR,PGR,EBF2,HOXA13,HOXC10,NRXN1,HOXD10,HOXD11,RECQL4,PITX1,PITX2,CNN1,VDR,CYP26B1,SLC40A1,HAPLN1,IGF1,IGFBP3,PRKG2,EPDR1,FAM20A,CTSK,HOTAIR,PRLR,IL6ST,IRF6,FREM2,CHPF,RARB,FIGN,EDIL3,LEP…
Mouse Phenotype	MP:0001923	reduced female fertility		2.9e-06	0.01954	0.001221	0.01147		44	287	KIF18A,ABCA1,ACVR2A,FANCA,FANCG,PGRMC2,FGFR3,FST,SFRP4,ARHGDIA,NR5A2,IRS2,GABRB3,BDNF,TINAGL1,GJA1,SULF2,NFIA,TAGLN,ROR1,SLC7A7,CDC20,DCLK1,PTTG1,HMMR,TTK,PGR,ASPM,VDR,IGF1,PRKG1,ERCC6L,INHBA,DCN,SLC30A1,PTGS2,PTX3,KCNJ6,MAFB,KIT,KRT8,LEP,RXFP1,RSPO1
Mouse Phenotype	MP:0030026	small Meckel's cartilage		3.607e-06	0.02431	0.00143	0.01343		10	24	PRRX2,FOXC2,SMO,PRDM16,SOX11,PITX2,HAND2,COL11A1,E2F1,EGFR
Mouse Phenotype	MP:0011504	abnormal limb long bone morphology		3.998e-06	0.02695	0.001497	0.01406		69	537	WLS,F2R,FBN2,ACAN,AGL,FGF9,FGFR3,PRRX2,SFRP2,SFRP4,FMOD,SMO,RAI1,SOX11,NDOR1,CENPJ,MSTN,INPP4B,XYLT1,GJA1,SULF2,SULF1,BMPER,CCN3,TBX5,TBX15,NPR3,TFAP2A,TNFRSF11B,RSPO3,TGFBR3,THRB,P2RX7,IRAK3,RFLNA,PCSK5,SCARF2,HMMR,PGR,EBF2,HOXA13,HOXC10,NRXN1,HOXD10,HOXD11,RECQL4,PITX1,PITX2,CNN1,VDR,SLC40A1,IGF1,IGFBP3,PRKG2,EPDR1,FAM20A,CTSK,HOTAIR,PRLR,IL6ST,IRF6,FREM2,CHPF,RARB,EDIL3,LEP,LTBP1,LUM,RCAN2
Mouse Phenotype	MP:0001533	abnormal skeleton physiology		4.602e-06	0.03101	0.001632	0.01533		83	686	ERG,TCIRG1,WLS,F2RL1,FBN2,MGP,ACAN,WNT16,FGF9,FGFR3,TACC3,PRRX2,FOXC2,SFRP2,SFRP4,FMOD,SLC4A2,CD274,SMO,PRDM16,DKK2,SOX11,NDOR1,CENPJ,INPP4B,CFB,XYLT1,BMI1,GJA1,GLRB,C3,CCN3,TBX15,NPR3,TMEM119,ADAMTS5,CAV1,TNFRSF11B,TGFB1,THRB,P2RX7,TLR4,IRAK3,PAPPA,PAX3,RFLNA,PCSK5,SERPINF1,PGR,EBF2,HOXB9,HOXC9,HOXC10,PLCG2,CNN1,VDR,COL11A1,WNT7B,ZNF521,OSR2,ID3,NCOR2,IGF1,ISG15,OSR1,PRKG2,CTSK,CTSS,PRLR,IL6ST,R…
Mouse Phenotype	MP:0003699	abnormal female reproductive system physiology		5.189e-06	0.03497	0.001749	0.01642		92	785	KIF18A,ABCA1,CHDH,ACVR2A,MDK,MDM2,FANCA,ADM,DACT1,FANCG,PGRMC2,FGFR3,MAD2L2,FST,SFRP4,NTMT1,ARHGDIA,NR5A2,IRS2,GABRB3,MCM8,BDNF,PRDM1,TINAGL1,GJA1,SULF2,BRCA1,NFIA,EHMT2,BUB1B,C3,TAGLN,ADGRD1,NOTCH3,ADRM1,ROR1,CAV1,SLC7A7,CBS,CHST8,CCND2,TGFA,THRB,TLR3,EXO1,CDC20,DCLK1,PTTG1,PDE3A,HMMR,NR4A1,TRIP13,TTK,PGR,HOXA13,CKS2,HOXC11,HOXD11,ASPM,FADS2,CYP7B1,VDR,POC1A,IGF1,IGFBP7,SOCS5,PRKG1,ESPL1,PRLR,IL…
Mouse Phenotype	MP:0003856	abnormal hindlimb stylopod morphology		6.399e-06	0.04312	0.002053	0.01929		35	213	F2R,ACAN,FGF9,FGFR3,SFRP4,FMOD,NDOR1,CENPJ,MSTN,INPP4B,XYLT1,CCN3,TBX15,TNFRSF11B,RSPO3,TGFBR3,THRB,P2RX7,IRAK3,RFLNA,PCSK5,EBF2,HOXC10,HOXD10,PITX1,PITX2,CNN1,VDR,IGF1,PRKG2,PRLR,IL6ST,CHPF,LEP,LUM
Mouse Phenotype	MP:0013324	abnormal female reproductive gland morphology		7.119e-06	0.04798	0.002181	0.02048		52	374	KIF18A,ABCA1,BRIP1,ACVR2A,FANCA,FANCD2,ADM,MEI4,FANCG,PGRMC2,MAD2L2,FST,NTMT1,IRS2,MCM8,GATA2,PDCD4,GJA1,BRCA1,CACNB4,TCF21,ADRM1,CH25H,CAV1,CBS,CHST8,CCND2,EXO1,CDK1,WNT4,HMMR,TRIP13,PGR,EBF2,ASPM,PSMC3IP,FADS2,VDR,IGF1,OSR1,PRLR,INHBA,PTGS1,PTGS2,PTX3,KIT,E2F1,LEP,LIPC,RXFP1,EMX2,RSPO1
Mouse Phenotype	MP:0002081	perinatal lethality		8.283e-06	0.05582	0.002219	0.02084		145	1394	ABCA1,MAP2,MCM3,ACVR2A,EZH2,WLS,F2RL1,FANCD2,SEMA3A,DACT1,TUBB3,FBN2,ACAN,FEN1,SCN9A,FGF9,FGFR3,ARRDC3,TACC3,FST,BICC1,FOXF1,PRRX2,FOXC2,FOXM1,SEMA3C,ANK2,RNASEH2A,APBA2,SIM1,ADAM22,GADD45GIP1,SLC4A2,PDPN,LRIG3,IGF2BP1,DKK1,CELF2,CADPS,SLCO2A1,SMO,ATP1A3,BRSK1,PRDM16,GABRB3,SOX11,GAD1,ADAM19,SPTB,GATA2,MSTN,GFRA1,BDNF,LIN7B,GJA1,PPARGC1A,SULF2,BRCA1,BAIAP2L1,SULF1,SYNE2,BUB1,BUB1B,BMPER,NOTCH3,TB…
Mouse Phenotype	MP:0000556	abnormal hindlimb morphology		8.442e-06	0.05689	0.002219	0.02084		64	497	WLS,F2R,DACT1,ACAN,AGL,FGF9,FGFR3,PRRX2,SFRP4,FMOD,DKK1,SMO,NDOR1,CENPJ,MSTN,INPP4B,XYLT1,CCN3,TBX15,TNFRSF11B,RSPO3,TGFBR3,THRB,P2RX7,IRAK3,PAX3,RFLNA,AGRN,PCSK5,SCARF2,HMMR,PGR,EBF2,HOXA13,HOXC10,HOXC11,NRXN1,HOXD10,HOXD11,UCHL1,PITX1,PITX2,CNN1,HAND2,VDR,COL11A1,CYP26B1,SLC40A1,IGF1,IGFBP3,PRKG2,EPDR1,FAM20A,CTSK,HOTAIR,PRLR,IL6ST,IRF6,CHPF,RARB,FIGN,LEP,LUM,RCAN2
Mouse Phenotype	MP:0005371	limbs/digits/tail phenotype		8.531e-06	0.05749	0.002219	0.02084		123	1141	TCIRG1,MDM2,WLS,F2R,F2RL1,SVEP1,FANCD2,DACT1,FBN2,ACAN,AGL,FGF9,FGFR3,TACC3,PRRX2,SELENOP,SFRP1,SFRP2,SFRP4,SGIP1,FMOD,ADAM22,IGF2BP1,SPINT2,DKK1,MKX,SMO,RAI1,SOX11,GAD1,NDOR1,CENPJ,MSTN,INPP4B,PRDM1,XYLT1,BMI1,GJA1,SULF2,BRCA1,BAIAP2L1,SULF1,PPP1R35,BMPER,CCN3,TBX2,TBX5,TBX15,NPR3,ROR1,ADAMTS5,CBS,TFAP2A,TNFRSF11B,TFPI,CCNF,RSPO3,TGFBR3,THRB,P2RX7,TLR4,IRAK3,PAX3,RFLNA,AGRN,PCSK5,SCARF2,WNT4,HMM…
Mouse Phenotype	MP:0002135	abnormal kidney morphology		8.56e-06	0.05769	0.002219	0.02084		110	994	ABCA1,LRRK2,CYGB,MDK,MDM2,EZH2,GCNT4,F2RL1,ADM,DACT1,MGP,MTUS1,FEN1,MMP17,BICC1,FOXC2,SFRP4,HSPA4L,BHLHE40,ARHGDIA,IGF2BP1,MT2A,SLC12A1,DKK1,SLIT3,B3GALT2,NDOR1,B4GALNT1,SPTB,GATA2,GCNT1,MSTN,PDCD4,GFRA1,CFB,PRDM1,IFIH1,PPARGC1A,NEK2,SULF2,BRCA1,NFIA,SULF1,GLIS2,C3,GPC2,BMPER,NOTCH3,CCN3,TCF21,CAV1,CBS,TGFB1,COL18A1,CORO1A,TK1,TLR4,CD40,AGRN,CFH,PCSK5,PTTG1,WNT4,HOXA13,HOXC10,HOXC11,HOXD10,HOXD11…
Mouse Phenotype	MP:0004024	aneuploidy		9.752e-06	0.06572	0.002434	0.02286		16	63	SGO1,FEN1,TPX2,AURKA,BRCA1,BUB1,BUB1B,CDC20,CDC25A,CENPA,KLF14,TTK,PLK1,ESPL1,DDX11,KNL1
Mouse Phenotype	MP:0000559	abnormal femur morphology		1.081e-05	0.07282	0.002601	0.02443		34	209	F2R,ACAN,FGF9,FGFR3,SFRP4,FMOD,NDOR1,CENPJ,MSTN,INPP4B,CCN3,TBX15,TNFRSF11B,RSPO3,TGFBR3,THRB,P2RX7,IRAK3,RFLNA,PCSK5,EBF2,HOXC10,HOXD10,PITX1,PITX2,CNN1,VDR,IGF1,PRKG2,PRLR,IL6ST,CHPF,LEP,LUM
Mouse Phenotype	MP:0002058	neonatal lethality		1.148e-05	0.07735	0.002612	0.02453		112	1023	ACVR2A,EZH2,F2RL1,SEMA3A,DACT1,TUBB3,FBN2,ACAN,FEN1,SCN9A,FGF9,FGFR3,TACC3,FST,BICC1,FOXF1,PRRX2,FOXM1,SEMA3C,ANK2,APBA2,SIM1,ADAM22,PDPN,DKK1,CELF2,CADPS,SLCO2A1,SMO,ATP1A3,BRSK1,PRDM16,GABRB3,SOX11,GAD1,SPTB,GFRA1,BDNF,LIN7B,GJA1,PPARGC1A,SULF2,BRCA1,SULF1,SYNE2,BUB1B,BMPER,NOTCH3,TBX15,TCF21,ROR1,LMNB2,GRIN2B,RUNX1T1,SLC7A7,TFAP2A,TFPI,TGFB1,RSPO3,HHIP,TK1,PAX3,CDH2,AGRN,PCSK5,PDLIM7,WNT4,NRXN…
Mouse Phenotype	MP:0009209	abnormal internal female genitalia morphology		1.163e-05	0.07835	0.002612	0.02453		67	533	KIF18A,ABCA1,BRIP1,ACVR2A,FANCA,FANCD2,ADM,MEI4,DACT1,FANCG,PGRMC2,MAD2L2,FST,NTMT1,NR5A2,IRS2,MCM8,GATA2,IL20RB,PDCD4,GJA1,BRCA1,CACNB4,TCF21,ADRM1,ROR1,CH25H,CAV1,CBS,CHST8,CCND2,TLR4,EXO1,CDK1,TEDC1,WNT4,HMMR,TRIP13,PGR,EBF2,HOXA13,ASPM,PSMC3IP,FADS2,CYP7B1,VDR,IGF1,OSR1,FAM20A,CTSK,PRLR,INHBA,PTGS1,PTGS2,BTG2,PTX3,KIT,KRT14,RARB,E2F1,LEP,TIMM13,LIPC,EGFR,RXFP1,EMX2,RSPO1
Mouse Phenotype	MP:0003050	abnormal sacral vertebrae morphology		1.213e-05	0.08176	0.002638	0.02477		17	71	EZH2,SGO1,DACT1,TACC3,CENPJ,MSTN,SULF2,SULF1,NPR3,PCSK5,HOXB8,HOXB9,HOXC9,HOXC10,HOXC11,HOXD10,HOXD11
Mouse Phenotype	MP:0009208	abnormal female genitalia morphology		1.898e-05	0.1279	0.003962	0.03721		67	541	KIF18A,ABCA1,BRIP1,ACVR2A,FANCA,FANCD2,ADM,MEI4,DACT1,FANCG,PGRMC2,MAD2L2,FST,NTMT1,NR5A2,IRS2,MCM8,GATA2,IL20RB,PDCD4,GJA1,BRCA1,CACNB4,TCF21,ADRM1,ROR1,CH25H,CAV1,CBS,CHST8,CCND2,TLR4,EXO1,CDK1,TEDC1,WNT4,HMMR,TRIP13,PGR,EBF2,HOXA13,ASPM,PSMC3IP,FADS2,CYP7B1,VDR,IGF1,OSR1,FAM20A,CTSK,PRLR,INHBA,PTGS1,PTGS2,BTG2,PTX3,KIT,KRT14,RARB,E2F1,LEP,TIMM13,LIPC,EGFR,RXFP1,EMX2,RSPO1
Mouse Phenotype	MP:0002882	abnormal neuron morphology		1.94e-05	0.1307	0.003962	0.03721		169	1701	GLDN,MAOA,MAP2,LRRK2,ACVRL1,MDM2,EZH2,NRN1,SEMA3A,DACT1,TUBB3,ACAN,MIF,PRCD,FGF13,FGFR3,MME,GPNMB,FST,FLT1,SFRP2,ANK2,GAS7,BCAS1,SIM1,SLC1A2,SLC1A3,ADAM22,PREX2,MSR1,IGF2BP1,TENM3,CELF2,CADPS,SLIT3,ASTN1,SMO,IRS2,LYNX1,ATP1A3,BRSK1,GABRB3,SOX11,NDOR1,B4GALNT1,CENPJ,GAP43,GATA2,CLSTN2,EPB41L3,GFRA1,BDNF,NEFM,NEFH,BMI1,GJA1,PPARGC1A,SULF2,NFATC2,NFIA,SULF1,GLRB,SYNE2,NGF,AP1S2,C3,CACNA1G,DCLK2,STRA…
Mouse Phenotype	MP:0000030	abnormal tympanic ring morphology		2.155e-05	0.1452	0.004272	0.04013		14	53	FGF9,FOXC2,SMO,GJA1,BMPER,TFAP2A,PAX3,PITX1,HAND2,OSR2,DLX1,DLX2,E2F1,EDNRA
Mouse Phenotype	MP:0001119	abnormal female reproductive system morphology		2.271e-05	0.153	0.004365	0.041		67	544	KIF18A,ABCA1,BRIP1,ACVR2A,FANCA,FANCD2,ADM,MEI4,DACT1,FANCG,PGRMC2,MAD2L2,FST,NTMT1,NR5A2,IRS2,MCM8,GATA2,IL20RB,PDCD4,GJA1,BRCA1,CACNB4,TCF21,ADRM1,ROR1,CH25H,CAV1,CBS,CHST8,CCND2,TLR4,EXO1,CDK1,TEDC1,WNT4,HMMR,TRIP13,PGR,EBF2,HOXA13,ASPM,PSMC3IP,FADS2,CYP7B1,VDR,IGF1,OSR1,FAM20A,CTSK,PRLR,INHBA,PTGS1,PTGS2,BTG2,PTX3,KIT,KRT14,RARB,E2F1,LEP,TIMM13,LIPC,EGFR,RXFP1,EMX2,RSPO1
Mouse Phenotype	MP:0003861	abnormal nervous system development		2.332e-05	0.1571	0.004365	0.041		139	1351	MAP2,SPEF2,LRRK2,MDK,MDM2,EZH2,WLS,NRN1,F2R,F2RL1,SOCS7,FANCD2,SEMA3A,ZIC4,DACT1,TUBB3,FEN1,FST,PRRX2,FOXC2,KIF6,SFRP1,SFRP2,TMEM176B,STIL,SLC1A3,IGF2BP1,SPINT2,DKK1,CELF2,PLPP3,SLIT3,UHRF1,ASTN1,SMO,BRSK1,PLK4,SOX11,CENPJ,GAP43,RTEL1,GATA2,NPAS3,IL20RB,GFRA1,BDNF,NEFM,NEFH,BMI1,GJA1,BRCA1,NFIA,EHMT2,SPHK1,PPP1R35,BMPER,STRA6,GNAZ,NOTCH3,HCN1,ROR1,LMNB2,CAV1,NCAPH,TFAP2A,CCND2,TGFB1,CCNF,COL18A1,…
Mouse Phenotype	MP:0002989	small kidney		2.54e-05	0.1712	0.004563	0.04286		39	264	LRRK2,MDM2,MGP,FOXC2,HSPA4L,IGF2BP1,MT2A,SLIT3,B3GALT2,NDOR1,GATA2,MSTN,GFRA1,SULF2,SULF1,GLIS2,GPC2,BMPER,TCF21,PTTG1,WNT4,HOXA13,HOXC11,HOXD10,HOXD11,COL4A4,ADAMTS4,RRM2B,G0S2,ZNF521,PPL,IGF1,IGFBP2,DCN,PTGIS,PTGS2,WDR62,RARB,EMX2
Mouse Phenotype	MP:0000458	abnormal mandible morphology		2.573e-05	0.1734	0.004563	0.04286		36	236	ACVR2A,PRRX2,FOXC2,FMOD,DKK1,SMO,PRDM16,SOX11,XYLT1,GJA1,SULF2,NFATC2,SULF1,TBX15,TFAP2A,TNFRSF11B,TGFA,GREM2,PAX3,PITX1,PITX2,HAND2,COL11A1,OSR2,HAPLN1,CTSK,IRF6,DLX1,DLX2,CDON,E2F1,FIGN,EDIL3,EDNRA,EGFR,LTBP1
Mouse Phenotype	MP:0030541	misaligned incisors		2.66e-05	0.1792	0.004596	0.04317		6	10	FGF9,FGFR3,SULF2,SULF1,TGFB1,PITX2
Mouse Phenotype	MP:0008271	abnormal bone ossification		2.852e-05	0.1922	0.004805	0.04514		58	454	TCIRG1,WLS,MGP,FGF9,FGFR3,TACC3,PRRX2,FOXC2,SFRP2,SFRP4,FMOD,PRDM16,DKK2,SOX11,NDOR1,CENPJ,INPP4B,XYLT1,BMI1,GJA1,CCN3,TBX15,NPR3,TMEM119,CAV1,TGFB1,THRB,PAPPA,PAX3,RFLNA,PCSK5,SERPINF1,PGR,HOXB9,HOXC9,HOXC10,CNN1,VDR,COL11A1,WNT7B,ZNF521,OSR2,ID3,IGF1,ISG15,OSR1,PRKG2,CTSK,PRLR,IL6ST,RASSF2,CYP24A1,IRF6,ITGB2,PTGS2,EBF1,EDIL3,LMNB1
Mouse Phenotype	MP:0000516	abnormal renal/urinary system morphology		3.392e-05	0.2286	0.005575	0.05236		116	1094	ABCA1,LRRK2,CYGB,MDK,MDM2,EZH2,GCNT4,F2RL1,SEMA3A,ADM,DACT1,MGP,MTUS1,FEN1,SCN9A,FGFR3,MMP17,BICC1,FOXC2,SFRP4,HSPA4L,BHLHE40,ARHGDIA,IGF2BP1,MT2A,SLC12A1,DKK1,SLIT3,B3GALT2,NDOR1,B4GALNT1,SPTB,GATA2,GCNT1,MSTN,PDCD4,GFRA1,CFB,PRDM1,IFIH1,PPARGC1A,NEK2,SULF2,BRCA1,NFIA,SULF1,GLIS2,C3,GPC2,BMPER,NOTCH3,CCN3,TCF21,CAV1,CBS,CCNB1,TGFB1,COL18A1,CORO1A,TK1,TLR4,CD40,AGRN,CFH,PCSK5,PTTG1,WNT4,HOXA13,HO…
Mouse Phenotype	MP:0001614	abnormal blood vessel morphology		3.633e-05	0.2448	0.005829	0.05475		139	1363	ERG,RHOJ,APCDD1,ACTA2,MCAM,CD320,ACVRL1,MDK,F2R,F2RL1,FABP5,ADM,MFGE8,FBN2,MGP,FGF9,MMP12,CAVIN2,FOXF1,PRRX2,FOXC2,FOXM1,RRAS2,SEMA3C,FLT1,FBLN5,SFRP4,FMOD,SGCD,PROCR,RGCC,NTMT1,MSR1,PDPN,ARHGDIA,PLPP3,SLCO2A1,PDGFD,SLIT3,NR5A2,SMO,NDOR1,ADAM19,RTEL1,GATA2,NPAS3,CREG1,PRDM1,BMI1,GJA1,BAIAP2L1,SPHK1,SYNE2,NGF,BMPER,TAGLN,STRA6,NOTCH3,CCN3,TBX2,TCF21,CAV1,CBS,TFAP2A,TNFRSF11B,TGFA,TGFB1,CCNF,RSPO3,…
Mouse Phenotype	MP:0030804	abnormal synovial joint morphology		4.313e-05	0.2906	0.006759	0.06349		26	151	ERG,SEMA3A,FGF9,FST,FOXC2,FMOD,SMO,SOX11,CENPJ,CCN3,PCSK5,HOXB8,HOXB9,HOXC9,HOXC10,COL4A2,COL11A1,OSR2,OSR1,IL6ST,DLX2,FIGN,EDIL3,EDNRA,LUM,EMX2
Mouse Phenotype	MP:0000459	abnormal presacral vertebrae morphology		4.609e-05	0.3106	0.007059	0.06631		35	233	ACVR2A,SGO1,SEMA3A,DACT1,FGFR3,TACC3,FST,PRRX2,FOXC2,SFRP1,SFRP2,RAI1,SOX11,CENPJ,MSTN,BMI1,SULF2,SULF1,BMPER,TBX15,NPR3,PCSK5,HOXB8,HOXB9,HOXC9,HOXC10,HOXD10,HOXD11,HAND2,POC1A,HOTAIR,BTG2,CDON,RARB,LMNB1
Mouse Phenotype	MP:0009760	abnormal mitotic spindle morphology		5.07e-05	0.3417	0.007593	0.07132		13	50	NUSAP1,KIF18A,BIRC5,TPX2,CENPJ,AURKA,BUB1,AURKB,PTTG1,PLK1,ESPL1,FBXO5,WDR62
Mouse Phenotype	MP:0000462	abnormal digestive system morphology		5.464e-05	0.3683	0.008005	0.07519		123	1187	TP53INP1,MCM2,ACVR2A,ACVRL1,MDM2,WLS,SGO1,GCNT4,DACT1,ACAN,FEN1,FGF9,FGFR3,MAD2L2,FST,BICC1,FOXF1,PRRX2,FOXC2,FOXM1,SFRP4,GADD45GIP1,SLC4A2,IGF2BP1,SLIT3,NR5A2,TPX2,SMO,PRDM16,GABRB3,SOX11,GAD1,NDOR1,RAB8B,GCNT1,SMOC2,MSTN,GFRA1,BDNF,BLM,BMI1,PPARGC1A,SULF2,BRCA1,EHMT2,SULF1,BUB1B,C3,TAGLN,TAP1,TBX2,CA9,TCF21,RUNX1T1,TFAP2A,TGFA,TGFB1,CCNG1,HHIP,THRB,LZTS1,TK1,TLR4,H2AX,H2AZ1,PAX3,CDC20,CDC25A,CD…
Mouse Phenotype	MP:0005076	abnormal cell differentiation		5.949e-05	0.4009	0.008283	0.0778		86	768	LRRK2,CYGB,EZH2,NRN1,SEMA3A,TUBB3,FGFR3,FST,IL17RB,FLT1,SFRP2,ANK2,SLC1A3,IGF2BP1,CELF2,SLIT3,SMO,IRS2,BRSK1,DKK2,SOX11,GAP43,RTEL1,GATA2,BDNF,INPP4B,XYLT1,NEFM,NEFH,GJA1,NFIA,BUB1B,AP1S2,CCN3,ROR1,TMEM119,LMNB2,CBS,TGFB1,TLR4,PAX3,CDC25A,CDC25C,CDH2,DCLK1,PDK4,ENPP2,VIT,CHN2,EBF2,HOXD10,PITX2,NTN1,PLCG2,CNN1,CNTN1,HAND2,VDR,MBOAT7,WNT7B,G0S2,ZNF521,ID3,NCOR2,CTSK,IL6ST,RASSF2,IRF6,BRINP1,PTGS1,P…
Mouse Phenotype	MP:0002067	abnormal sensory capabilities/reflexes/nociception		5.993e-05	0.4039	0.008283	0.0778		119	1143	MAOA,F2RL1,ADCY1,ZIC4,ADRA2A,FBN2,TRPM3,SCN9A,FGF9,SELENOP,FLT1,AFF2,ADAM32,PREX2,TENM3,ASPA,CD274,ATP1A3,BRSK1,RAI1,KCNH5,GABRB3,B3GALT2,ABCC3,GAD1,SLC9A9,NDOR1,B4GALNT1,HECW1,MYO1D,NPAS3,CLSTN2,EPB41L3,BDKRB1,BDNF,GJA1,PPARGC1A,GLRB,NGF,GNAZ,TAP1,CACNB4,HCN1,GRIN2B,ADAMTS5,CAV1,SLC7A7,PKHD1L1,TFAP2A,OXTR,P2RX7,TLR3,TLR4,PRKN,PAX3,AGRN,CDH8,NXPH3,CDKN2D,ORC6,CTSC,PENK,TRIP13,CKB,HOXB8,SERPINE2,U…
Mouse Phenotype	MP:0011087	neonatal lethality, complete penetrance		6.023e-05	0.4059	0.008283	0.0778		81	713	ACVR2A,EZH2,F2RL1,TUBB3,ACAN,FEN1,SCN9A,FGF9,FGFR3,TACC3,FST,FOXF1,PRRX2,SIM1,PDPN,DKK1,CADPS,SLCO2A1,SMO,ATP1A3,BRSK1,PRDM16,SOX11,GAD1,GFRA1,BDNF,LIN7B,GJA1,SULF2,BRCA1,SYNE2,BUB1B,BMPER,NOTCH3,TBX15,TCF21,ROR1,LMNB2,GRIN2B,TFAP2A,TFPI,TGFB1,RSPO3,HHIP,PAX3,CDH2,AGRN,PCSK5,WNT4,NRXN1,SUN2,PITX1,PITX2,HAND2,COL11A1,CYP26B1,WNT7B,OSR2,POU2F2,FOXP4,IGF1,OSR1,DNM3,CADPS2,IL6ST,INHBA,PTGS1,PTGS2,KCN…
Mouse Phenotype	MP:0005358	abnormal incisor morphology		7.129e-05	0.4804	0.009426	0.08854		22	121	TCIRG1,ACVR2A,FGF9,FGFR3,FST,PRRX2,SMO,GJA1,SULF2,SULF1,TGFB1,GREM2,PITX2,OSR2,NECTIN3,FAM20A,INHBA,IRF6,CDON,AFF3,EDNRA,LTBP1
Mouse Phenotype	MP:0001970	abnormal pain threshold		7.133e-05	0.4807	0.009426	0.08854		37	257	F2RL1,ADCY1,TRPM3,SCN9A,AFF2,ASPA,CD274,ATP1A3,BRSK1,ABCC3,SLC9A9,BDKRB1,NGF,GNAZ,HCN1,ADAMTS5,P2RX7,TLR4,PAX3,CTSC,PENK,HOXB8,UCHL1,RETREG1,HTR1F,CPE,SLC40A1,LXN,PTGDS,PTGS1,PTGS2,PTPRG,RAC3,ANO1,E2F1,CDCA8,LEP
[truncated: 23,914 more rows]
