# Supplementary material for: Extremes of age are associated with differences in the expression of selected pattern recognition receptor genes and ACE2, the receptor for SARS-CoV-2: implications for the epidemiology of COVID-19 disease
Source: BMC Med Genomics. 2021 May 24;14:138. doi: 10.1186/s12920-021-00970-7 (PMC8142073; doi:10.1186/s12920-021-00970-7)
Supplement: Supplementary file 6 — Additional file 6. Supplementary Table 5. ToppGene enrichment results for differentially expressed genes between TLR4 high and low expressors (filtered to show KEGG pathway results) [file 12920_2021_970_MOESM6_ESM.xlsx]

## Sheet: TLR4_high vs low_ToppGeneEnrich
Category	ID	Name	Source	p-value	q-value Bonferroni	q-value FDR B&H	q-value FDR B&Y	-log10FDR	Hit Count in Query List	Hit Count in Genome	Hit in Query List
GO: Molecular Function	GO:0008017	microtubule binding		1.323e-13	1.716e-10	1.716e-10	1.329e-09		41	288	NUSAP1,KIF18A,MAP2,LRRK2,SGO1,NDC80,MTUS1,FGF13,KNSTRN,BIRC5,SPAG5,GAS2L1,RACGAP1,REEP4,NEK2,PSRC1,KIF2C,PRC1,CCNB1,LZTS1,SKA1,AURKB,DCDC1,CENPE,PLK1,EZR,KIF23,FSD1,KIF18B,CCDC69,KIF4A,NUF2,KIF15,KIF14,FAM83D,CDT1,KIF11,KIFC1,KNL1,KIF22,KIF20A
GO: Molecular Function	GO:0015631	tubulin binding		1.271e-11	1.649e-08	8.246e-09	6.387e-08		45	388	NUSAP1,KIF18A,MAP2,LRRK2,SGO1,NDC80,MTUS1,FGF13,KNSTRN,BIRC5,SPAG5,GAS2L1,RACGAP1,REEP4,GJA1,PPARGC1A,NEK2,PSRC1,KIF2C,STMN2,PRC1,CCNB1,LZTS1,PRKN,SKA1,AURKB,DCDC1,CENPE,PLK1,EZR,KIF23,FSD1,KIF18B,CCDC69,KIF4A,NUF2,KIF15,KIF14,FAM83D,CDT1,KIF11,KIFC1,KNL1,KIF22,KIF20A
GO: Molecular Function	GO:0016773	phosphotransferase activity, alcohol group as acceptor		6.963e-09	9.031e-06	2.984e-06	2.311e-05		97	1444	PI4K2B,SPRY1,STK32B,LRRK2,HUNK,ACVR2A,EZH2,F2R,ADRA2A,MIF,FGF13,ALDH1A1,GPNMB,SFRP2,DBF4B,RGCC,SAMD5,STIL,PDGFD,TPX2,PDE5A,CLSPN,PLK4,CERKL,ADAM9,PBK,BDKRB1,AURKA,NEK2,BUB1,BUB1B,PSRC1,GPI,ROR1,ROR2,DIRAS3,CCNA2,CCNB1,CCND2,PKMYT1,CCNF,CCNG1,TGFBR3,CCNB2,TLR3,TLR4,IRAK3,PRKN,CDK1,CDC6,CDC25A,CDC25C,TNXB,AURKB,CDKN2D,CDKN3,SYNPO2,PDGFRL,CENPE,PDK4,CHI3L1,PFKP,TTK,TTN,CKS1B,CKS2,PLK1,IQGAP3,PKN3,DE…
GO: Molecular Function	GO:0004672	protein kinase activity		1.088e-08	1.411e-05	2.984e-06	2.311e-05		90	1315	SPRY1,STK32B,LRRK2,HUNK,ACVR2A,EZH2,F2R,ADRA2A,MIF,FGF13,GPNMB,SFRP2,DBF4B,RGCC,SAMD5,STIL,PDGFD,TPX2,PDE5A,CLSPN,PLK4,ADAM9,PBK,BDKRB1,AURKA,NEK2,BUB1,BUB1B,PSRC1,ROR1,ROR2,DIRAS3,CCNA2,CCNB1,CCND2,PKMYT1,CCNF,CCNG1,TGFBR3,CCNB2,TLR3,TLR4,IRAK3,CDK1,CDC6,CDC25A,CDC25C,TNXB,AURKB,CDKN2D,CDKN3,SYNPO2,PDGFRL,CENPE,PDK4,CHI3L1,TTK,TTN,CKS1B,CKS2,PLK1,IQGAP3,PKN3,DEPTOR,WNT7B,CSNK2B,CSPG4,MYOCD,PRKG2…
GO: Molecular Function	GO:0004693	cyclin-dependent protein serine/threonine kinase activity		1.15e-08	1.492e-05	2.984e-06	2.311e-05		21	129	RGCC,STIL,PSRC1,DIRAS3,CCNA2,CCNB1,CCND2,PKMYT1,CCNF,CCNG1,CCNB2,CDK1,CDC6,CDC25A,CDC25C,CDKN2D,CDKN3,CKS1B,CKS2,PLK1,MYOCD
GO: Molecular Function	GO:0097472	cyclin-dependent protein kinase activity		2.007e-08	2.603e-05	4.338e-06	3.36e-05		21	133	RGCC,STIL,PSRC1,DIRAS3,CCNA2,CCNB1,CCND2,PKMYT1,CCNF,CCNG1,CCNB2,CDK1,CDC6,CDC25A,CDC25C,CDKN2D,CDKN3,CKS1B,CKS2,PLK1,MYOCD
GO: Molecular Function	GO:0004674	protein serine/threonine kinase activity		3.422e-08	4.439e-05	6.341e-06	4.911e-05		68	913	SPRY1,STK32B,LRRK2,HUNK,ACVR2A,EZH2,F2R,ADRA2A,MIF,SFRP2,DBF4B,RGCC,SAMD5,STIL,PDGFD,PDE5A,PLK4,ADAM9,PBK,AURKA,NEK2,BUB1,BUB1B,PSRC1,ROR2,DIRAS3,CCNA2,CCNB1,CCND2,PKMYT1,CCNF,CCNG1,TGFBR3,CCNB2,TLR4,IRAK3,CDK1,CDC6,CDC25A,CDC25C,TNXB,AURKB,CDKN2D,CDKN3,SYNPO2,TTK,TTN,CKS1B,CKS2,PLK1,IQGAP3,PKN3,WNT7B,CSNK2B,CSPG4,MYOCD,PRKG2,FAM20A,MAP2K6,DAPK1,MELK,TELO2,KIT,DUSP2,LGALS9,CEMIP,HASPIN,LTBP1
GO: Molecular Function	GO:0016301	kinase activity		7.633e-08	9.9e-05	1.238e-05	9.585e-05		102	1621	PI4K2B,SPRY1,STK32B,LRRK2,HUNK,ACVR2A,EZH2,F2R,ADRA2A,MIF,FGF13,ALDH1A1,GPNMB,SFRP2,DBF4B,RGCC,SAMD5,STIL,PDGFD,TPX2,PDE5A,CLSPN,PLK4,CERKL,ADAM9,PBK,MSTN,BDKRB1,AURKA,PPARGC1A,NEK2,IER3,BUB1,BUB1B,PSRC1,GPI,ROR1,ROR2,DIRAS3,CCNA2,CCNB1,CCND2,PKMYT1,CCNF,CCNG1,TGFBR3,TK1,CCNB2,TLR3,TLR4,IRAK3,PRKN,CDK1,CDC6,CDC25A,CDC25C,TNXB,AURKB,CDKN2D,CDKN3,SYNPO2,PDGFRL,CENPE,PDK4,CHI3L1,PFKP,TTK,TTN,CKS1B,C…
GO: Molecular Function	GO:0005539	glycosaminoglycan binding		1.471e-07	0.0001908	2.12e-05	0.0001642		28	246	FGF7,FGF9,GPNMB,SMOC2,MSTN,ADA2,CCN5,SULF2,CCN3,ADAMTS5,GREM2,RSPO3,TGFBR3,THBS2,THBS4,CLEC3B,TNXB,CFH,HMMR,VIT,SERPINE2,COL5A3,PRELP,JCHAIN,DCN,ECM2,CEMIP,LIPC
GO: Molecular Function	GO:0003688	DNA replication origin binding		2.247e-07	0.0002914	2.914e-05	0.0002257		9	26	MCM2,MCM5,MCM10,CDC45,ORC1,CDC6,ORC6,DDX11,CDT1
GO: Molecular Function	GO:0019900	kinase binding		5.903e-07	0.0007656	6.96e-05	0.0005391		65	926	MAP2,RPS18,CARD16,SGO1,TRIM22,ADRA2A,FGF13,CAVIN2,FOXM1,ANK2,DBF4B,RGCC,SAMD5,NBEA,CNKSR2,TPX2,RACGAP1,ADAM9,AURKA,GJA1,CACNB4,ROR2,CASP1,PRC1,CCNA2,CCNB1,CCND2,CCNF,CCNG1,CCNB2,PRKN,CDC6,CDC25A,CDC25C,TOP2A,ARHGAP33,AURKB,CDKN2D,CENPE,TTN,CKS1B,CKS2,PLK1,EZR,CSNK2B,CSPG4,PITPNM3,FAM20A,MAP2K6,PRLR,DOCK4,ITGB2,TELO2,KIF14,KCNQ3,FAM83D,KIF11,RAC3,CASS4,DUSP2,DVL1,E2F1,LGALS9,KIF20A,LMNB1
GO: Molecular Function	GO:0019901	protein kinase binding		6.781e-07	0.0008795	7.329e-05	0.0005677		60	832	MAP2,RPS18,TRIM22,ADRA2A,FGF13,CAVIN2,FOXM1,ANK2,DBF4B,RGCC,SAMD5,NBEA,CNKSR2,TPX2,RACGAP1,ADAM9,AURKA,GJA1,CACNB4,ROR2,PRC1,CCNA2,CCNB1,CCND2,CCNF,CCNG1,CCNB2,PRKN,CDC25A,CDC25C,TOP2A,ARHGAP33,CDKN2D,CENPE,TTN,CKS1B,CKS2,PLK1,EZR,CSNK2B,CSPG4,PITPNM3,FAM20A,MAP2K6,PRLR,DOCK4,ITGB2,TELO2,KIF14,KCNQ3,FAM83D,KIF11,RAC3,CASS4,DUSP2,DVL1,E2F1,LGALS9,KIF20A,LMNB1
GO: Molecular Function	GO:0005201	extracellular matrix structural constituent		7.817e-07	0.001014	7.799e-05	0.0006041		22	178	FBLN5,FMOD,COL6A6,THBS2,THBS4,TNXB,CHI3L1,NTN1,COL4A1,COL4A2,COL4A4,COL7A1,MXRA5,COL5A3,PRELP,DCN,DPT,TFPI2,LAMA4,EDIL3,LTBP1,LUM
GO: Molecular Function	GO:0016772	transferase activity, transferring phosphorus-containing groups		8.859e-07	0.001149	8.189e-05	0.0006342		109	1859	PI4K2B,SPRY1,STK32B,LRRK2,HUNK,ACVR2A,EZH2,F2R,ADRA2A,MIF,FGF13,ALDH1A1,GPNMB,SFRP2,DBF4B,RGCC,SAMD5,STIL,CHTF18,PDGFD,TPX2,PDE5A,CLSPN,POLQ,PLK4,CERKL,ADAM9,PBK,MSTN,BDKRB1,AURKA,PPARGC1A,NEK2,IER3,BUB1,BUB1B,PSRC1,GPI,ROR1,ROR2,OAS2,DIRAS3,CCNA2,CCNB1,CCND2,PKMYT1,CCNF,CCNG1,TGFBR3,TK1,CCNB2,TLR3,TLR4,IRAK3,PRKN,CDK1,CDC6,CDC25A,CDC25C,TNXB,TOP2A,AURKB,CDKN2D,CDKN3,SYNPO2,PDGFRL,CENPE,PDK4,CHI3…
GO: Molecular Function	GO:0008201	heparin binding		9.47e-07	0.001228	8.189e-05	0.0006342		22	180	FGF7,FGF9,GPNMB,SMOC2,MSTN,ADA2,CCN5,CCN3,ADAMTS5,GREM2,RSPO3,TGFBR3,THBS2,THBS4,CLEC3B,TNXB,CFH,SERPINE2,COL5A3,PRELP,ECM2,LIPC
GO: Molecular Function	GO:0008301	DNA binding, bending		2.562e-06	0.003323	0.0002077	0.001608		25	236	NUSAP1,CENPW,HJURP,MCM2,ASF1B,CENPI,CDCA5,NCAPG,SUV39H1,H1-10,NCAPH,CCNB1,H2AX,CDK1,TOP2A,CENPA,OIP5,NCAPH2,TTN,CENPM,CENPO,CRIP1,KNL1,CHAF1A,CENPU
GO: Molecular Function	GO:0008092	cytoskeletal protein binding		7.591e-06	0.009845	0.0005791	0.004486		68	1061	NUSAP1,KIF18A,MAP2,LRRK2,ACTC1,SGO1,NDC80,MTUS1,FGF13,ANK2,KNSTRN,BIRC5,SPAG5,GAS2L1,RACGAP1,REEP4,PHACTR1,MYO1D,SPTB,EPB41L3,GJA1,PPARGC1A,NEK2,CYFIP1,SVIL,MYPN,PSRC1,KIF2C,STMN2,PRC1,CCNB1,LZTS1,DAAM2,PRKN,SKA1,CDH8,AURKB,SYNPO2,DCDC1,CENPE,PDLIM7,TTN,ANLN,PLEKHH2,PLK1,IQGAP3,HOMER2,CNN1,EZR,KIF23,FSD1,PHACTR3,KIF18B,KLHL17,CCDC69,KIF4A,MARCKSL1,NUF2,KIF15,KIF14,FAM83D,CDT1,RAB27B,KIF11,KIFC1,K…
GO: Molecular Function	GO:0005524	ATP binding		1.34e-05	0.01738	0.0009654	0.007478		87	1485	PI4K2B,KIF18A,ABCA1,ATP8B4,STK32B,LRRK2,ACTC1,ACTG2,MCM2,MCM5,HUNK,ACVR2A,ABCA10,ABCA9,ABCA8,MKI67,RAD54L,UBE2T,CHTF18,POLQ,PLK4,ACSL5,ATP5F1D,ABCC3,MYO1D,PBK,AURKA,IFIH1,NEK2,BUB1,BUB1B,UBE2S,TAP1,KIF2C,ROR1,ROR2,UBE2C,OAS2,PKMYT1,ORC1,ABCA6,ABCA5,TK1,IRAK3,CDK1,CDC6,TOP2A,AURKB,CENPE,PDK4,PFKP,TRIP13,TTK,TTN,ABCB4,UBE2D1,MOV10L1,RECQL4,PLK1,HSPA1B,PKN3,NLRP13,KIF23,PRKG2,KIF18B,MAP2K6,IPMK,ERCC…
GO: Molecular Function	GO:0008144	drug binding		1.841e-05	0.02388	0.001257	0.009733		100	1785	PI4K2B,KIF18A,ABAT,ABCA1,ATP8B4,STK32B,LRRK2,CYGB,ACTC1,ACTG2,MCM2,MCM5,HUNK,ACVR2A,ABCA10,ABCA9,ABCA8,MKI67,RAD54L,MT2A,UBE2T,CHTF18,LYNX1,POLQ,PLK4,ACSL5,ATP5F1D,ABCC3,MYO1D,PBK,AURKA,IFIH1,NEK2,GLRB,BUB1,BUB1B,UBE2S,TAP1,KIF2C,ROR1,ROR2,UBE2C,OAS2,PKMYT1,ORC1,ABCA6,ABCA5,TK1,FIBCD1,IRAK3,CDK1,CDC6,TOP2A,AURKB,CENPE,PDK4,CHI3L1,PFKP,TRIP13,TTK,TTN,CHRM2,ABCB4,UBE2D1,MOV10L1,RECQL4,PLK1,HSPA1B,P…
GO: Molecular Function	GO:0016887	ATPase activity		2.644e-05	0.03429	0.001715	0.01328		43	596	KIF18A,ABCA1,ACTC1,MCM2,MCM5,ABCA10,ABCA9,ABCA8,CDC45,RAD54L,GINS4,CHTF18,UHRF1,GINS2,POLQ,ATP5F1D,ABCC3,MYO1D,IFIH1,TAP1,KIF2C,NCAPH,ABCA6,ABCA5,TOP2A,CENPE,ABCB4,MOV10L1,RECQL4,HSPA1B,KIF23,KIF18B,ERCC6L,KIF4A,DDX11,KIF15,KIF14,KIF11,KIFC1,KIF22,RAD51,KIF20A,DDX39A
GO: Molecular Function	GO:0005178	integrin binding		3.025e-05	0.03924	0.001869	0.01447		17	146	GPNMB,FBLN5,SFRP2,PLPP3,ADAM9,GFRA1,CCN5,CCN3,ADAMTS5,THBS4,TNR,TNXB,EGFL6,ITGB2,ITGB8,ECM2,EDIL3
GO: Molecular Function	GO:0003777	microtubule motor activity		3.399e-05	0.04409	0.002004	0.01552		13	92	KIF18A,MAP2,KIF2C,CENPE,KIF23,KIF18B,KIF4A,KIF15,KIF14,KIF11,KIFC1,KIF22,KIF20A
GO: Molecular Function	GO:0005518	collagen binding		3.702e-05	0.04801	0.002087	0.01617		12	80	MMP12,ADAM9,THBS4,TNXB,COL5A3,CSPG4,CTSK,CTSS,DCN,DPP4,ECM2,LUM
GO: Molecular Function	GO:0032559	adenyl ribonucleotide binding		4.307e-05	0.05586	0.002327	0.01803		88	1555	PI4K2B,KIF18A,ABCA1,ATP8B4,STK32B,LRRK2,ACTC1,ACTG2,MCM2,MCM5,HUNK,ACVR2A,ABCA10,ABCA9,ABCA8,MKI67,RAD54L,UBE2T,CHTF18,POLQ,PLK4,ACSL5,ATP5F1D,ABCC3,MYO1D,PBK,AURKA,IFIH1,NEK2,BUB1,BUB1B,UBE2S,TAP1,KIF2C,ROR1,ROR2,UBE2C,OAS2,PKMYT1,ORC1,ABCA6,ABCA5,TK1,IRAK3,CDK1,CDC6,TOP2A,AURKB,CENPE,PDK4,ACOT7,PFKP,TRIP13,TTK,TTN,ABCB4,UBE2D1,MOV10L1,RECQL4,PLK1,HSPA1B,PKN3,NLRP13,KIF23,PRKG2,KIF18B,MAP2K6,IPM…
GO: Molecular Function	GO:0002020	protease binding		5.187e-05	0.06728	0.002691	0.02084		28	333	MBP,CARD16,MIF,SFRP2,BIRC5,BST2,SERPING1,C3,ADRM1,CASP1,ITIH5,SERPINE1,SERPINB2,PRKN,PTTG1,SERPINF1,TTN,SERPINE2,SERPINB9,COL7A1,ADAMTS4,PROS1,NDUFS7,KIT,BAG6,DPP4,TFPI2,FLOT1
GO: Molecular Function	GO:0030554	adenyl nucleotide binding		5.548e-05	0.07196	0.002702	0.02093		88	1566	PI4K2B,KIF18A,ABCA1,ATP8B4,STK32B,LRRK2,ACTC1,ACTG2,MCM2,MCM5,HUNK,ACVR2A,ABCA10,ABCA9,ABCA8,MKI67,RAD54L,UBE2T,CHTF18,POLQ,PLK4,ACSL5,ATP5F1D,ABCC3,MYO1D,PBK,AURKA,IFIH1,NEK2,BUB1,BUB1B,UBE2S,TAP1,KIF2C,ROR1,ROR2,UBE2C,OAS2,PKMYT1,ORC1,ABCA6,ABCA5,TK1,IRAK3,CDK1,CDC6,TOP2A,AURKB,CENPE,PDK4,ACOT7,PFKP,TRIP13,TTK,TTN,ABCB4,UBE2D1,MOV10L1,RECQL4,PLK1,HSPA1B,PKN3,NLRP13,KIF23,PRKG2,KIF18B,MAP2K6,IPM…
GO: Molecular Function	GO:0008094	DNA-dependent ATPase activity		5.625e-05	0.07296	0.002702	0.02093		15	124	MCM2,MCM5,CDC45,RAD54L,GINS4,CHTF18,UHRF1,GINS2,POLQ,NCAPH,TOP2A,RECQL4,ERCC6L,DDX11,RAD51
GO: Molecular Function	GO:0016538	cyclin-dependent protein serine/threonine kinase regulator activity		6.879e-05	0.08922	0.003186	0.02468		9	49	CCNA2,CCNB1,CCND2,CCNF,CCNG1,CCNB2,CDKN2D,CKS1B,CKS2
GO: Molecular Function	GO:0043138	3'-5' DNA helicase activity		8.601e-05	0.1116	0.003847	0.02979		6	21	MCM2,MCM5,CDC45,GINS4,GINS2,RECQL4
GO: Molecular Function	GO:0019955	cytokine binding		0.0001001	0.1298	0.004328	0.03352		18	176	ACVR2A,IL17RB,ACKR4,PDPN,LRRC32,IL20RB,GFRA1,GREM2,TGFBR3,CD36,CSF2RB,PRLR,IL6R,IL6ST,IL13RA2,ACKR3,KIT,LTBP1
GO: Molecular Function	GO:0010997	anaphase-promoting complex binding		0.0001168	0.1515	0.004847	0.03755		4	8	CLSPN,UBE2S,CDC20,PLK1
GO: Molecular Function	GO:1901681	sulfur compound binding		0.0001232	0.1598	0.004847	0.03755		24	279	FGF7,FGF9,GPNMB,FST,SMOC2,MSTN,ADA2,CCN5,CCN3,ADAMTS5,GREM2,RSPO3,TGFBR3,THBS2,THBS4,CLEC3B,TNXB,CFH,ACOT7,SERPINE2,COL5A3,PRELP,ECM2,LIPC
GO: Molecular Function	GO:0044877	protein-containing complex binding		0.0001233	0.16	0.004847	0.03755		77	1357	ABCA1,FSTL3,LRRK2,ACVR2A,EZH2,F2R,ADRA2A,MIF,GPNMB,MMP12,FST,FBLN5,SFRP2,TUBB,MSR1,PLPP3,UHRF1,CEP131,CLSPN,CDCA5,ATP5F1D,GABRB3,MYO1D,ADAM9,SPTB,GFRA1,CCN5,IFIH1,CYFIP1,SVIL,UBE2S,BOP1,CCN3,H1-10,ADRM1,ADAMTS5,CCNB1,TGFBR3,THBS4,CD36,PRKN,CDC20,TNR,TNXB,PTTG1,CENPA,CENPE,CENPF,PFKP,TTK,TTN,PLK1,EZR,COL5A3,EGFL6,GNA14,CSNK2B,JCHAIN,CSPG4,CTSK,CTSS,PROS1,KLHL17,NUF2,DCN,ITGB2,ITGB8,TELO2,BAG6,DPP4…
GO: Molecular Function	GO:0005102	signaling receptor binding		0.0001541	0.1998	0.005877	0.04552		97	1817	ABCA1,ACVR2A,F2R,SEMA3A,ADM,TUBB3,ADRA2A,SPON2,MIF,FGF7,FGF9,FGF13,GPNMB,ARRDC3,FST,FBLN5,SFRP2,TUBB,RNF126,PDPN,GAS2L1,PLPP3,PDGFD,LYNX1,DKK2,ADAM9,DNER,MSTN,ADA2,GFRA1,STC1,CCN5,GJA1,PPARGC1A,SYT1,C3,TAP1,CCN3,GPI,ROR2,ADAMTS5,ANGPTL1,TNFRSF11B,CCNB1,TAFA2,GREM2,RSPO3,TGFBR3,THBS4,CD36,TLR4,SERPINE1,PALM,PRKN,TNR,TNXB,SYNPO2,CGB3,PENK,PHLDA2,PGR,TNFSF4,SLC9A3R2,SERPINE2,PSMC3IP,HSPA1B,HOMER2,WN…
GO: Molecular Function	GO:0043394	proteoglycan binding		0.0001874	0.2431	0.006944	0.05379		8	44	GPNMB,FST,ADA2,CFH,COL5A3,CTSK,CTSS,LIPC
GO: Molecular Function	GO:0140097	catalytic activity, acting on DNA		0.0002355	0.3055	0.008485	0.06572		28	364	MCM2,MCM5,CDC45,FEN1,RAD54L,GINS4,CHTF18,UHRF1,GINS2,POLQ,NEK2,NCAPH,EXO1,TOP2A,AURKB,RECQL4,POLD1,IGFBP3,IL6,EME1,ERCC6L,DDX11,TELO2,RAD51,REV3L,LIG1,NEIL3,ENDOG
GO: Molecular Function	GO:0035639	purine ribonucleoside triphosphate binding		0.0002458	0.3188	0.008616	0.06673		97	1841	PI4K2B,KIF18A,ABCA1,ATP8B4,STK32B,LRRK2,ACTC1,ACTG2,MCM2,MCM5,HUNK,ACVR2A,ABCA10,ABCA9,ABCA8,TUBB3,MKI67,RAD54L,TUBB,UBE2T,CHTF18,POLQ,PLK4,ACSL5,ATP5F1D,ABCC3,MYO1D,PBK,AURKA,IFIH1,NEK2,BUB1,BUB1B,UBE2S,TAP1,GNL1,KIF2C,ROR1,ROR2,UBE2C,OAS2,DIRAS3,PKMYT1,ORC1,ABCA6,ABCA5,TK1,IRAK3,CDK1,CDC6,TOP2A,AURKB,RASD2,CENPE,PDK4,PFKP,TRIP13,TTK,TTN,ABCB4,UBE2D1,MOV10L1,RECQL4,PLK1,HSPA1B,PKN3,NLRP13,KIF23,…
GO: Molecular Function	GO:0035173	histone kinase activity		0.0002959	0.3838	0.0101	0.07823		5	17	AURKA,CCNB1,CDK1,AURKB,HASPIN
GO: Molecular Function	GO:0003678	DNA helicase activity		0.000366	0.4747	0.01217	0.09428		11	87	MCM2,MCM5,CDC45,GINS4,CHTF18,GINS2,POLQ,RECQL4,ERCC6L,DDX11,RAD51
GO: Molecular Function	GO:0061135	endopeptidase regulator activity		0.0004837	0.6273	0.01568	0.1215		17	183	CARD16,SFRP2,BIRC5,BST2,SERPING1,C3,ADRM1,ITIH5,SERPINE1,SERPINB2,PTTG1,SERPINF1,SERPINE2,SERPINB9,COL7A1,PROS1,TFPI2
GO: Molecular Function	GO:0042623	ATPase activity, coupled		0.0005333	0.6916	0.01659	0.1285		24	308	KIF18A,MCM2,MCM5,CDC45,RAD54L,GINS4,CHTF18,UHRF1,GINS2,POLQ,MYO1D,IFIH1,NCAPH,TOP2A,MOV10L1,RECQL4,HSPA1B,KIF18B,ERCC6L,DDX11,KIF14,KIF11,RAD51,DDX39A
GO: Molecular Function	GO:0032555	purine ribonucleotide binding		0.0005374	0.697	0.01659	0.1285		99	1930	PI4K2B,KIF18A,ABCA1,ATP8B4,STK32B,LRRK2,ACTC1,ACTG2,MCM2,MCM5,HUNK,ACVR2A,ABCA10,ABCA9,ABCA8,TUBB3,MKI67,RAD54L,TUBB,UBE2T,CHTF18,PDE5A,POLQ,PLK4,ACSL5,ATP5F1D,ABCC3,MYO1D,PBK,AURKA,IFIH1,NEK2,BUB1,BUB1B,UBE2S,TAP1,GNL1,KIF2C,ROR1,ROR2,UBE2C,OAS2,DIRAS3,PKMYT1,ORC1,ABCA6,ABCA5,TK1,IRAK3,CDK1,CDC6,TOP2A,AURKB,RASD2,CENPE,PDK4,ACOT7,PFKP,TRIP13,TTK,TTN,ABCB4,UBE2D1,MOV10L1,RECQL4,PLK1,HSPA1B,PKN3,N…
GO: Molecular Function	GO:0017116	single-stranded DNA helicase activity		0.0006759	0.8766	0.02039	0.1579		5	20	MCM2,MCM5,CHTF18,POLQ,RAD51
GO: Molecular Function	GO:0032553	ribonucleotide binding		0.0007216	0.9359	0.0212	0.1642		99	1947	PI4K2B,KIF18A,ABCA1,ATP8B4,STK32B,LRRK2,ACTC1,ACTG2,MCM2,MCM5,HUNK,ACVR2A,ABCA10,ABCA9,ABCA8,TUBB3,MKI67,RAD54L,TUBB,UBE2T,CHTF18,PDE5A,POLQ,PLK4,ACSL5,ATP5F1D,ABCC3,MYO1D,PBK,AURKA,IFIH1,NEK2,BUB1,BUB1B,UBE2S,TAP1,GNL1,KIF2C,ROR1,ROR2,UBE2C,OAS2,DIRAS3,PKMYT1,ORC1,ABCA6,ABCA5,TK1,IRAK3,CDK1,CDC6,TOP2A,AURKB,RASD2,CENPE,PDK4,ACOT7,PFKP,TRIP13,TTK,TTN,ABCB4,UBE2D1,MOV10L1,RECQL4,PLK1,HSPA1B,PKN3,N…
GO: Molecular Function	GO:0042802	identical protein binding		0.0007354	0.9539	0.0212	0.1642		101	1995	ABAT,APCDD1,HJURP,LRRK2,CARD16,SCAND1,MCM10,RRM2,FABP5,ADRA2A,NDC80,MIF,MME,FOXC2,FBLN5,AOX1,APBA2,BIRC5,CNKSR2,BCAS1,STIL,TENM3,ASPA,UHRF1,CEP131,POLQ,PLK4,GABRB3,CADM3,MSTN,ADA2,STAT4,IFIH1,BST2,SYT1,C1S,TIMELESS,TAP1,SDK1,NOTCH3,CLEC2A,CASP1,PRC1,GREM2,GSTM5,CLDN11,THRB,TK1,TLR3,PAFAH1B3,TLR4,IRAK3,PRKN,CDH8,TOP2A,CENPF,ACOT7,OIP5,PFKP,TRIP13,TTK,TTN,PGR,PSMC3IP,PLEKHH2,PLK1,HOMER2,HAND2,EZR,C…
GO: Molecular Function	GO:0017076	purine nucleotide binding		0.0007725	1	0.02178	0.1687		99	1951	PI4K2B,KIF18A,ABCA1,ATP8B4,STK32B,LRRK2,ACTC1,ACTG2,MCM2,MCM5,HUNK,ACVR2A,ABCA10,ABCA9,ABCA8,TUBB3,MKI67,RAD54L,TUBB,UBE2T,CHTF18,PDE5A,POLQ,PLK4,ACSL5,ATP5F1D,ABCC3,MYO1D,PBK,AURKA,IFIH1,NEK2,BUB1,BUB1B,UBE2S,TAP1,GNL1,KIF2C,ROR1,ROR2,UBE2C,OAS2,DIRAS3,PKMYT1,ORC1,ABCA6,ABCA5,TK1,IRAK3,CDK1,CDC6,TOP2A,AURKB,RASD2,CENPE,PDK4,ACOT7,PFKP,TRIP13,TTK,TTN,ABCB4,UBE2D1,MOV10L1,RECQL4,PLK1,HSPA1B,PKN3,N…
GO: Molecular Function	GO:1904929	coreceptor activity involved in Wnt signaling pathway, planar cell polarity pathway		0.0009355	1	0.02582	0.2		3	6	GPC4,ROR1,ROR2
GO: Molecular Function	GO:0003774	motor activity		0.001163	1	0.03142	0.2433		14	147	KIF18A,MAP2,MYO1D,KIF2C,CENPE,KIF23,KIF18B,KIF4A,KIF15,KIF14,KIF11,KIFC1,KIF22,KIF20A
GO: Molecular Function	GO:0030545	receptor regulator activity		0.001301	1	0.03443	0.2667		35	547	SEMA3A,ADM,MIF,FGF7,FGF9,FGF13,GPNMB,FST,SFRP2,PDGFD,LYNX1,DKK2,MSTN,ADA2,STC1,CCN5,CCN3,GPI,TNFRSF11B,TAFA2,GREM2,THBS4,CGB3,PENK,PHLDA2,TNFSF4,WNT7B,IL6,IL6R,IL11,LYPD6B,IL18,LYPD1,LEP,SEMA3D
GO: Molecular Function	GO:0008396	oxysterol 7-alpha-hydroxylase activity		0.00143	1	0.03567	0.2763		2	2	CYP39A1,CYP7B1
GO: Molecular Function	GO:0019981	interleukin-6 binding		0.00143	1	0.03567	0.2763		2	2	IL6R,IL6ST
GO: Molecular Function	GO:0004915	interleukin-6 receptor activity		0.00143	1	0.03567	0.2763		2	2	IL6R,IL6ST
GO: Molecular Function	GO:0005138	interleukin-6 receptor binding		0.001592	1	0.03896	0.3018		3	7	IL6,IL6R,IL6ST
GO: Molecular Function	GO:0001968	fibronectin binding		0.001653	1	0.03971	0.3076		6	35	FSTL3,SFRP2,THBS4,IGFBP3,CTSK,CTSS
GO: Molecular Function	GO:0098772	molecular function regulator		0.001708	1	0.04028	0.312		95	1905	LRRK2,CARD16,SEMA3A,ADM,MIF,FGF7,FGF9,FGF13,ALDH1A1,GPNMB,SIPA1L2,FST,SFRP2,ANK2,DBF4B,RGCC,BIRC5,DEPDC1,PREX2,PDGFD,RACGAP1,LYNX1,DEPDC1B,DKK2,PHACTR1,MSTN,ADA2,STC1,CCN5,BST2,SERPING1,RASA4B,C3,CCN3,GPI,ADRM1,CASP1,NCAPH,TNFRSF11B,ITIH5,CCNA2,CCNB1,TAFA2,CCND2,TBC1D8,CCNF,CCNG1,GREM2,THBS4,CCNB2,TLR3,TLR4,SERPINE1,SERPINB2,CDC20,ARHGAP33,CDKN2D,PTTG1,SERPINF1,CGB3,PENK,CHI3L1,PHLDA2,CHN2,TNFSF4…
GO: Molecular Function	GO:0048185	activin binding		0.00185	1	0.04284	0.3318		4	15	FSTL3,ACVR2A,FST,TGFBR3
GO: Molecular Function	GO:0061134	peptidase regulator activity		0.001896	1	0.04313	0.3341		18	225	CARD16,SFRP2,BIRC5,BST2,SERPING1,C3,ADRM1,CASP1,ITIH5,SERPINE1,SERPINB2,PTTG1,SERPINF1,SERPINE2,SERPINB9,COL7A1,PROS1,TFPI2
GO: Biological Process	GO:0048285	organelle fission		8.866e-37	6.381e-33	6.381e-33	6.036e-32		145	1301	NUSAP1,KIF18A,SPRY1,CENPW,LRRK2,SPC25,MCM2,MCM5,MCM10,RRM2,EZH2,SGO1,CDC45,FANCA,FANCD2,TUBB3,NDC80,MKI67,GPNMB,TACC3,FHL1,RAD54L,FOXM1,DBF4B,KNSTRN,GTSE1,RGCC,DTL,TUBB,BIRC5,MTFP1,STIL,SPAG5,PDPN,CHTF18,TPX2,RACGAP1,CEP131,REEP4,CLSPN,CDCA5,PLK4,MYBL2,GAS1,PBK,SMOC2,AURKA,PPARGC1A,NEK2,NCAPG,IER3,BUB1,BUB1B,UBE2S,PSRC1,KIF2C,CACNB4,TCF19,UBE2C,PRC1,NCAPH,ZWINT,CCNA2,CCNB1,CCND2,PKMYT1,CCNF,CCNG1…
GO: Biological Process	GO:0000280	nuclear division		1.902e-35	1.369e-31	6.844e-32	6.473e-31		140	1256	NUSAP1,KIF18A,SPRY1,CENPW,SPC25,MCM2,MCM5,MCM10,RRM2,EZH2,SGO1,CDC45,FANCA,FANCD2,TUBB3,NDC80,MKI67,GPNMB,TACC3,FHL1,RAD54L,FOXM1,DBF4B,KNSTRN,GTSE1,RGCC,DTL,TUBB,BIRC5,STIL,SPAG5,PDPN,CHTF18,TPX2,RACGAP1,CEP131,REEP4,CLSPN,CDCA5,PLK4,MYBL2,GAS1,PBK,SMOC2,AURKA,NEK2,NCAPG,IER3,BUB1,BUB1B,UBE2S,PSRC1,KIF2C,CACNB4,TCF19,UBE2C,PRC1,NCAPH,ZWINT,CCNA2,CCNB1,CCND2,PKMYT1,CCNF,CCNG1,ORC1,DDIAS,LZTS1,CCN…
GO: Biological Process	GO:0140014	mitotic nuclear division		7.23e-35	5.203e-31	1.041e-31	9.844e-31		128	1083	NUSAP1,KIF18A,SPRY1,CENPW,SPC25,MCM2,MCM5,MCM10,RRM2,EZH2,SGO1,CDC45,TUBB3,NDC80,MKI67,GPNMB,TACC3,FHL1,FOXM1,DBF4B,KNSTRN,GTSE1,RGCC,DTL,TUBB,BIRC5,STIL,SPAG5,PDPN,TPX2,RACGAP1,CEP131,REEP4,CLSPN,CDCA5,PLK4,MYBL2,GAS1,PBK,SMOC2,AURKA,NEK2,NCAPG,IER3,BUB1,BUB1B,UBE2S,PSRC1,KIF2C,CACNB4,TCF19,UBE2C,PRC1,NCAPH,ZWINT,CCNA2,CCNB1,CCND2,PKMYT1,CCNF,CCNG1,ORC1,DDIAS,LZTS1,CCNB2,CDK1,CDC6,CDC20,CDC25A,C…
GO: Biological Process	GO:1903047	mitotic cell cycle process		7.23e-35	5.203e-31	1.041e-31	9.844e-31		128	1083	NUSAP1,KIF18A,SPRY1,CENPW,SPC25,MCM2,MCM5,MCM10,RRM2,EZH2,SGO1,CDC45,TUBB3,NDC80,MKI67,GPNMB,TACC3,FHL1,FOXM1,DBF4B,KNSTRN,GTSE1,RGCC,DTL,TUBB,BIRC5,STIL,SPAG5,PDPN,TPX2,RACGAP1,CEP131,REEP4,CLSPN,CDCA5,PLK4,MYBL2,GAS1,PBK,SMOC2,AURKA,NEK2,NCAPG,IER3,BUB1,BUB1B,UBE2S,PSRC1,KIF2C,CACNB4,TCF19,UBE2C,PRC1,NCAPH,ZWINT,CCNA2,CCNB1,CCND2,PKMYT1,CCNF,CCNG1,ORC1,DDIAS,LZTS1,CCNB2,CDK1,CDC6,CDC20,CDC25A,C…
GO: Biological Process	GO:0000278	mitotic cell cycle		7.23e-35	5.203e-31	1.041e-31	9.844e-31		128	1083	NUSAP1,KIF18A,SPRY1,CENPW,SPC25,MCM2,MCM5,MCM10,RRM2,EZH2,SGO1,CDC45,TUBB3,NDC80,MKI67,GPNMB,TACC3,FHL1,FOXM1,DBF4B,KNSTRN,GTSE1,RGCC,DTL,TUBB,BIRC5,STIL,SPAG5,PDPN,TPX2,RACGAP1,CEP131,REEP4,CLSPN,CDCA5,PLK4,MYBL2,GAS1,PBK,SMOC2,AURKA,NEK2,NCAPG,IER3,BUB1,BUB1B,UBE2S,PSRC1,KIF2C,CACNB4,TCF19,UBE2C,PRC1,NCAPH,ZWINT,CCNA2,CCNB1,CCND2,PKMYT1,CCNF,CCNG1,ORC1,DDIAS,LZTS1,CCNB2,CDK1,CDC6,CDC20,CDC25A,C…
GO: Biological Process	GO:0007049	cell cycle		5.546e-34	3.991e-30	6.652e-31	6.292e-30		179	1971	NUSAP1,KIF18A,SPRY1,CENPW,TP53INP1,HJURP,SPC25,MCM2,MCM5,MCM10,RRM2,EZH2,SGO1,CDC45,FANCA,FANCD2,TUBB3,NDC80,MTUS1,MIF,FEN1,MKI67,GPNMB,TACC3,FHL1,RAD54L,FOXM1,DBF4B,KNSTRN,GTSE1,RGCC,DTL,TUBB,BIRC5,STIL,SPAG5,SPC24,PDPN,GAS2L1,CHTF18,TPX2,RACGAP1,UHRF1,CEP131,REEP4,PRR11,CLSPN,CDCA5,PLK4,MYBL2,BEX1,GAS1,PBK,SMOC2,AURKA,NEK2,NCAPG,IER3,SUV39H1,SVIL,BUB1,BUB1B,UBE2S,BOP1,TIMELESS,PSRC1,KIF2C,CACNB…
GO: Biological Process	GO:0022402	cell cycle process		2.488e-32	1.79e-28	2.558e-29	2.419e-28		157	1632	NUSAP1,KIF18A,SPRY1,CENPW,TP53INP1,SPC25,MCM2,MCM5,MCM10,RRM2,EZH2,SGO1,CDC45,FANCA,FANCD2,TUBB3,NDC80,MIF,FEN1,MKI67,GPNMB,TACC3,FHL1,RAD54L,FOXM1,DBF4B,KNSTRN,GTSE1,RGCC,DTL,TUBB,BIRC5,STIL,SPAG5,PDPN,GAS2L1,CHTF18,TPX2,RACGAP1,CEP131,REEP4,PRR11,CLSPN,CDCA5,PLK4,MYBL2,GAS1,PBK,SMOC2,AURKA,NEK2,NCAPG,IER3,SVIL,BUB1,BUB1B,UBE2S,TIMELESS,PSRC1,KIF2C,CACNB4,TCF19,UBE2C,PRC1,NCAPH,ZWINT,CCNA2,CCNB1…
GO: Biological Process	GO:0000070	mitotic sister chromatid segregation		3.008e-28	2.165e-24	2.706e-25	2.56e-24		45	160	NUSAP1,KIF18A,SGO1,NDC80,TACC3,KNSTRN,BIRC5,SPAG5,RACGAP1,CDCA5,NEK2,NCAPG,BUB1,BUB1B,PSRC1,KIF2C,PRC1,NCAPH,ZWINT,CCNB1,CDC6,CDC20,AURKB,PTTG1,CENPE,CENPF,NCAPH2,TRIP13,TTK,TTN,PLK1,KIF23,KIF18B,ESPL1,INCENP,DLGAP5,KIF4A,NUF2,KIF14,CDT1,KIFC1,KIF22,CDCA8,CEP55,HASPIN
GO: Biological Process	GO:0007059	chromosome segregation		1.034e-27	7.444e-24	8.271e-25	7.823e-24		63	342	NUSAP1,KIF18A,CENPW,HJURP,SPC25,SGO1,FANCD2,NDC80,FEN1,MKI67,TACC3,KNSTRN,BIRC5,SPAG5,CHTF18,RACGAP1,CDCA5,NEK2,NCAPG,BUB1,BUB1B,PSRC1,KIF2C,PRC1,NCAPH,ZWINT,CCNB1,CDC6,CDC20,SKA1,TOP2A,AURKB,PTTG1,CENPE,CENPF,OIP5,NCAPH2,TRIP13,TTK,TTN,RECQL4,PLK1,KIF23,KIF18B,ESPL1,EME1,INCENP,DLGAP5,KIF4A,NUF2,DDX11,CDCA2,KIF14,FAM83D,CDT1,BAG6,KIFC1,KNL1,KIF22,CDCA8,CEP55,HASPIN,SKA3
GO: Biological Process	GO:0000819	sister chromatid segregation		1.576e-27	1.134e-23	1.134e-24	1.073e-23		49	201	NUSAP1,KIF18A,SGO1,NDC80,FEN1,TACC3,KNSTRN,BIRC5,SPAG5,RACGAP1,CDCA5,NEK2,NCAPG,BUB1,BUB1B,PSRC1,KIF2C,PRC1,NCAPH,ZWINT,CCNB1,CDC6,CDC20,TOP2A,AURKB,PTTG1,CENPE,CENPF,NCAPH2,TRIP13,TTK,TTN,RECQL4,PLK1,KIF23,KIF18B,ESPL1,INCENP,DLGAP5,KIF4A,NUF2,DDX11,KIF14,CDT1,KIFC1,KIF22,CDCA8,CEP55,HASPIN
GO: Biological Process	GO:0051301	cell division		3.135e-27	2.256e-23	2.051e-24	1.94e-23		92	725	NUSAP1,CENPW,LRRK2,SPC25,SGO1,NDC80,FGF7,FGF9,FGF13,TACC3,SFRP2,KNSTRN,TUBB,BIRC5,SPAG5,SPC24,PDGFD,TPX2,RACGAP1,REEP4,CDCA5,AURKA,NEK2,NCAPG,SVIL,BUB1,BUB1B,UBE2S,TIMELESS,PSRC1,KIF2C,UBE2C,PARD3B,PRC1,NCAPH,ZWINT,CCNA2,CCNB1,CCND2,CCNF,CCNG1,THBS4,CCNB2,CDK1,CDC6,CDC20,CDC25A,CDC25C,SKA1,TOP2A,AURKB,PTTG1,DCDC1,CENPA,CENPE,CENPF,ORC6,OIP5,HAUS8,CKS1B,CKS2,ANLN,ASPM,SAC3D1,PIMREG,PLK1,KIF23,WNT7…
GO: Biological Process	GO:0098813	nuclear chromosome segregation		6.93e-25	4.987e-21	4.156e-22	3.931e-21		54	280	NUSAP1,KIF18A,SGO1,FANCD2,NDC80,FEN1,TACC3,KNSTRN,BIRC5,SPAG5,RACGAP1,CDCA5,NEK2,NCAPG,BUB1,BUB1B,PSRC1,KIF2C,PRC1,NCAPH,ZWINT,CCNB1,CDC6,CDC20,TOP2A,AURKB,PTTG1,CENPE,CENPF,NCAPH2,TRIP13,TTK,TTN,RECQL4,PLK1,KIF23,KIF18B,ESPL1,EME1,INCENP,DLGAP5,KIF4A,NUF2,DDX11,KIF14,FAM83D,CDT1,BAG6,KIFC1,KNL1,KIF22,CDCA8,CEP55,HASPIN
GO: Biological Process	GO:0051726	regulation of cell cycle		1.347e-19	9.697e-16	7.46e-17	7.056e-16		113	1295	NUSAP1,TP53INP1,RRM2,EZH2,CDC45,NDC80,MIF,FEN1,MKI67,GPNMB,TACC3,FHL1,FOXM1,DBF4B,KNSTRN,GTSE1,RGCC,DTL,TUBB,BIRC5,STIL,SPAG5,PDPN,GAS2L1,TPX2,RACGAP1,CEP131,PRR11,CLSPN,CDCA5,PLK4,MYBL2,GAS1,SMOC2,AURKA,NEK2,IER3,SVIL,BUB1,BUB1B,BOP1,TIMELESS,PSRC1,CACNB4,UBE2C,PRC1,DIRAS3,ZWINT,CCNA2,CCNB1,CCND2,PKMYT1,CCNF,CCNG1,ORC1,DDIAS,CCNB2,H2AX,CDK1,CDC6,CDC20,CDC25A,CDC25C,TOP2A,AURKB,CDKN2D,CDKN3,PTTG1…
GO: Biological Process	GO:0044772	mitotic cell cycle phase transition		4.004e-19	2.881e-15	1.948e-16	1.843e-15		72	622	MCM2,MCM5,MCM10,RRM2,EZH2,CDC45,NDC80,GPNMB,TACC3,FHL1,FOXM1,DBF4B,GTSE1,RGCC,DTL,TUBB,BIRC5,PDPN,TPX2,CEP131,CLSPN,CDCA5,PLK4,AURKA,NEK2,IER3,BUB1,BUB1B,UBE2S,CACNB4,TCF19,UBE2C,CCNA2,CCNB1,CCND2,PKMYT1,CCNF,CCNG1,ORC1,LZTS1,CCNB2,CDK1,CDC6,CDC20,CDC25A,CDC25C,AURKB,CDKN2D,CDKN3,CENPE,CENPF,ORC6,HMMR,TRIP13,TTK,HAUS8,CKS1B,CKS2,UBE2D1,ANLN,PLK1,IQGAP3,ESPL1,DLGAP5,MELK,KIF14,CDT1,E2F1,E2F8,LMNB1…
GO: Biological Process	GO:0044770	cell cycle phase transition		4.06e-19	2.922e-15	1.948e-16	1.843e-15		75	668	MCM2,MCM5,MCM10,RRM2,EZH2,CDC45,NDC80,GPNMB,TACC3,FHL1,FOXM1,DBF4B,GTSE1,RGCC,DTL,TUBB,BIRC5,PDPN,TPX2,CEP131,CLSPN,CDCA5,PLK4,GAS1,AURKA,NEK2,IER3,BUB1,BUB1B,UBE2S,TIMELESS,CACNB4,TCF19,UBE2C,CCNA2,CCNB1,CCND2,PKMYT1,CCNF,CCNG1,ORC1,LZTS1,CCNB2,CDK1,CDC6,CDC20,CDC25A,CDC25C,AURKB,CDKN2D,CDKN3,CENPE,CENPF,ORC6,HMMR,TRIP13,TTK,HAUS8,CKS1B,CKS2,UBE2D1,ANLN,PLK1,IQGAP3,ESPL1,DLGAP5,MELK,KIF14,FAM83D…
GO: Biological Process	GO:0010564	regulation of cell cycle process		1.007e-18	7.245e-15	4.528e-16	4.283e-15		85	839	NUSAP1,RRM2,EZH2,CDC45,NDC80,MIF,FEN1,MKI67,GPNMB,TACC3,FHL1,FOXM1,DBF4B,KNSTRN,GTSE1,RGCC,DTL,TUBB,BIRC5,STIL,SPAG5,PDPN,TPX2,RACGAP1,CEP131,CLSPN,CDCA5,PLK4,GAS1,AURKA,NEK2,IER3,SVIL,BUB1,BUB1B,PSRC1,CACNB4,UBE2C,PRC1,CCNB1,CCND2,PKMYT1,CCNF,CCNG1,ORC1,CDK1,CDC6,CDC20,CDC25A,CDC25C,AURKB,CDKN2D,PTTG1,DCDC1,CENPE,CENPF,HMMR,TRIP13,TTK,HOXA13,HAUS8,UBE2D1,ANLN,RECQL4,PLK1,HSPA1B,KIF23,POC1A,FSD1,…
GO: Biological Process	GO:1902850	microtubule cytoskeleton organization involved in mitosis		1.884e-18	1.356e-14	7.977e-16	7.546e-15		33	140	NUSAP1,SPRY1,SPC25,NDC80,TACC3,BIRC5,STIL,TPX2,RACGAP1,MYBL2,AURKA,NEK2,PSRC1,PRC1,CCNB1,CDC20,AURKB,CENPA,CENPE,TTK,PLK1,HSPA1B,KIF23,POC1A,FSD1,ESPL1,RIPOR2,KIF4A,NUF2,WDR62,KIF11,KIFC1,SAPCD2
GO: Biological Process	GO:0007346	regulation of mitotic cell cycle		4.664e-18	3.357e-14	1.865e-15	1.764e-14		76	713	NUSAP1,EZH2,CDC45,NDC80,MKI67,GPNMB,TACC3,FHL1,DBF4B,GTSE1,RGCC,DTL,TUBB,BIRC5,STIL,PDPN,TPX2,CEP131,CLSPN,CDCA5,PLK4,GAS1,SMOC2,AURKA,NEK2,IER3,BUB1,BUB1B,PSRC1,CACNB4,UBE2C,ZWINT,CCNB1,CCND2,PKMYT1,CCNG1,ORC1,DDIAS,CDK1,CDC6,CDC20,CDC25A,CDC25C,TOP2A,AURKB,CDKN2D,PTTG1,DCDC1,CENPE,CENPF,HMMR,TRIP13,TTK,HOXA13,HAUS8,CKS1B,CKS2,UBE2D1,ANLN,PLK1,HSPA1B,FSD1,ESPL1,EME1,RIPOR2,INCENP,DLGAP5,BRINP1,K…
GO: Biological Process	GO:0007051	spindle organization		6.152e-18	4.428e-14	2.33e-15	2.204e-14		38	196	CENPW,SPC25,NDC80,TACC3,KNSTRN,TUBB,BIRC5,STIL,SPAG5,TPX2,RACGAP1,MYBL2,AURKA,NEK2,PSRC1,PRC1,CCNB1,CDC20,AURKB,CENPE,TTK,HAUS8,ASPM,SAC3D1,PLK1,HSPA1B,EZR,KIF23,POC1A,FSD1,ESPL1,CCDC69,RIPOR2,KIF4A,NUF2,WDR62,KIF11,KIFC1
GO: Biological Process	GO:0051983	regulation of chromosome segregation		1.876e-17	1.35e-13	6.75e-15	6.385e-14		29	113	NDC80,FEN1,MKI67,TACC3,KNSTRN,BIRC5,SPAG5,CHTF18,RACGAP1,CDCA5,NEK2,BUB1,BUB1B,KIF2C,CCNB1,CDC6,CDC20,AURKB,PTTG1,CENPE,CENPF,TRIP13,TTK,RECQL4,PLK1,ESPL1,DLGAP5,DDX11,CDT1
GO: Biological Process	GO:0007052	mitotic spindle organization		1.828e-16	1.316e-12	6.266e-14	5.927e-13		28	113	SPC25,NDC80,TACC3,BIRC5,STIL,TPX2,RACGAP1,MYBL2,AURKA,NEK2,PSRC1,PRC1,CCNB1,CDC20,AURKB,CENPE,TTK,PLK1,HSPA1B,KIF23,POC1A,FSD1,RIPOR2,KIF4A,NUF2,WDR62,KIF11,KIFC1
GO: Biological Process	GO:0022414	reproductive process		2.602e-14	1.872e-10	8.511e-12	8.05e-11		119	1651	KIF18A,ABAT,FSTL3,LRRK2,ACVR2A,SGO1,FANCA,GREB1L,FANCD2,SEMA3A,ADM,ADRA2A,MIF,MKI67,FGF7,FGF9,MME,MMP12,FST,RAD54L,SELENOP,SFRP2,PLPP3,ASF1B,CHTF18,CENPI,AKR1C3,RACGAP1,PDE5A,CEP131,PLK4,B4GALNT1,ADAM19,PEG10,GATA2,MSTN,STC1,AURKA,GJA1,NEK2,GLRB,BUB1,BUB1B,ADRM1,ROR2,TMEM119,NCAPH,CCNB1,PKMYT1,CCNF,RSPO3,DDIAS,CLDN11,THRB,TLR3,PAFAH1B3,SERPINE1,EXO1,H2AX,CDK1,CDC20,CDC25A,CDC25C,TOP2A,PTTG1,ENPP2…
GO: Biological Process	GO:0000003	reproduction		2.958e-14	2.129e-10	9.256e-12	8.755e-11		119	1654	KIF18A,ABAT,FSTL3,LRRK2,ACVR2A,SGO1,FANCA,GREB1L,FANCD2,SEMA3A,ADM,ADRA2A,MIF,MKI67,FGF7,FGF9,MME,MMP12,FST,RAD54L,SELENOP,SFRP2,PLPP3,ASF1B,CHTF18,CENPI,AKR1C3,RACGAP1,PDE5A,CEP131,PLK4,B4GALNT1,ADAM19,PEG10,GATA2,MSTN,STC1,AURKA,GJA1,NEK2,GLRB,BUB1,BUB1B,ADRM1,ROR2,TMEM119,NCAPH,CCNB1,PKMYT1,CCNF,RSPO3,DDIAS,CLDN11,THRB,TLR3,PAFAH1B3,SERPINE1,EXO1,H2AX,CDK1,CDC20,CDC25A,CDC25C,TOP2A,PTTG1,ENPP2…
GO: Biological Process	GO:0007088	regulation of mitotic nuclear division		6.401e-14	4.607e-10	1.919e-11	1.816e-10		32	184	NUSAP1,NDC80,MKI67,TACC3,RGCC,BIRC5,CDCA5,AURKA,NEK2,BUB1,BUB1B,UBE2C,CCNB1,PKMYT1,CDC6,CDC20,CDC25C,AURKB,PTTG1,CENPE,CENPF,TRIP13,TTK,HOXA13,ANLN,PLK1,HSPA1B,ESPL1,RIPOR2,DLGAP5,CDT1,KIF11
GO: Biological Process	GO:1901990	regulation of mitotic cell cycle phase transition		2.624e-13	1.889e-09	7.555e-11	7.146e-10		52	470	EZH2,CDC45,NDC80,GPNMB,FHL1,DBF4B,GTSE1,RGCC,DTL,TUBB,BIRC5,PDPN,TPX2,CEP131,CLSPN,CDCA5,PLK4,AURKA,NEK2,IER3,BUB1,BUB1B,CACNB4,UBE2C,CCNB1,CCND2,CCNG1,ORC1,CDK1,CDC6,CDC20,CDC25A,CDC25C,AURKB,CDKN2D,CENPE,CENPF,HMMR,TRIP13,TTK,HAUS8,UBE2D1,ANLN,PLK1,ESPL1,DLGAP5,KIF14,CDT1,E2F1,E2F8,LMNB1,HASPIN
GO: Biological Process	GO:0033045	regulation of sister chromatid segregation		3.34e-13	2.404e-09	9.245e-11	8.744e-10		22	89	NDC80,FEN1,TACC3,BIRC5,CDCA5,BUB1,BUB1B,CCNB1,CDC6,CDC20,AURKB,PTTG1,CENPE,CENPF,TRIP13,TTK,RECQL4,PLK1,ESPL1,DLGAP5,DDX11,CDT1
GO: Biological Process	GO:1901987	regulation of cell cycle phase transition		4.549e-13	3.274e-09	1.213e-10	1.147e-09		54	508	EZH2,CDC45,NDC80,GPNMB,FHL1,DBF4B,GTSE1,RGCC,DTL,TUBB,BIRC5,PDPN,TPX2,CEP131,CLSPN,CDCA5,PLK4,GAS1,AURKA,NEK2,IER3,BUB1,BUB1B,CACNB4,UBE2C,CCNB1,CCND2,CCNG1,ORC1,CDK1,CDC6,CDC20,CDC25A,CDC25C,AURKB,CDKN2D,CENPE,CENPF,HMMR,TRIP13,TTK,HAUS8,UBE2D1,ANLN,PLK1,ESPL1,DLGAP5,KIF14,FAM83D,CDT1,E2F1,E2F8,LMNB1,HASPIN
GO: Biological Process	GO:0051306	mitotic sister chromatid separation		6.976e-13	5.021e-09	1.793e-10	1.696e-09		19	66	NDC80,TACC3,BIRC5,BUB1,BUB1B,CCNB1,CDC6,CDC20,AURKB,PTTG1,CENPE,CENPF,NCAPH2,TRIP13,TTK,PLK1,ESPL1,DLGAP5,CDT1
GO: Biological Process	GO:0051783	regulation of nuclear division		7.615e-13	5.481e-09	1.89e-10	1.788e-09		33	213	NUSAP1,NDC80,MKI67,TACC3,RGCC,BIRC5,CDCA5,AURKA,NEK2,BUB1,BUB1B,UBE2C,CCNB1,PKMYT1,CDC6,CDC20,CDC25C,AURKB,PTTG1,CENPE,CENPF,TRIP13,TTK,HOXA13,ANLN,PLK1,HSPA1B,ESPL1,RIPOR2,DLGAP5,CDT1,KIF11,PIWIL2
GO: Biological Process	GO:0051985	negative regulation of chromosome segregation		2.251e-12	1.62e-08	5.401e-10	5.109e-09		17	54	NDC80,BIRC5,CHTF18,BUB1,BUB1B,CCNB1,CDC20,AURKB,PTTG1,CENPE,CENPF,TRIP13,TTK,RECQL4,PLK1,ESPL1,CDT1
GO: Biological Process	GO:0051304	chromosome separation		2.738e-12	1.97e-08	6.356e-10	6.012e-09		22	98	NDC80,TACC3,BIRC5,BUB1,BUB1B,NCAPH,CCNB1,CDC6,CDC20,TOP2A,AURKB,PTTG1,CENPE,CENPF,NCAPH2,TRIP13,TTK,PLK1,ESPL1,EME1,DLGAP5,CDT1
GO: Biological Process	GO:0010965	regulation of mitotic sister chromatid separation		3.256e-12	2.343e-08	7.323e-10	6.926e-09		18	63	NDC80,TACC3,BIRC5,BUB1,BUB1B,CCNB1,CDC6,CDC20,AURKB,PTTG1,CENPE,CENPF,TRIP13,TTK,PLK1,ESPL1,DLGAP5,CDT1
GO: Biological Process	GO:0090068	positive regulation of cell cycle process		3.924e-12	2.824e-08	8.557e-10	8.094e-09		40	321	NUSAP1,EZH2,CDC45,NDC80,FEN1,DBF4B,GTSE1,RGCC,DTL,BIRC5,SPAG5,RACGAP1,CDCA5,PLK4,AURKA,SVIL,UBE2C,CCNB1,CCND2,ORC1,CDK1,CDC6,CDC25A,CDC25C,AURKB,CENPE,HOXA13,KIF23,POC1A,ESPL1,RIPOR2,DLGAP5,DDX11,KIF14,FAM83D,CDT1,E2F1,PIWIL2,E2F8,LMNB1
GO: Biological Process	GO:0045787	positive regulation of cell cycle		4.999e-12	3.598e-08	1.058e-09	1.001e-08		47	428	NUSAP1,EZH2,CDC45,NDC80,MIF,FEN1,DBF4B,GTSE1,RGCC,DTL,BIRC5,STIL,SPAG5,RACGAP1,CDCA5,PLK4,SMOC2,AURKA,SVIL,PSRC1,UBE2C,CCNB1,CCND2,ORC1,CDK1,CDC6,CDC25A,CDC25C,AURKB,CENPE,HOXA13,CKS1B,CKS2,KIF23,POC1A,ESPL1,RIPOR2,DLGAP5,DDX11,KIF14,FAM83D,CDT1,E2F1,PIWIL2,E2F8,LMNB1,EIF4EBP1
GO: Biological Process	GO:0007093	mitotic cell cycle checkpoint		8.06e-12	5.801e-08	1.657e-09	1.568e-08		29	181	NDC80,GTSE1,RGCC,BIRC5,STIL,CLSPN,AURKA,IER3,BUB1,BUB1B,ZWINT,CCNB1,CCNG1,ORC1,CDK1,CDC6,CDC20,CDC25C,TOP2A,AURKB,CENPE,CENPF,TRIP13,TTK,PLK1,EME1,CDT1,E2F1,E2F8
GO: Biological Process	GO:0000075	cell cycle checkpoint		9.587e-12	6.899e-08	1.917e-09	1.813e-08		33	233	CDC45,NDC80,GTSE1,RGCC,DTL,BIRC5,STIL,CLSPN,AURKA,IER3,BUB1,BUB1B,TIMELESS,ZWINT,CCNB1,CCNG1,ORC1,H2AX,CDK1,CDC6,CDC20,CDC25C,TOP2A,AURKB,CENPE,CENPF,TRIP13,TTK,PLK1,EME1,CDT1,E2F1,E2F8
GO: Biological Process	GO:0033046	negative regulation of sister chromatid segregation		1.066e-11	7.67e-08	2.073e-09	1.961e-08		16	51	NDC80,BIRC5,BUB1,BUB1B,CCNB1,CDC20,AURKB,PTTG1,CENPE,CENPF,TRIP13,TTK,RECQL4,PLK1,ESPL1,CDT1
GO: Biological Process	GO:0031577	spindle checkpoint		1.21e-11	8.706e-08	2.291e-09	2.167e-08		15	44	NDC80,BIRC5,STIL,AURKA,BUB1,BUB1B,CCNB1,CDC20,AURKB,CENPE,CENPF,TRIP13,TTK,PLK1,CDT1
GO: Biological Process	GO:0007091	metaphase/anaphase transition of mitotic cell cycle		1.517e-11	1.092e-07	2.8e-09	2.649e-08		17	60	NDC80,TACC3,BIRC5,BUB1,BUB1B,CCNB1,CDC6,CDC20,AURKB,CENPE,CENPF,TRIP13,TTK,PLK1,ESPL1,DLGAP5,CDT1
GO: Biological Process	GO:0045786	negative regulation of cell cycle		1.721e-11	1.238e-07	3.096e-09	2.929e-08		61	677	TP53INP1,RRM2,EZH2,CDC45,NDC80,MIF,GPNMB,FHL1,FOXM1,GTSE1,RGCC,DTL,BIRC5,STIL,GAS2L1,PRR11,CLSPN,GAS1,AURKA,NEK2,IER3,BUB1,BUB1B,TIMELESS,CACNB4,ZWINT,CCNB1,CCNF,CCNG1,ORC1,DDIAS,H2AX,CDK1,CDC6,CDC20,CDC25C,TOP2A,AURKB,CDKN2D,CDKN3,PTTG1,CENPE,CENPF,TRIP13,TTK,MOV10L1,RECQL4,PLK1,MYOCD,ESPL1,MAP2K6,EME1,RIPOR2,IRF6,BRINP1,PTGS2,CDT1,RAD51,E2F1,E2F8,HASPIN
GO: Biological Process	GO:1905818	regulation of chromosome separation		1.778e-11	1.28e-07	3.121e-09	2.952e-08		18	69	NDC80,TACC3,BIRC5,BUB1,BUB1B,CCNB1,CDC6,CDC20,AURKB,PTTG1,CENPE,CENPF,TRIP13,TTK,PLK1,ESPL1,DLGAP5,CDT1
GO: Biological Process	GO:0051310	metaphase plate congression		2.714e-11	1.953e-07	4.65e-09	4.399e-08		17	62	KIF18A,NDC80,SPAG5,CDCA5,PSRC1,KIF2C,CCNB1,CENPE,CENPF,NUF2,KIF14,FAM83D,CDT1,KIFC1,KIF22,CDCA8,CEP55
GO: Biological Process	GO:0008608	attachment of spindle microtubules to kinetochore		3.41e-11	2.454e-07	5.708e-09	5.399e-08		13	33	SGO1,NDC80,KNSTRN,SPAG5,RACGAP1,NEK2,KIF2C,CCNB1,AURKB,CENPE,NUF2,CDT1,KNL1
GO: Biological Process	GO:0044784	metaphase/anaphase transition of cell cycle		3.597e-11	2.588e-07	5.883e-09	5.564e-08		17	63	NDC80,TACC3,BIRC5,BUB1,BUB1B,CCNB1,CDC6,CDC20,AURKB,CENPE,CENPF,TRIP13,TTK,PLK1,ESPL1,DLGAP5,CDT1
GO: Biological Process	GO:0051303	establishment of chromosome localization		4.685e-11	3.372e-07	7.493e-09	7.087e-08		19	82	KIF18A,NDC80,BIRC5,SPAG5,CDCA5,PSRC1,KIF2C,CCNB1,CENPE,CENPF,DLGAP5,NUF2,KIF14,FAM83D,CDT1,KIFC1,KIF22,CDCA8,CEP55
GO: Biological Process	GO:0030071	regulation of mitotic metaphase/anaphase transition		5.25e-11	3.778e-07	7.95e-09	7.519e-08		16	56	NDC80,BIRC5,BUB1,BUB1B,CCNB1,CDC6,CDC20,AURKB,CENPE,CENPF,TRIP13,TTK,PLK1,ESPL1,DLGAP5,CDT1
GO: Biological Process	GO:0140013	meiotic nuclear division		5.412e-11	3.895e-07	7.95e-09	7.519e-08		35	276	KIF18A,SGO1,FANCA,FANCD2,MKI67,RAD54L,CHTF18,AURKA,NEK2,BUB1,BUB1B,NCAPH,PKMYT1,EXO1,H2AX,CDC20,CDC25A,CDC25C,TOP2A,PTTG1,NCAPH2,TRIP13,TTK,CKS2,MOV10L1,ASPM,PSMC3IP,PLK1,CYP26B1,ESPL1,EME1,NUF2,BAG6,RAD51,PIWIL2
GO: Biological Process	GO:1903046	meiotic cell cycle process		5.412e-11	3.895e-07	7.95e-09	7.519e-08		35	276	KIF18A,SGO1,FANCA,FANCD2,MKI67,RAD54L,CHTF18,AURKA,NEK2,BUB1,BUB1B,NCAPH,PKMYT1,EXO1,H2AX,CDC20,CDC25A,CDC25C,TOP2A,PTTG1,NCAPH2,TRIP13,TTK,CKS2,MOV10L1,ASPM,PSMC3IP,PLK1,CYP26B1,ESPL1,EME1,NUF2,BAG6,RAD51,PIWIL2
GO: Biological Process	GO:0051321	meiotic cell cycle		5.412e-11	3.895e-07	7.95e-09	7.519e-08		35	276	KIF18A,SGO1,FANCA,FANCD2,MKI67,RAD54L,CHTF18,AURKA,NEK2,BUB1,BUB1B,NCAPH,PKMYT1,EXO1,H2AX,CDC20,CDC25A,CDC25C,TOP2A,PTTG1,NCAPH2,TRIP13,TTK,CKS2,MOV10L1,ASPM,PSMC3IP,PLK1,CYP26B1,ESPL1,EME1,NUF2,BAG6,RAD51,PIWIL2
GO: Biological Process	GO:0050000	chromosome localization		5.879e-11	4.231e-07	8.462e-09	8.004e-08		19	83	KIF18A,NDC80,BIRC5,SPAG5,CDCA5,PSRC1,KIF2C,CCNB1,CENPE,CENPF,DLGAP5,NUF2,KIF14,FAM83D,CDT1,KIFC1,KIF22,CDCA8,CEP55
GO: Biological Process	GO:0033047	regulation of mitotic sister chromatid segregation		6.359e-11	4.577e-07	8.974e-09	8.488e-08		18	74	NDC80,TACC3,BIRC5,BUB1,BUB1B,CCNB1,CDC6,CDC20,AURKB,PTTG1,CENPE,CENPF,TRIP13,TTK,PLK1,ESPL1,DLGAP5,CDT1
GO: Biological Process	GO:0071897	DNA biosynthetic process		6.67e-11	4.8e-07	9.231e-09	8.732e-08		47	461	MCM2,MCM5,MCM10,RRM2,CDC45,ADRA2A,FEN1,RNASEH2A,DBF4B,RGCC,DTL,GINS4,CHTF18,GINS2,CLSPN,POLQ,SMOC2,GJA1,NEK2,TIMELESS,CCNA2,ORC1,TK1,EXO1,CDK1,CDC6,TOP2A,AURKB,CDKN2D,CENPF,ORC6,RECQL4,POLD1,RRM2B,ID3,IL6,CYP1B1,EME1,DDX11,TELO2,KCNK2,CDT1,RAD51,CHAF1A,REV3L,E2F8,LIG1
GO: Biological Process	GO:0071174	mitotic spindle checkpoint		8.351e-11	6.01e-07	1.134e-08	1.073e-07		14	42	NDC80,BIRC5,STIL,BUB1,BUB1B,CCNB1,CDC20,AURKB,CENPE,CENPF,TRIP13,TTK,PLK1,CDT1
GO: Biological Process	GO:0051276	chromosome organization		1.25e-10	8.998e-07	1.64e-08	1.551e-07		91	1287	NUSAP1,KIF18A,CENPW,HJURP,LRRK2,MCM2,MCM5,EZH2,SGO1,CDC45,FANCD2,H2AC6,SATB1,NDC80,FEN1,MKI67,TACC3,RAD54L,KNSTRN,GINS4,BIRC5,SPAG5,ASF1B,CHTF18,CENPI,RACGAP1,UHRF1,GINS2,POLQ,CDCA5,GATA2,AURKA,PPARGC1A,NEK2,NCAPG,SUV39H1,BUB1,BUB1B,PSRC1,KIF2C,H1-10,PRC1,NCAPH,ZWINT,CCNA2,CCNB1,EXO1,H2AX,CDK1,CDC6,CDC20,TOP2A,AURKB,PTTG1,CENPA,CENPE,CENPF,OIP5,NCAPH2,TRIP13,TTK,TTN,CENPM,RECQL4,PLK1,KIF23,POLD1,…
GO: Biological Process	GO:1902099	regulation of metaphase/anaphase transition of cell cycle		1.253e-10	9.019e-07	1.64e-08	1.551e-07		16	59	NDC80,BIRC5,BUB1,BUB1B,CCNB1,CDC6,CDC20,AURKB,CENPE,CENPF,TRIP13,TTK,PLK1,ESPL1,DLGAP5,CDT1
GO: Biological Process	GO:0042127	regulation of cell population proliferation		1.373e-10	9.88e-07	1.764e-08	1.669e-07		121	1921	SPRY1,TP53INP1,RPS9,LRRK2,MCC,EZH2,F2R,FANCA,ADM,H2AC6,ADRA2A,MIF,FGF7,FGF9,GPNMB,MMP12,FOXF1,FOXM1,FOXO1,SFRP2,SFRP4,DBF4B,RGCC,BIRC5,APOD,RNF126,PDPN,PDGFD,AKR1C3,UHRF1,PDE5A,CEP131,LRRC32,GAS1,GATA2,IL20RB,MSTN,STAT4,CCN5,GJA1,PPARGC1A,SULF2,NFATC2,BST2,TIMELESS,NOTCH3,CCN3,TBX5,CACNB4,ROR2,TMEM119,PRC1,CCNA2,CCNB1,CCND2,TBC1D8,ORC1,TGFBR3,THBS4,THRB,TLR4,SERPINE1,CDK1,CDC6,CDC20,CDKN2D,CDKN3,…
GO: Biological Process	GO:0006260	DNA replication		1.955e-10	1.407e-06	2.469e-08	2.335e-07		35	289	MCM2,MCM5,MCM10,RRM2,CDC45,ADRA2A,FEN1,RNASEH2A,DBF4B,DTL,GINS4,CHTF18,GINS2,CLSPN,POLQ,TIMELESS,CCNA2,ORC1,EXO1,CDK1,CDC6,ORC6,RECQL4,POLD1,RRM2B,ID3,IL6,EME1,DDX11,CDT1,RAD51,CHAF1A,REV3L,E2F8,LIG1
GO: Biological Process	GO:2000816	negative regulation of mitotic sister chromatid separation		2.39e-10	1.72e-06	2.966e-08	2.805e-07		14	45	NDC80,BIRC5,BUB1,BUB1B,CCNB1,CDC20,AURKB,PTTG1,CENPE,CENPF,TRIP13,TTK,PLK1,CDT1
GO: Biological Process	GO:0030198	extracellular matrix organization		2.64e-10	1.9e-06	3.221e-08	3.046e-07		42	399	LOXL4,MMP12,FOXF1,FOXC2,FBLN5,SFRP2,FMOD,RGCC,PDPN,MKX,ADAM19,SMOC2,SULF2,ADAMTS5,TNFRSF11B,SERPINE1,TNR,TNXB,VIT,JAM2,COL4A1,COL4A2,COL4A4,COL7A1,ADAMTS4,COL5A3,EGFL6,CTSK,CTSS,IL6,CYP1B1,DCN,ITGB2,ITGB8,OLFML2A,PTX3,DPP4,DPT,ECM2,LAMA4,LUM,FLOT1
GO: Biological Process	GO:0010948	negative regulation of cell cycle process		3.29e-10	2.368e-06	3.946e-08	3.733e-07		41	386	RRM2,EZH2,NDC80,MIF,GPNMB,FHL1,GTSE1,RGCC,DTL,BIRC5,CLSPN,GAS1,AURKA,NEK2,IER3,BUB1,BUB1B,CACNB4,CCNB1,CCNF,CCNG1,ORC1,CDK1,CDC6,CDC20,CDC25C,AURKB,CDKN2D,PTTG1,CENPE,CENPF,TRIP13,TTK,RECQL4,PLK1,ESPL1,CDT1,RAD51,E2F1,E2F8,HASPIN
GO: Biological Process	GO:0001932	regulation of protein phosphorylation		3.385e-10	2.436e-06	3.993e-08	3.777e-07		106	1625	SPRY1,LRRK2,ACVR2A,EZH2,F2R,SEMA3A,ADRA2A,MIF,FGF7,FGF9,FGF13,GPNMB,FOXM1,FOXO1,SFRP2,SFRP4,DBF4B,RGCC,SAMD5,STIL,PLPP3,PDGFD,TPX2,PDE5A,CLSPN,ADAM9,PBK,MSTN,BDKRB1,GFRA1,PPARGC1A,C3,PSRC1,GPR37,ROR2,TMEM119,DIRAS3,CCNA2,CCNB1,CCND2,PKMYT1,CCNF,CCNG1,TGFBR3,THBS4,CCNB2,CD36,TLR3,TLR4,IRAK3,PRKN,CDK1,CDC6,CDC25A,CDC25C,TNXB,CDKN2D,CDKN3,SYNPO2,CENPE,ENPP2,CHI3L1,TTK,TTN,CKS1B,CKS2,PLK1,IQGAP3,CNTN…
GO: Biological Process	GO:0071459	protein localization to chromosome, centromeric region		3.67e-10	2.641e-06	4.26e-08	4.03e-07		16	63	CENPW,HJURP,NDC80,CENPI,BUB1B,CDK1,AURKB,CENPA,OIP5,TTK,CENPM,CENPO,CDT1,KNL1,CENPU,HASPIN
GO: Biological Process	GO:0007080	mitotic metaphase plate congression		4.584e-10	3.299e-06	5.145e-08	4.867e-07		14	47	KIF18A,NDC80,CDCA5,PSRC1,KIF2C,CCNB1,CENPE,NUF2,KIF14,CDT1,KIFC1,KIF22,CDCA8,CEP55
GO: Biological Process	GO:1905819	negative regulation of chromosome separation		4.584e-10	3.299e-06	5.145e-08	4.867e-07		14	47	NDC80,BIRC5,BUB1,BUB1B,CCNB1,CDC20,AURKB,PTTG1,CENPE,CENPF,TRIP13,TTK,PLK1,CDT1
GO: Biological Process	GO:0045930	negative regulation of mitotic cell cycle		4.647e-10	3.344e-06	5.145e-08	4.867e-07		39	359	EZH2,NDC80,GPNMB,FHL1,GTSE1,RGCC,BIRC5,STIL,CLSPN,GAS1,AURKA,IER3,BUB1,BUB1B,CACNB4,ZWINT,CCNB1,CCNG1,ORC1,DDIAS,CDK1,CDC6,CDC20,CDC25C,TOP2A,AURKB,CDKN2D,PTTG1,CENPE,CENPF,TRIP13,TTK,PLK1,EME1,BRINP1,CDT1,E2F1,E2F8,HASPIN
GO: Biological Process	GO:0000079	regulation of cyclin-dependent protein serine/threonine kinase activity		5.184e-10	3.731e-06	5.653e-08	5.347e-07		20	104	RGCC,STIL,PSRC1,DIRAS3,CCNA2,CCNB1,CCND2,PKMYT1,CCNF,CCNG1,CCNB2,CDC6,CDC25A,CDC25C,CDKN2D,CDKN3,CKS1B,CKS2,PLK1,MYOCD
GO: Biological Process	GO:0007094	mitotic spindle assembly checkpoint		5.702e-10	4.104e-06	6.035e-08	5.708e-07		13	40	NDC80,BIRC5,BUB1,BUB1B,CCNB1,CDC20,AURKB,CENPE,CENPF,TRIP13,TTK,PLK1,CDT1
GO: Biological Process	GO:0071173	spindle assembly checkpoint		5.702e-10	4.104e-06	6.035e-08	5.708e-07		13	40	NDC80,BIRC5,BUB1,BUB1B,CCNB1,CDC20,AURKB,CENPE,CENPF,TRIP13,TTK,PLK1,CDT1
GO: Biological Process	GO:0033048	negative regulation of mitotic sister chromatid segregation		6.264e-10	4.508e-06	6.534e-08	6.18e-07		14	48	NDC80,BIRC5,BUB1,BUB1B,CCNB1,CDC20,AURKB,PTTG1,CENPE,CENPF,TRIP13,TTK,PLK1,CDT1
GO: Biological Process	GO:1904029	regulation of cyclin-dependent protein kinase activity		1.044e-09	7.513e-06	1.073e-07	1.015e-06		20	108	RGCC,STIL,PSRC1,DIRAS3,CCNA2,CCNB1,CCND2,PKMYT1,CCNF,CCNG1,CCNB2,CDC6,CDC25A,CDC25C,CDKN2D,CDKN3,CKS1B,CKS2,PLK1,MYOCD
GO: Biological Process	GO:0051225	spindle assembly		1.077e-09	7.751e-06	1.092e-07	1.033e-06		22	131	CENPW,TUBB,BIRC5,SPAG5,TPX2,RACGAP1,MYBL2,AURKA,NEK2,CDC20,AURKB,HAUS8,ASPM,SAC3D1,PLK1,HSPA1B,KIF23,CCDC69,RIPOR2,KIF4A,KIF11,KIFC1
GO: Biological Process	GO:0045841	negative regulation of mitotic metaphase/anaphase transition		1.133e-09	8.155e-06	1.129e-07	1.068e-06		13	42	NDC80,BIRC5,BUB1,BUB1B,CCNB1,CDC20,AURKB,CENPE,CENPF,TRIP13,TTK,PLK1,CDT1
GO: Biological Process	GO:0045859	regulation of protein kinase activity		1.145e-09	8.24e-06	1.129e-07	1.068e-06		69	903	SPRY1,LRRK2,EZH2,F2R,ADRA2A,MIF,FGF13,GPNMB,SFRP2,DBF4B,RGCC,SAMD5,STIL,PDGFD,TPX2,PDE5A,CLSPN,ADAM9,BDKRB1,PSRC1,ROR2,DIRAS3,CCNA2,CCNB1,CCND2,PKMYT1,CCNF,CCNG1,CCNB2,TLR3,TLR4,IRAK3,CDK1,CDC6,CDC25A,CDC25C,TNXB,CDKN2D,CDKN3,SYNPO2,CENPE,CHI3L1,TTN,CKS1B,CKS2,PLK1,IQGAP3,DEPTOR,WNT7B,CSNK2B,CSPG4,MYOCD,FAM20A,MAP2K6,IL6,PRLR,IL6R,IL18,RASSF2,DAB1,TELO2,KIF14,KIT,CASS4,DUSP2,DVL1,LEP,LGALS9,CEMIP
GO: Biological Process	GO:0006261	DNA-dependent DNA replication		1.563e-09	1.125e-05	1.52e-07	1.437e-06		24	158	MCM2,MCM5,MCM10,CDC45,FEN1,DBF4B,GINS4,CHTF18,GINS2,POLQ,TIMELESS,ORC1,CDC6,ORC6,RECQL4,POLD1,RRM2B,EME1,DDX11,CDT1,RAD51,REV3L,E2F8,LIG1
GO: Biological Process	GO:0051338	regulation of transferase activity		1.71e-09	1.231e-05	1.641e-07	1.552e-06		78	1089	SPRY1,LRRK2,EZH2,F2R,ADRA2A,MIF,FGF13,GPNMB,ARRDC3,SFRP2,DBF4B,RGCC,SAMD5,STIL,CHTF18,PDGFD,TPX2,PDE5A,CLSPN,ADAM9,MSTN,BDKRB1,NEK2,UBE2S,PSRC1,ROR2,UBE2C,DIRAS3,CCNA2,CCNB1,CCND2,PKMYT1,CCNF,CCNG1,CCNB2,TLR3,TLR4,IRAK3,PRKN,CDK1,CDC6,CDC20,CDC25A,CDC25C,TNXB,AURKB,CDKN2D,CDKN3,SYNPO2,CENPE,CHI3L1,TTN,CKS1B,CKS2,PLK1,IQGAP3,DEPTOR,WNT7B,CSNK2B,CSPG4,MYOCD,FAM20A,MAP2K6,IL6,PRLR,IL6R,IL18,RASSF2,D…
GO: Biological Process	GO:1901988	negative regulation of cell cycle phase transition		1.885e-09	1.357e-05	1.785e-07	1.688e-06		33	284	EZH2,NDC80,GPNMB,FHL1,GTSE1,RGCC,DTL,BIRC5,CLSPN,GAS1,AURKA,IER3,BUB1,BUB1B,CACNB4,CCNB1,CCNG1,ORC1,CDK1,CDC6,CDC20,CDC25C,AURKB,CDKN2D,CENPE,CENPF,TRIP13,TTK,PLK1,CDT1,E2F1,E2F8,HASPIN
GO: Biological Process	GO:0043062	extracellular structure organization		2.05e-09	1.475e-05	1.916e-07	1.812e-06		47	511	ABCA1,LOXL4,MMP12,FOXF1,FOXC2,FBLN5,SFRP2,FMOD,RGCC,MSR1,PDPN,MKX,ADAM19,SMOC2,SULF2,ADAMTS5,TNFRSF11B,ABCA5,CD36,SERPINE1,TNR,TNXB,VIT,JAM2,COL4A1,COL4A2,COL4A4,COL7A1,ADAMTS4,COL5A3,EGFL6,CTSK,CTSS,IL6,CYP1B1,DCN,ITGB2,ITGB8,OLFML2A,PTX3,DPP4,DPT,ECM2,LAMA4,LIPC,LUM,FLOT1
GO: Biological Process	GO:0045839	negative regulation of mitotic nuclear division		2.127e-09	1.531e-05	1.963e-07	1.857e-06		15	61	NDC80,RGCC,BIRC5,BUB1,BUB1B,CCNB1,CDC20,AURKB,PTTG1,CENPE,CENPF,TRIP13,TTK,PLK1,CDT1
GO: Biological Process	GO:1902100	negative regulation of metaphase/anaphase transition of cell cycle		2.16e-09	1.555e-05	1.968e-07	1.861e-06		13	44	NDC80,BIRC5,BUB1,BUB1B,CCNB1,CDC20,AURKB,CENPE,CENPF,TRIP13,TTK,PLK1,CDT1
GO: Biological Process	GO:0000086	G2/M transition of mitotic cell cycle		3.135e-09	2.256e-05	2.821e-07	2.668e-06		31	260	FHL1,FOXM1,DBF4B,DTL,TUBB,BIRC5,TPX2,CEP131,CLSPN,PLK4,AURKA,NEK2,IER3,CCNA2,CCNB1,PKMYT1,CCNG1,ORC1,CCNB2,CDK1,CDC6,CDC25A,CDC25C,AURKB,CENPF,HMMR,HAUS8,PLK1,MELK,KIF14,LMNB1
GO: Biological Process	GO:1901989	positive regulation of cell cycle phase transition		3.84e-09	2.764e-05	3.412e-07	3.228e-06		20	116	EZH2,CDC45,DBF4B,RGCC,DTL,BIRC5,CDCA5,UBE2C,CCNB1,CCND2,CDK1,CDC6,CDC25A,CDC25C,CENPE,ESPL1,DLGAP5,FAM83D,CDT1,LMNB1
GO: Biological Process	GO:1901991	negative regulation of mitotic cell cycle phase transition		4.538e-09	3.266e-05	3.97e-07	3.755e-06		31	264	EZH2,NDC80,GPNMB,FHL1,GTSE1,RGCC,BIRC5,CLSPN,AURKA,IER3,BUB1,BUB1B,CACNB4,CCNB1,CCNG1,ORC1,CDK1,CDC6,CDC20,CDC25C,AURKB,CDKN2D,CENPE,CENPF,TRIP13,TTK,PLK1,CDT1,E2F1,E2F8,HASPIN
GO: Biological Process	GO:0044839	cell cycle G2/M phase transition		4.579e-09	3.295e-05	3.97e-07	3.755e-06		32	279	FHL1,FOXM1,DBF4B,GTSE1,DTL,TUBB,BIRC5,TPX2,CEP131,CLSPN,PLK4,AURKA,NEK2,IER3,CCNA2,CCNB1,PKMYT1,CCNG1,ORC1,CCNB2,CDK1,CDC6,CDC25A,CDC25C,AURKB,CENPF,HMMR,HAUS8,PLK1,MELK,KIF14,LMNB1
GO: Biological Process	GO:0043549	regulation of kinase activity		5.628e-09	4.051e-05	4.822e-07	4.561e-06		71	978	SPRY1,LRRK2,EZH2,F2R,ADRA2A,MIF,FGF13,GPNMB,SFRP2,DBF4B,RGCC,SAMD5,STIL,PDGFD,TPX2,PDE5A,CLSPN,ADAM9,MSTN,BDKRB1,PSRC1,ROR2,DIRAS3,CCNA2,CCNB1,CCND2,PKMYT1,CCNF,CCNG1,CCNB2,TLR3,TLR4,IRAK3,PRKN,CDK1,CDC6,CDC25A,CDC25C,TNXB,CDKN2D,CDKN3,SYNPO2,CENPE,CHI3L1,TTN,CKS1B,CKS2,PLK1,IQGAP3,DEPTOR,WNT7B,CSNK2B,CSPG4,MYOCD,FAM20A,MAP2K6,IL6,PRLR,IL6R,IL18,RASSF2,DAB1,TELO2,KIF14,KIT,CASS4,DUSP2,DVL1,LEP,LG…
GO: Biological Process	GO:0040007	growth		6.132e-09	4.413e-05	5.192e-07	4.911e-06		81	1182	SPRY1,MAP2,EZH2,SEMA3A,ADM,FGF7,FGF9,FGF13,FHL1,IL17RB,FOXC2,SELENOP,FBLN5,SFRP2,APBA2,GINS4,APOD,STIL,SLC1A2,GAS2L1,MT1E,MT1M,MT1X,MT2A,GAS1,EPB41L3,CREG1,MSTN,BDKRB1,DIPK2A,STC1,IGSF10,AURKA,CCN5,GJA1,CYFIP1,BST2,SUV39H1,SYT1,C3,PSRC1,CCN3,TBX5,CCDC85B,CCNB1,ZMAT3,TGFBR3,CCNB2,SERPINE1,PRKN,CDK1,TNR,CDKN2D,PTTG1,VIT,PHLDA2,TTN,SERPINE2,HOXD11,ASPM,NTN1,HSPA1B,PLXNA1,EZR,COL7A1,POC1A,WNT7B,IGFBP…
GO: Biological Process	GO:0048608	reproductive structure development		8.625e-09	6.207e-05	7.218e-07	6.827e-06		46	517	KIF18A,FSTL3,ACVR2A,FANCA,GREB1L,SEMA3A,ADM,FGF7,FGF9,MME,FST,SFRP2,AKR1C3,PLK4,ADAM19,PEG10,GATA2,STC1,GJA1,ADRM1,ROR2,CCNF,RSPO3,TLR3,SERPINE1,SERPINF1,PHLDA2,PGR,HOXA13,SERPINE2,ASPM,CYP7B1,WNT7B,CRIP1,MYOCD,PRLR,DCN,PTGIS,PTGS2,ITGB8,PTX3,KIT,KRT19,LEP,E2F8,ROBO2
GO: Biological Process	GO:0071103	DNA conformation change		1.011e-08	7.276e-05	8.363e-07	7.91e-06		35	335	NUSAP1,CENPW,HJURP,MCM2,MCM5,CDC45,RAD54L,GINS4,ASF1B,CHTF18,CENPI,GINS2,POLQ,CDCA5,NCAPG,SUV39H1,H1-10,NCAPH,CCNB1,H2AX,CDK1,TOP2A,CENPA,OIP5,NCAPH2,TTN,CENPM,RECQL4,CENPO,ERCC6L,DDX11,KNL1,RAD51,CHAF1A,CENPU
GO: Biological Process	GO:0061458	reproductive system development		1.094e-08	7.875e-05	8.949e-07	8.464e-06		46	521	KIF18A,FSTL3,ACVR2A,FANCA,GREB1L,SEMA3A,ADM,FGF7,FGF9,MME,FST,SFRP2,AKR1C3,PLK4,ADAM19,PEG10,GATA2,STC1,GJA1,ADRM1,ROR2,CCNF,RSPO3,TLR3,SERPINE1,SERPINF1,PHLDA2,PGR,HOXA13,SERPINE2,ASPM,CYP7B1,WNT7B,CRIP1,MYOCD,PRLR,DCN,PTGIS,PTGS2,ITGB8,PTX3,KIT,KRT19,LEP,E2F8,ROBO2
GO: Biological Process	GO:1901992	positive regulation of mitotic cell cycle phase transition		1.14e-08	8.204e-05	9.218e-07	8.719e-06		18	100	CDC45,DBF4B,RGCC,DTL,BIRC5,CDCA5,UBE2C,CCNB1,CCND2,CDK1,CDC6,CDC25A,CDC25C,CENPE,ESPL1,DLGAP5,CDT1,LMNB1
GO: Biological Process	GO:0044843	cell cycle G1/S phase transition		1.26e-08	9.069e-05	1.008e-06	9.531e-06		34	322	MCM2,MCM5,MCM10,RRM2,EZH2,CDC45,GPNMB,FHL1,GTSE1,RGCC,PDPN,GAS1,AURKA,CACNB4,TCF19,CCNA2,CCNB1,CCND2,ORC1,CDK1,CDC6,CDC25A,CDC25C,CDKN2D,CDKN3,ORC6,IQGAP3,KIF14,FAM83D,CDT1,E2F1,E2F8,EIF4EBP1,HASPIN
GO: Biological Process	GO:0042325	regulation of phosphorylation		1.299e-08	9.35e-05	1.028e-06	9.719e-06		108	1781	SPRY1,LRRK2,ACVR2A,EZH2,F2R,SEMA3A,ADRA2A,MIF,FGF7,FGF9,FGF13,GPNMB,FOXM1,FOXO1,SFRP2,SFRP4,DBF4B,RGCC,SAMD5,STIL,PLPP3,PDGFD,TPX2,PDE5A,CLSPN,PHACTR1,ADAM9,PBK,MSTN,BDKRB1,GFRA1,PPARGC1A,IER3,C3,PSRC1,GPR37,ROR2,TMEM119,DIRAS3,CCNA2,CCNB1,CCND2,PKMYT1,CCNF,CCNG1,TGFBR3,THBS4,CCNB2,CD36,TLR3,TLR4,IRAK3,PRKN,CDK1,CDC6,CDC25A,CDC25C,TNXB,CDKN2D,CDKN3,SYNPO2,CENPE,ENPP2,CHI3L1,TTK,TTN,CKS1B,CKS2,PLK…
GO: Biological Process	GO:0071900	regulation of protein serine/threonine kinase activity		1.337e-08	9.619e-05	1.046e-06	9.889e-06		48	560	SPRY1,LRRK2,EZH2,F2R,ADRA2A,MIF,SFRP2,DBF4B,RGCC,SAMD5,STIL,PDGFD,PDE5A,ADAM9,PSRC1,ROR2,DIRAS3,CCNA2,CCNB1,CCND2,PKMYT1,CCNF,CCNG1,CCNB2,TLR4,IRAK3,CDK1,CDC6,CDC25A,CDC25C,TNXB,CDKN2D,CDKN3,SYNPO2,CKS1B,CKS2,PLK1,IQGAP3,WNT7B,CSPG4,MYOCD,FAM20A,MAP2K6,TELO2,KIT,DUSP2,LGALS9,CEMIP
GO: Biological Process	GO:0051241	negative regulation of multicellular organismal process		1.403e-08	0.000101	1.086e-06	1.027e-05		95	1500	ABAT,FSTL3,MAP2,TRAIP,LRRK2,MCC,CARD16,F2R,SEMA3A,ADM,ADRA2A,ZNF608,FGF9,FGF13,ALDH1A1,GPNMB,ARRDC3,FBXO32,FOXC2,FOXO1,SFRP2,RGCC,APOD,GAS2L1,PDE5A,LRRC32,GATA2,IL20RB,MSTN,INPP4B,STC1,IFIH1,GJA1,NFATC2,BST2,SERPING1,NOTCH3,CCN3,NOVA1,TBX5,PRICKLE1,STMN2,TMEM119,ADAMTS5,TNFRSF11B,TGFBR3,THBS2,THBS4,THRB,CD36,TLR3,TLR4,SERPINE1,SERPINB2,DAAM2,IRAK3,PRKN,TNR,SERPINF1,TNFSF4,SERPINE2,HOXC10,ASPM,NTN…
GO: Biological Process	GO:0006974	cellular response to DNA damage stimulus		1.6e-08	0.0001152	1.225e-06	1.159e-05		65	884	MCM2,MCM5,MCM10,CDC45,FANCA,FANCD2,MIF,FEN1,RAD54L,FOXM1,FOXO1,SFRP2,RNASEH2A,GTSE1,RGCC,DTL,GINS4,RAD51AP1,PLA2R1,UBE2T,UHRF1,GINS2,CLSPN,POLQ,CDCA5,AURKA,NFATC2,IER3,SUV39H1,TIMELESS,GNL1,CCNB1,CCNG1,ZMAT3,DDIAS,EXO1,H2AX,CDK1,CDC25C,TOP2A,CDKN2D,CDKN3,PTTG1,TRIP13,RECQL4,PLK1,POLD1,RRM2B,CRIP1,MAP2K6,EME1,SPATA18,DDX11,BCL2L12,ACKR3,BAG6,KIF22,RAD51,CHAF1A,E2F1,REV3L,E2F8,LIG1,FANCI,NEIL3
GO: Biological Process	GO:0000226	microtubule cytoskeleton organization		1.683e-08	0.0001211	1.275e-06	1.206e-05		63	846	NUSAP1,KIF18A,SPRY1,CENPW,MAP2,SPC25,SGO1,TUBB3,NDC80,FGF13,TACC3,KNSTRN,TUBB,BIRC5,STIL,SPAG5,GAS2L1,TPX2,RACGAP1,CEP131,PLK4,MYBL2,AURKA,NEK2,PSRC1,KIF2C,STMN2,PARD3B,PRC1,CCNB1,TBC1D8,CCNF,CDK1,CDC20,SKA1,AURKB,CENPA,CENPE,TTK,HAUS8,ASPM,SAC3D1,PLK1,HSPA1B,EZR,KIF23,POC1A,FSD1,KIF18B,ESPL1,CCDC69,RIPOR2,KIF4A,NUF2,KIF14,WDR62,KIF11,KIFC1,DVL1,ARMC4,SAPCD2,KIF20A,SKA3
GO: Biological Process	GO:0031401	positive regulation of protein modification process		1.787e-08	0.0001286	1.34e-06	1.267e-05		89	1379	LRRK2,ACVR2A,EZH2,F2R,SEMA3A,ADRA2A,MIF,FGF7,FGF9,FGF13,GPNMB,ARRDC3,SFRP2,DBF4B,RGCC,SAMD5,STIL,PLPP3,PDGFD,TPX2,PDE5A,CLSPN,ADAM9,MSTN,BDKRB1,GFRA1,PPARGC1A,SUV39H1,UBE2S,C3,PSRC1,PRICKLE1,GPR37,ROR2,UBE2C,TMEM119,CCNB1,CCND2,THBS4,CD36,TLR3,TLR4,PRKN,CDK1,CDC6,CDC20,RASD2,CENPE,ENPP2,CHI3L1,TTK,CKS1B,CKS2,UBE2D1,PLK1,IQGAP3,CNTN1,HAND2,WNT7B,IGFBP3,CSNK2B,CSPG4,FAM20A,MAP2K6,IL6,PRLR,IL6R,IL6S…
GO: Biological Process	GO:0051784	negative regulation of nuclear division		1.989e-08	0.0001432	1.476e-06	1.396e-05		15	71	NDC80,RGCC,BIRC5,BUB1,BUB1B,CCNB1,CDC20,AURKB,PTTG1,CENPE,CENPF,TRIP13,TTK,PLK1,CDT1
GO: Biological Process	GO:0090307	mitotic spindle assembly		2.393e-08	0.0001722	1.757e-06	1.662e-05		14	62	BIRC5,TPX2,RACGAP1,MYBL2,NEK2,CDC20,AURKB,PLK1,HSPA1B,KIF23,RIPOR2,KIF4A,KIF11,KIFC1
GO: Biological Process	GO:0006259	DNA metabolic process		2.971e-08	0.0002139	2.16e-06	2.043e-05		74	1080	MCM2,MCM5,MCM10,RRM2,EZH2,CDC45,FANCA,FANCD2,ADRA2A,FEN1,RAD54L,FOXM1,RNASEH2A,DBF4B,RGCC,DTL,GINS4,RAD51AP1,UBE2T,CHTF18,UHRF1,GINS2,CLSPN,POLQ,CDCA5,SMOC2,GJA1,PPARGC1A,NEK2,IER3,SUV39H1,TIMELESS,H1-10,CCNA2,ORC1,TK1,EXO1,H2AX,CDK1,CDC6,TOP2A,AURKB,CDKN2D,PTTG1,CENPF,ORC6,TRIP13,TNFSF4,MOV10L1,RECQL4,PSMC3IP,POLD1,RRM2B,ID3,APOBEC3B,IGFBP3,IL6,CYP1B1,EME1,DDX11,TELO2,KCNK2,CDT1,KIF22,KPNA2,RAD5…
GO: Biological Process	GO:0045931	positive regulation of mitotic cell cycle		3.356e-08	0.0002415	2.415e-06	2.284e-05		24	184	NUSAP1,CDC45,NDC80,DBF4B,RGCC,DTL,BIRC5,CDCA5,SMOC2,AURKA,UBE2C,CCNB1,CCND2,CDK1,CDC6,CDC25A,CDC25C,CENPE,HOXA13,ESPL1,DLGAP5,CDT1,LMNB1,EIF4EBP1
GO: Biological Process	GO:0007155	cell adhesion		3.743e-08	0.0002694	2.667e-06	2.523e-05		94	1509	ABAT,GLDN,FSTL3,MBP,MCAM,SVEP1,ZNF608,SPON2,GPC4,GPNMB,MMP12,FOXF1,FOXC2,FBLN5,SFRP2,EMB,RGCC,APOD,PDPN,TENM3,PLPP3,PDE5A,CADM3,ADAM19,ADAM9,LRRC32,IL20RB,SMOC2,CCN5,MYPN,PLEKHA7,SDK1,CCN3,COL6A6,PARD3B,THBS2,CLDN11,THBS4,CD36,SERPINE1,CNTN3,TNR,TNXB,CDH8,ENPP2,VIT,TNFSF4,JAM2,SERPINE2,LRFN4,NTN1,PLXNA1,APBB1IP,CNTN1,EZR,COL7A1,SDK2,WNT7B,COL5A3,EGFL6,CLCA2,EPDR1,IL6,PRLR,IL6R,IL6ST,CYP1B1,DCHS2,…
GO: Biological Process	GO:0022610	biological adhesion		4.661e-08	0.0003354	3.289e-06	3.111e-05		94	1516	ABAT,GLDN,FSTL3,MBP,MCAM,SVEP1,ZNF608,SPON2,GPC4,GPNMB,MMP12,FOXF1,FOXC2,FBLN5,SFRP2,EMB,RGCC,APOD,PDPN,TENM3,PLPP3,PDE5A,CADM3,ADAM19,ADAM9,LRRC32,IL20RB,SMOC2,CCN5,MYPN,PLEKHA7,SDK1,CCN3,COL6A6,PARD3B,THBS2,CLDN11,THBS4,CD36,SERPINE1,CNTN3,TNR,TNXB,CDH8,ENPP2,VIT,TNFSF4,JAM2,SERPINE2,LRFN4,NTN1,PLXNA1,APBB1IP,CNTN1,EZR,COL7A1,SDK2,WNT7B,COL5A3,EGFL6,CLCA2,EPDR1,IL6,PRLR,IL6R,IL6ST,CYP1B1,DCHS2,…
GO: Biological Process	GO:0000281	mitotic cytokinesis		5.247e-08	0.0003777	3.667e-06	3.468e-05		15	76	NUSAP1,BIRC5,RACGAP1,DCDC1,CENPA,ANLN,PLK1,KIF23,ESPL1,INCENP,KIF4A,CDT1,CEP55,KIF20A,SNX18
GO: Biological Process	GO:0001934	positive regulation of protein phosphorylation		5.931e-08	0.0004268	4.104e-06	3.882e-05		76	1140	LRRK2,ACVR2A,EZH2,F2R,SEMA3A,ADRA2A,MIF,FGF7,FGF9,FGF13,GPNMB,SFRP2,DBF4B,RGCC,SAMD5,STIL,PLPP3,PDGFD,TPX2,PDE5A,CLSPN,ADAM9,MSTN,BDKRB1,GFRA1,C3,PSRC1,GPR37,ROR2,TMEM119,CCNB1,CCND2,THBS4,CD36,TLR3,TLR4,CDK1,CDC6,CENPE,ENPP2,CHI3L1,TTK,CKS1B,CKS2,PLK1,IQGAP3,CNTN1,HAND2,WNT7B,IGFBP3,CSNK2B,CSPG4,FAM20A,MAP2K6,IL6,PRLR,IL6R,IL6ST,IL11,IL18,RASSF2,DAB1,PTGS2,TELO2,ACKR3,KIF14,KIT,CDON,CASS4,RARRES…
GO: Biological Process	GO:0019220	regulation of phosphate metabolic process		6.374e-08	0.0004588	4.369e-06	4.133e-05		115	1994	SPRY1,LRRK2,ACVR2A,EZH2,F2R,SEMA3A,ADRA2A,CSRNP3,MIF,FGF7,FGF9,FGF13,GPNMB,FOXM1,FOXO1,SFRP2,SFRP4,DBF4B,RGCC,SAMD5,STIL,PLPP3,PDGFD,TPX2,PDE5A,CLSPN,PHACTR1,MYO1D,ADAM9,PBK,MSTN,BDKRB1,GFRA1,PPARGC1A,IER3,C3,PSRC1,GPR37,ROR2,TMEM119,DIRAS3,CCNA2,CCNB1,CCND2,PKMYT1,CCNF,CCNG1,TGFBR3,THBS4,CCNB2,CD36,TLR3,TLR4,IRAK3,PRKN,CDK1,CDC6,CDC25A,CDC25C,TNXB,CDKN2D,CDKN3,SYNPO2,CENPE,PDK4,ENPP2,CHI3L1,TTK,…
GO: Biological Process	GO:0051174	regulation of phosphorus metabolic process		6.547e-08	0.0004712	4.445e-06	4.205e-05		115	1995	SPRY1,LRRK2,ACVR2A,EZH2,F2R,SEMA3A,ADRA2A,CSRNP3,MIF,FGF7,FGF9,FGF13,GPNMB,FOXM1,FOXO1,SFRP2,SFRP4,DBF4B,RGCC,SAMD5,STIL,PLPP3,PDGFD,TPX2,PDE5A,CLSPN,PHACTR1,MYO1D,ADAM9,PBK,MSTN,BDKRB1,GFRA1,PPARGC1A,IER3,C3,PSRC1,GPR37,ROR2,TMEM119,DIRAS3,CCNA2,CCNB1,CCND2,PKMYT1,CCNF,CCNG1,TGFBR3,THBS4,CCNB2,CD36,TLR3,TLR4,IRAK3,PRKN,CDK1,CDC6,CDC25A,CDC25C,TNXB,CDKN2D,CDKN3,SYNPO2,CENPE,PDK4,ENPP2,CHI3L1,TTK,…
GO: Biological Process	GO:0010389	regulation of G2/M transition of mitotic cell cycle		7.399e-08	0.0005325	4.977e-06	4.707e-05		25	206	FHL1,DBF4B,DTL,TUBB,TPX2,CEP131,CLSPN,PLK4,AURKA,NEK2,IER3,CCNB1,CCNG1,ORC1,CDK1,CDC6,CDC25A,CDC25C,AURKB,CENPF,HMMR,HAUS8,PLK1,KIF14,LMNB1
GO: Biological Process	GO:0000910	cytokinesis		8.559e-08	0.000616	5.704e-06	5.395e-05		23	179	NUSAP1,BIRC5,RACGAP1,AURKA,SVIL,PRC1,CDC6,AURKB,DCDC1,CENPA,ANLN,PLK1,KIF23,FSD1,ESPL1,INCENP,KIF4A,KIF14,CDT1,E2F8,CEP55,KIF20A,SNX18
GO: Biological Process	GO:0000082	G1/S transition of mitotic cell cycle		9.065e-08	0.0006524	5.986e-06	5.662e-05		31	300	MCM2,MCM5,MCM10,RRM2,EZH2,CDC45,GPNMB,FHL1,GTSE1,RGCC,PDPN,AURKA,CACNB4,TCF19,CCNB1,CCND2,ORC1,CDK1,CDC6,CDC25A,CDC25C,CDKN2D,CDKN3,ORC6,IQGAP3,KIF14,CDT1,E2F1,E2F8,EIF4EBP1,HASPIN
GO: Biological Process	GO:1902749	regulation of cell cycle G2/M phase transition		9.199e-08	0.0006621	6.019e-06	5.693e-05		26	223	FHL1,DBF4B,GTSE1,DTL,TUBB,TPX2,CEP131,CLSPN,PLK4,AURKA,NEK2,IER3,CCNB1,CCNG1,ORC1,CDK1,CDC6,CDC25A,CDC25C,AURKB,CENPF,HMMR,HAUS8,PLK1,KIF14,LMNB1
GO: Biological Process	GO:0051247	positive regulation of protein metabolic process		1.215e-07	0.0008741	7.875e-06	7.449e-05		109	1882	RPS9,MBP,LRRK2,ACVR2A,EZH2,F2R,SEMA3A,ADRA2A,MIF,FGF7,FGF9,FGF13,GPNMB,ARRDC3,FOXO1,SFRP2,DBF4B,RGCC,DTL,SAMD5,STIL,PLPP3,PDGFD,TPX2,UHRF1,PDE5A,CLSPN,HECW1,ADAM9,MSTN,BDKRB1,GFRA1,AURKA,GJA1,PPARGC1A,IER3,RBMS3,SUV39H1,UBE2S,C3,PSRC1,ADRM1,PRICKLE1,GPR37,ROR2,UBE2C,CASP1,TMEM119,CCNB1,CCND2,THBS4,CD36,TLR3,TLR4,PRKN,CLEC3B,CDK1,CDC6,CDC20,RASD2,CENPE,ENPP2,CHI3L1,TTK,CKS1B,CKS2,UBE2D1,PLK1,HSPA1…
GO: Biological Process	GO:0034502	protein localization to chromosome		1.3e-07	0.0009355	8.352e-06	7.9e-05		19	129	CENPW,HJURP,EZH2,NDC80,CENPI,CDCA5,BUB1B,CDK1,AURKB,CENPA,OIP5,TTK,CENPM,PLK1,CENPO,CDT1,KNL1,CENPU,HASPIN
GO: Biological Process	GO:0007610	behavior		1.452e-07	0.001045	9.249e-06	8.748e-05		55	739	ABAT,LRRK2,SCN1A,SCN2A,MIF,FEN1,FGF13,MME,ARRDC3,SELENOP,APBA2,SLC1A2,SLC1A3,PREX2,PDE5A,ANKFN1,GJA1,GLRB,SDK1,NOVA1,CACNB4,GPR37,TAFA2,CCND2,THBS4,THRB,CD36,PRKN,TNR,RASD2,SERPINF1,PENK,PGR,SERPINE2,HOXD10,CYP7B1,HOMER2,HAND2,IL6,DAB1,BRINP1,PTGDS,PTGS2,CREBRF,LYPD1,KCND2,KCNK2,KIT,DPP4,FOXP2,DVL1,LEP,LSAMP,CFAP69,RCAN2
GO: Biological Process	GO:0090148	membrane fission		2.115e-07	0.001522	1.335e-05	0.0001263		23	188	NUSAP1,BIRC5,RACGAP1,AURKA,SVIL,PRC1,CDC6,AURKB,DCDC1,CENPA,ANLN,PLK1,KIF23,FSD1,ESPL1,INCENP,KIF4A,KIF14,CDT1,E2F8,CEP55,KIF20A,SNX18
GO: Biological Process	GO:0030334	regulation of cell migration		2.213e-07	0.001593	1.385e-05	0.000131		70	1052	TP53INP1,MCAM,MCC,CYGB,F2R,SEMA3A,ADRA2A,MTUS1,MIF,FGF7,FGF9,GPNMB,MMP12,FOXF1,FOXC2,SFRP2,GTSE1,RGCC,APOD,PDPN,PLPP3,PDGFD,PHACTR1,ADAM9,GATA2,SMOC2,MSTN,BDKRB1,STC1,IGSF10,PPARGC1A,BST2,CCN3,TBX5,GPI,ROR2,TGFBR3,THBS4,SERPINE1,SYNPO2,ENPP2,SERPINF1,PHLDA2,PGR,TNFSF4,SERPINE2,NTN1,PLXNA1,IGFBP3,CSNK2B,MYOCD,IL6,IL6R,IL6ST,DOCK4,CYP1B1,RIPOR2,IL18,DCN,PTGS2,ACKR3,KIF14,KIT,CASS4,RARRES2,LAMA4,LGA…
GO: Biological Process	GO:0001655	urogenital system development		2.336e-07	0.001681	1.449e-05	0.0001371		35	380	SPRY1,FSTL3,LRRK2,GREB1L,MME,FOXF1,FOXC2,PDGFD,GATA2,SULF2,TIMELESS,NOTCH3,CENPF,SERPINF1,HOXA13,HOXC11,HOXD11,CYP7B1,COL4A1,COL4A4,CYP26B1,RRM2B,WNT7B,OSR2,ID3,CRIP1,MYOCD,PRLR,IL6R,DCHS2,DCN,PTPRO,BAG6,CEP55,ROBO2
GO: Biological Process	GO:0008284	positive regulation of cell population proliferation		2.398e-07	0.001726	1.465e-05	0.0001386		72	1096	RPS9,EZH2,F2R,ADM,ADRA2A,MIF,FGF7,FGF9,MMP12,FOXF1,FOXM1,SFRP2,DBF4B,BIRC5,PDGFD,AKR1C3,CEP131,GAS1,GATA2,PPARGC1A,NFATC2,BST2,NOTCH3,TBX5,TMEM119,PRC1,CCNA2,CCNB1,CCND2,TBC1D8,ORC1,TGFBR3,THBS4,THRB,TLR4,SERPINE1,CDK1,CDC6,CDC20,ENPP2,TTK,PGR,TNFSF4,HOXC10,RECQL4,ASPM,CYP7B1,NTN1,IQGAP3,SLC25A27,WNT7B,OSR2,CRIP2,MYOCD,IL6,IL6R,IL6ST,IL11,IL18,MARCKSL1,PTGS2,KIF14,KIT,PID1,CDON,DPP4,FOXP2,E2F1,SA…
GO: Biological Process	GO:0051347	positive regulation of transferase activity		2.402e-07	0.001729	1.465e-05	0.0001386		54	731	LRRK2,EZH2,F2R,ADRA2A,MIF,FGF13,GPNMB,ARRDC3,DBF4B,RGCC,SAMD5,STIL,CHTF18,PDGFD,TPX2,PDE5A,CLSPN,ADAM9,BDKRB1,NEK2,UBE2S,PSRC1,ROR2,UBE2C,CCNB1,CCND2,TLR3,TLR4,CDK1,CDC6,CDC20,AURKB,CENPE,CHI3L1,CKS1B,CKS2,PLK1,IQGAP3,WNT7B,CSPG4,FAM20A,MAP2K6,PRLR,IL6R,IL18,RASSF2,DAB1,TELO2,KIF14,KIT,CASS4,LEP,LGALS9,CEMIP
GO: Biological Process	GO:0032270	positive regulation of cellular protein metabolic process		2.551e-07	0.001836	1.535e-05	0.0001452		103	1774	RPS9,MBP,LRRK2,ACVR2A,EZH2,F2R,SEMA3A,ADRA2A,MIF,FGF7,FGF9,FGF13,GPNMB,ARRDC3,SFRP2,DBF4B,RGCC,SAMD5,STIL,PLPP3,PDGFD,TPX2,UHRF1,PDE5A,CLSPN,ADAM9,MSTN,BDKRB1,GFRA1,AURKA,PPARGC1A,RBMS3,SUV39H1,UBE2S,C3,PSRC1,ADRM1,PRICKLE1,GPR37,ROR2,UBE2C,CASP1,TMEM119,CCNB1,CCND2,THBS4,CD36,TLR3,TLR4,PRKN,CLEC3B,CDK1,CDC6,CDC20,RASD2,CENPE,ENPP2,CHI3L1,TTK,CKS1B,CKS2,UBE2D1,PLK1,HSPA1B,IQGAP3,CNTN1,HAND2,EZR,W…
GO: Biological Process	GO:0022603	regulation of anatomical structure morphogenesis		2.56e-07	0.001843	1.535e-05	0.0001452		81	1289	SPRY1,MAP2,MBP,LRRK2,SEMA3A,ADM,GPC4,FGF7,FGF13,GPNMB,FOXC2,SFRP2,RGCC,PDPN,HECW1,ADAM9,GATA2,SMOC2,EPB41L3,GJA1,PPARGC1A,SULF2,CYFIP1,NFATC2,SYT1,C3,TBX5,PRICKLE1,ROR1,ROR2,TNFRSF11B,RSPO3,TGFBR3,THBS2,THBS4,THRB,LZTS1,CD36,TLR3,SERPINE1,PALM,PRKN,TNR,ARHGAP33,ENPP2,SERPINF1,CHI3L1,HOXC11,HOXD11,NTN1,PLXNA1,HAND2,COL4A2,EZR,WNT7B,OSR2,CPE,IL6,CYP1B1,RIPOR2,IL18,DAB1,PALMD,DCN,ITGB2,PTGIS,PTGS2,I…
GO: Biological Process	GO:0051302	regulation of cell division		2.934e-07	0.002111	1.745e-05	0.000165		22	177	FGF7,FGF9,SFRP2,PDGFD,RACGAP1,AURKA,SVIL,PRC1,THBS4,CDC6,AURKB,DCDC1,ORC6,ASPM,PLK1,KIF23,FSD1,KIF18B,INCENP,KIF14,E2F8,KIF20A
GO: Biological Process	GO:0016477	cell migration		2.963e-07	0.002133	1.748e-05	0.0001653		102	1757	TP53INP1,APCDD1,LRRK2,MCAM,MCC,CYGB,F2R,SEMA3A,ADRA2A,MTUS1,MIF,GPC4,FGF7,FGF9,FGF13,GPNMB,MMP12,FOXF1,FOXC2,SFRP2,GTSE1,RGCC,APOD,ACKR4,PDPN,PLPP3,PDGFD,DEPDC1B,PHACTR1,ADAM9,GATA2,DNER,SMOC2,MSTN,BDKRB1,GFRA1,STC1,IGSF10,GJA1,PPARGC1A,NFATC2,BST2,CCN3,TBX5,GPI,ROR2,TGFBR3,THBS4,SERPINE1,CDK1,TNR,SYNPO2,ENPP2,SERPINF1,PHLDA2,PGR,TNFSF4,JAM2,SERPINE2,ANLN,ASPM,CYP7B1,NTN1,PLXNA1,PKN3,HAND2,IGFBP3…
GO: Biological Process	GO:0031570	DNA integrity checkpoint		3.291e-07	0.002368	1.926e-05	0.0001821		21	164	CDC45,GTSE1,RGCC,DTL,CLSPN,AURKA,IER3,TIMELESS,CCNB1,CCNG1,ORC1,H2AX,CDK1,CDC6,CDC25C,TOP2A,PLK1,EME1,CDT1,E2F1,E2F8
GO: Biological Process	GO:0010562	positive regulation of phosphorus metabolic process		3.463e-07	0.002492	1.994e-05	0.0001886		80	1277	LRRK2,ACVR2A,EZH2,F2R,SEMA3A,ADRA2A,MIF,FGF7,FGF9,FGF13,GPNMB,SFRP2,DBF4B,RGCC,SAMD5,STIL,PLPP3,PDGFD,TPX2,PDE5A,CLSPN,ADAM9,MSTN,BDKRB1,GFRA1,PPARGC1A,C3,PSRC1,GPR37,ROR2,TMEM119,CCNB1,CCND2,THBS4,CD36,TLR3,TLR4,PRKN,CDK1,CDC6,CENPE,ENPP2,CHI3L1,TTK,CKS1B,CKS2,PLK1,IQGAP3,CNTN1,HAND2,WNT7B,IGFBP3,CSNK2B,CSPG4,FAM20A,MAP2K6,IL6,PRLR,IL6R,IL6ST,IL11,IL18,RASSF2,DAB1,PTGS2,CDCA2,TELO2,ACKR3,KIF14,K…
GO: Biological Process	GO:0045937	positive regulation of phosphate metabolic process		3.463e-07	0.002492	1.994e-05	0.0001886		80	1277	LRRK2,ACVR2A,EZH2,F2R,SEMA3A,ADRA2A,MIF,FGF7,FGF9,FGF13,GPNMB,SFRP2,DBF4B,RGCC,SAMD5,STIL,PLPP3,PDGFD,TPX2,PDE5A,CLSPN,ADAM9,MSTN,BDKRB1,GFRA1,PPARGC1A,C3,PSRC1,GPR37,ROR2,TMEM119,CCNB1,CCND2,THBS4,CD36,TLR3,TLR4,PRKN,CDK1,CDC6,CENPE,ENPP2,CHI3L1,TTK,CKS1B,CKS2,PLK1,IQGAP3,CNTN1,HAND2,WNT7B,IGFBP3,CSNK2B,CSPG4,FAM20A,MAP2K6,IL6,PRLR,IL6R,IL6ST,IL11,IL18,RASSF2,DAB1,PTGS2,CDCA2,TELO2,ACKR3,KIF14,K…
GO: Biological Process	GO:0003006	developmental process involved in reproduction		3.623e-07	0.002607	2.069e-05	0.0001957		57	800	KIF18A,FSTL3,ACVR2A,FANCA,GREB1L,SEMA3A,ADM,FGF7,FGF9,MME,FST,SFRP2,CENPI,AKR1C3,PDE5A,CEP131,PLK4,ADAM19,PEG10,GATA2,STC1,AURKA,GJA1,ADRM1,ROR2,TMEM119,CCNB1,CCNF,RSPO3,DDIAS,TLR3,SERPINE1,SERPINF1,PHLDA2,TRIP13,PGR,HOXA13,SERPINE2,MOV10L1,ASPM,CYP7B1,WNT7B,CRIP1,MYOCD,PRLR,DCN,PTGIS,PTGS2,ITGB8,PTX3,KIT,KNL1,KRT19,PIWIL2,LEP,E2F8,ROBO2
GO: Biological Process	GO:0042327	positive regulation of phosphorylation		4.165e-07	0.002998	2.344e-05	0.0002217		76	1197	LRRK2,ACVR2A,EZH2,F2R,SEMA3A,ADRA2A,MIF,FGF7,FGF9,FGF13,GPNMB,SFRP2,DBF4B,RGCC,SAMD5,STIL,PLPP3,PDGFD,TPX2,PDE5A,CLSPN,ADAM9,MSTN,BDKRB1,GFRA1,C3,PSRC1,GPR37,ROR2,TMEM119,CCNB1,CCND2,THBS4,CD36,TLR3,TLR4,CDK1,CDC6,CENPE,ENPP2,CHI3L1,TTK,CKS1B,CKS2,PLK1,IQGAP3,CNTN1,HAND2,WNT7B,IGFBP3,CSNK2B,CSPG4,FAM20A,MAP2K6,IL6,PRLR,IL6R,IL6ST,IL11,IL18,RASSF2,DAB1,PTGS2,TELO2,ACKR3,KIF14,KIT,CDON,CASS4,RARRES…
GO: Biological Process	GO:0007062	sister chromatid cohesion		4.168e-07	0.003	2.344e-05	0.0002217		13	66	SGO1,FEN1,CDCA5,BUB1,BUB1B,CDC20,PTTG1,RECQL4,PLK1,ESPL1,DDX11,KIF22,HASPIN
GO: Biological Process	GO:0051270	regulation of cellular component movement		4.249e-07	0.003058	2.371e-05	0.0002242		77	1219	TP53INP1,MAP2,MCAM,MCC,CYGB,F2R,SEMA3A,ADRA2A,MTUS1,MIF,FGF7,FGF9,FGF13,GPNMB,MMP12,FOXF1,FOXC2,SFRP2,ANK2,GTSE1,RGCC,APOD,PDPN,PLPP3,PDGFD,PHACTR1,ADAM9,GATA2,SMOC2,MSTN,BDKRB1,STC1,IGSF10,PPARGC1A,BST2,CCN3,TBX5,GPI,ROR2,TGFBR3,THBS4,SERPINE1,SYNPO2,ENPP2,SERPINF1,PHLDA2,PGR,TNFSF4,SERPINE2,NTN1,PLXNA1,IGFBP3,CSNK2B,MYOCD,IL6,IL6R,IL6ST,DOCK4,CYP1B1,RIPOR2,IL18,DCN,PTGS2,PTPRO,KCNJ2,ACKR3,KIF14…
GO: Biological Process	GO:0007017	microtubule-based process		4.31e-07	0.003102	2.386e-05	0.0002257		70	1071	NUSAP1,KIF18A,SPRY1,CENPW,MAP2,SPC25,SGO1,TUBB3,NDC80,FGF13,TACC3,KNSTRN,GTSE1,TUBB,BIRC5,STIL,SPAG5,GAS2L1,TPX2,RACGAP1,CEP131,PLK4,MYBL2,AURKA,NEK2,MGARP,PSRC1,KIF2C,STMN2,PARD3B,PRC1,CCNB1,TBC1D8,CCNF,CDK1,CDC20,SKA1,AURKB,CENPA,CENPE,TTK,HAUS8,ASPM,SAC3D1,PLK1,HSPA1B,EZR,KIF23,POC1A,FSD1,KIF18B,ESPL1,CCDC69,RIPOR2,DLGAP5,KIF4A,NUF2,KIF15,KIF14,RAB27B,WDR62,KIF11,KIFC1,KIF22,DVL1,ARMC4,SAPCD2,…
GO: Biological Process	GO:0061982	meiosis I cell cycle process		5.617e-07	0.004043	3.086e-05	0.0002919		18	128	FANCD2,RAD54L,CHTF18,AURKA,CDC25A,CDC25C,TOP2A,PTTG1,TRIP13,CKS2,MOV10L1,PSMC3IP,PLK1,ESPL1,EME1,BAG6,RAD51,PIWIL2
GO: Biological Process	GO:0061640	cytoskeleton-dependent cytokinesis		6.942e-07	0.004996	3.785e-05	0.000358		16	104	NUSAP1,BIRC5,RACGAP1,AURKB,DCDC1,CENPA,ANLN,PLK1,KIF23,ESPL1,INCENP,KIF4A,CDT1,CEP55,KIF20A,SNX18
GO: Biological Process	GO:0051094	positive regulation of developmental process		7.331e-07	0.005276	3.967e-05	0.0003752		95	1633	SPRY1,ACVR2A,EZH2,SEMA3A,ADM,MIF,FGF7,FGF9,MME,FST,FOXC2,SFRP2,SFRP4,RGCC,MSR1,PDPN,TENM3,PDGFD,ASPA,PDE5A,ADAM9,GATA2,SMOC2,AURKA,GJA1,PPARGC1A,CYFIP1,NFATC2,SYT1,C3,TBX5,ROR2,STMN2,TMEM119,CCNB1,TGFBR3,THBS2,THRB,CD36,TLR3,SERPINE1,PALM,IRAK3,PRKN,CDK1,CDC20,PDLIM7,ENPP2,SERPINF1,CHI3L1,TNFSF4,SERPINE2,HOXC11,HOXD11,ASPM,NTN1,HSPA1B,IQGAP3,PLXNA1,CNTN1,HAND2,EZR,CYP26B1,WNT7B,OSR2,IGFBP3,MYOCD,…
GO: Biological Process	GO:0070507	regulation of microtubule cytoskeleton organization		8.385e-07	0.006035	4.503e-05	0.000426		23	203	KIF18A,MAP2,FGF13,TACC3,STIL,SPAG5,GAS2L1,TPX2,CEP131,PLK4,AURKA,NEK2,PSRC1,STMN2,CCNF,SKA1,PLK1,HSPA1B,POC1A,FSD1,RIPOR2,KIF11,SKA3
GO: Biological Process	GO:0009887	animal organ morphogenesis		8.507e-07	0.006123	4.535e-05	0.000429		77	1241	SPRY1,LRRK2,ACTC1,ACTG2,GREB1L,FANCD2,SEMA3A,ADM,GPC4,MKI67,FGF7,FGF9,FHL1,FST,FOXF1,FOXC2,FOXO1,SFRP2,SFRP4,STIL,LRIG3,TENM3,GAS1,GATA2,STC1,GJA1,SULF2,TIMELESS,SDK1,TBX5,PRICKLE1,ROR1,ROR2,TMEM119,ADAMTS5,TNFRSF11B,RSPO3,TGFBR3,THRB,SERPINE1,VIT,PHLDA2,TTN,PGR,HOXA13,HOXC9,HOXC11,HOXD10,HOXD11,RECQL4,CYP7B1,NTN1,PLXNA1,HAND2,EZR,COL7A1,SDK2,CYP26B1,POC1A,WNT7B,OSR2,ID3,CPE,SLC40A1,CRIP1,FAM20A,…
GO: Biological Process	GO:0033044	regulation of chromosome organization		8.63e-07	0.006211	4.567e-05	0.000432		34	384	LRRK2,MCM2,CDC45,NDC80,FEN1,MKI67,TACC3,BIRC5,CDCA5,GATA2,PPARGC1A,NEK2,SUV39H1,BUB1,BUB1B,H1-10,CCNB1,CDC6,CDC20,TOP2A,AURKB,PTTG1,CENPE,CENPF,TRIP13,TTK,RECQL4,PLK1,MYOCD,ESPL1,DLGAP5,DDX11,CDT1,PIWIL2
GO: Biological Process	GO:0006323	DNA packaging		8.929e-07	0.006426	4.691e-05	0.0004437		24	219	NUSAP1,CENPW,HJURP,MCM2,ASF1B,CENPI,CDCA5,NCAPG,SUV39H1,H1-10,NCAPH,CCNB1,H2AX,CDK1,TOP2A,CENPA,OIP5,NCAPH2,TTN,CENPM,CENPO,KNL1,CHAF1A,CENPU
GO: Biological Process	GO:0034501	protein localization to kinetochore		9.277e-07	0.006676	4.838e-05	0.0004576		7	17	NDC80,CDK1,AURKB,TTK,CDT1,KNL1,HASPIN
GO: Biological Process	GO:0040012	regulation of locomotion		9.99e-07	0.00719	5.173e-05	0.0004893		75	1203	TP53INP1,LRRK2,MCAM,MCC,CYGB,F2R,SEMA3A,ADRA2A,MTUS1,MIF,FGF7,FGF9,GPNMB,ARRDC3,MMP12,FOXF1,FOXC2,SFRP2,GTSE1,RGCC,APOD,PDPN,PLPP3,PDGFD,PHACTR1,ADAM9,GATA2,SMOC2,MSTN,BDKRB1,STC1,IGSF10,PPARGC1A,BST2,CCN3,TBX5,GPI,ROR2,TGFBR3,THBS4,SERPINE1,SYNPO2,ENPP2,SERPINF1,PHLDA2,PGR,TNFSF4,SERPINE2,NTN1,PLXNA1,IGFBP3,CSNK2B,MYOCD,IL6,IL6R,IL6ST,DOCK4,CYP1B1,RIPOR2,IL18,DCN,PTGS2,PTPRO,ACKR3,KIF14,KIT,CASS…
GO: Biological Process	GO:2000145	regulation of cell motility		1.091e-06	0.007854	5.61e-05	0.0005306		71	1120	TP53INP1,MCAM,MCC,CYGB,F2R,SEMA3A,ADRA2A,MTUS1,MIF,FGF7,FGF9,GPNMB,MMP12,FOXF1,FOXC2,SFRP2,GTSE1,RGCC,APOD,PDPN,PLPP3,PDGFD,PHACTR1,ADAM9,GATA2,SMOC2,MSTN,BDKRB1,STC1,IGSF10,PPARGC1A,BST2,CCN3,TBX5,GPI,ROR2,TGFBR3,THBS4,SERPINE1,SYNPO2,ENPP2,SERPINF1,PHLDA2,PGR,TNFSF4,SERPINE2,NTN1,PLXNA1,IGFBP3,CSNK2B,MYOCD,IL6,IL6R,IL6ST,DOCK4,CYP1B1,RIPOR2,IL18,DCN,PTGS2,ACKR3,KIF14,KIT,CASS4,RARRES2,LAMA4,LGA…
GO: Biological Process	GO:0045860	positive regulation of protein kinase activity		1.141e-06	0.008211	5.824e-05	0.0005508		46	611	LRRK2,EZH2,F2R,ADRA2A,MIF,FGF13,GPNMB,DBF4B,RGCC,SAMD5,STIL,PDGFD,TPX2,PDE5A,CLSPN,ADAM9,BDKRB1,PSRC1,ROR2,CCNB1,CCND2,TLR3,TLR4,CDK1,CDC6,CENPE,CHI3L1,CKS1B,CKS2,IQGAP3,WNT7B,CSPG4,FAM20A,MAP2K6,PRLR,IL6R,IL18,RASSF2,DAB1,TELO2,KIF14,KIT,CASS4,LEP,LGALS9,CEMIP
GO: Biological Process	GO:0022403	cell cycle phase		1.246e-06	0.008968	6.316e-05	0.0005974		18	135	FANCD2,RAD54L,CHTF18,AURKA,CDC20,TOP2A,PTTG1,TRIP13,TTK,CKS2,MOV10L1,PSMC3IP,PLK1,ESPL1,EME1,BAG6,RAD51,PIWIL2
GO: Biological Process	GO:0007010	cytoskeleton organization		1.62e-06	0.01166	8.152e-05	0.0007711		95	1663	NUSAP1,KIF18A,SPRY1,CENPW,MAP2,SPC25,ACTC1,SGO1,TUBB3,ADRA2A,NDC80,FGF7,FGF13,TACC3,ANK2,KNSTRN,RGCC,TUBB,BIRC5,STIL,SPAG5,GAS2L1,TPX2,RACGAP1,CEP131,PLK4,MYBL2,PHACTR1,SPTB,EPB41L3,AURKA,NEK2,CYFIP1,BST2,SVIL,MYPN,PSRC1,KIF2C,STMN2,PARD3B,PRC1,CCNB1,TBC1D8,CCNF,PALM,DAAM2,PRKN,CDK1,CDC20,SKA1,TNXB,AURKB,SYNPO2,CENPA,CENPE,PDLIM7,TTK,TTN,HAUS8,ANLN,ASPM,SAC3D1,PLEKHH2,PLK1,HSPA1B,CNN1,EZR,KIF23,P…
GO: Biological Process	GO:0048609	multicellular organismal reproductive process		1.691e-06	0.01217	8.451e-05	0.0007993		63	964	KIF18A,FSTL3,LRRK2,ACVR2A,FANCA,FANCD2,MIF,FST,PLPP3,ASF1B,CHTF18,RACGAP1,PDE5A,CEP131,B4GALNT1,MSTN,STC1,AURKA,GJA1,ADRM1,TMEM119,NCAPH,CCNB1,DDIAS,CLDN11,THRB,PAFAH1B3,H2AX,CDC25C,TOP2A,PTTG1,ENPP2,SERPINF1,CGB3,NCAPH2,TRIP13,TTK,PGR,SERPINE2,MOV10L1,ASPM,PLK1,CYP26B1,POC1A,MAP2K6,IL18,SPATA18,BRINP1,PTGDS,PTGIS,PTGS2,CREBRF,PTX3,KIT,BAG6,KIFC1,KNL1,E2F1,PIWIL2,LEP,LGALS9,ROBO2,CFAP69
GO: Biological Process	GO:0045132	meiotic chromosome segregation		2.14e-06	0.0154	0.0001062	0.001005		15	100	SGO1,FANCD2,BUB1,BUB1B,NCAPH,TOP2A,PTTG1,NCAPH2,TRIP13,TTK,PLK1,ESPL1,EME1,NUF2,BAG6
GO: Biological Process	GO:0098764	meiosis I cell cycle phase		2.318e-06	0.01668	0.0001135	0.001073		17	127	FANCD2,RAD54L,CHTF18,AURKA,TOP2A,PTTG1,TRIP13,TTK,CKS2,MOV10L1,PSMC3IP,PLK1,ESPL1,EME1,BAG6,RAD51,PIWIL2
GO: Biological Process	GO:0098762	meiotic cell cycle phase		2.318e-06	0.01668	0.0001135	0.001073		17	127	FANCD2,RAD54L,CHTF18,AURKA,TOP2A,PTTG1,TRIP13,TTK,CKS2,MOV10L1,PSMC3IP,PLK1,ESPL1,EME1,BAG6,RAD51,PIWIL2
GO: Biological Process	GO:0061448	connective tissue development		2.381e-06	0.01714	0.0001158	0.001095		29	314	FGF9,ARRDC3,FOXC2,SFRP2,PDGFD,MKX,STC1,PPARGC1A,SULF2,CCN3,ADRM1,ROR2,THRB,VIT,CHI3L1,HOXD11,HAND2,COL7A1,POC1A,WNT7B,OSR2,CRIP1,CTSK,IL6R,ITGB8,DLX2,LEP,LUM,MAF
GO: Biological Process	GO:0051988	regulation of attachment of spindle microtubules to kinetochore		2.583e-06	0.01859	0.0001241	0.001174		6	13	KNSTRN,SPAG5,RACGAP1,NEK2,CCNB1,CENPE
GO: Biological Process	GO:0000279	M phase		2.587e-06	0.01862	0.0001241	0.001174		17	128	FANCD2,RAD54L,CHTF18,AURKA,CDC20,TOP2A,PTTG1,TRIP13,CKS2,MOV10L1,PSMC3IP,PLK1,ESPL1,EME1,BAG6,RAD51,PIWIL2
GO: Biological Process	GO:0072001	renal system development		2.663e-06	0.01916	0.0001269	0.0012		30	333	SPRY1,FSTL3,LRRK2,GREB1L,MME,FOXF1,FOXC2,PDGFD,SULF2,TIMELESS,NOTCH3,CENPF,SERPINF1,HOXC11,HOXD11,COL4A1,COL4A4,CYP26B1,RRM2B,WNT7B,OSR2,ID3,MYOCD,IL6R,DCHS2,DCN,PTPRO,BAG6,CEP55,ROBO2
GO: Biological Process	GO:0016321	female meiosis chromosome segregation		2.729e-06	0.01964	0.0001292	0.001222		5	8	NCAPH,TOP2A,NCAPH2,TTK,PLK1
GO: Biological Process	GO:0032504	multicellular organism reproduction		2.808e-06	0.02021	0.0001321	0.001249		63	979	KIF18A,FSTL3,LRRK2,ACVR2A,FANCA,FANCD2,MIF,FST,PLPP3,ASF1B,CHTF18,RACGAP1,PDE5A,CEP131,B4GALNT1,MSTN,STC1,AURKA,GJA1,ADRM1,TMEM119,NCAPH,CCNB1,DDIAS,CLDN11,THRB,PAFAH1B3,H2AX,CDC25C,TOP2A,PTTG1,ENPP2,SERPINF1,CGB3,NCAPH2,TRIP13,TTK,PGR,SERPINE2,MOV10L1,ASPM,PLK1,CYP26B1,POC1A,MAP2K6,IL18,SPATA18,BRINP1,PTGDS,PTGIS,PTGS2,CREBRF,PTX3,KIT,BAG6,KIFC1,KNL1,E2F1,PIWIL2,LEP,LGALS9,ROBO2,CFAP69
GO: Biological Process	GO:0051093	negative regulation of developmental process		2.852e-06	0.02053	0.0001333	0.001261		73	1194	ABCA1,TP53INP1,FSTL3,MAP2,LRRK2,EZH2,SEMA3A,ZNF608,MIF,FGF9,FGF13,FST,FOXC2,FOXM1,FOXO1,SFRP2,RGCC,GAS2L1,MKX,MBNL3,GATA2,MSTN,INPP4B,GJA1,PPARGC1A,NFATC2,NOTCH3,CCN3,TBX5,CCDC85B,PRICKLE1,STMN2,TMEM119,TNFRSF11B,TGFBR3,THBS2,THBS4,THRB,ABCA5,CD36,TLR3,TLR4,SERPINE1,DAAM2,PRKN,TNR,SERPINF1,TNFSF4,ASPM,NTN1,HAND2,COL4A2,WNT7B,ID3,CPE,CSPG4,MYOCD,CTSK,IL6,IL18,DAB1,BRINP1,DCN,BCL2L12,PTPRO,KCNK2,MA…
GO: Biological Process	GO:0034508	centromere complex assembly		3.334e-06	0.02399	0.0001548	0.001464		11	56	CENPW,HJURP,CENPI,CENPA,CENPE,CENPF,OIP5,CENPM,CENPO,KNL1,CENPU
GO: Biological Process	GO:0032465	regulation of cytokinesis		3.425e-06	0.02465	0.0001575	0.00149		14	91	RACGAP1,AURKA,SVIL,PRC1,CDC6,AURKB,DCDC1,PLK1,KIF23,FSD1,INCENP,KIF14,E2F8,KIF20A
GO: Biological Process	GO:0030155	regulation of cell adhesion		3.436e-06	0.02473	0.0001575	0.00149		53	777	ABAT,FSTL3,MBP,ZNF608,GPNMB,MMP12,FOXF1,FOXC2,SFRP2,RGCC,APOD,PDPN,TENM3,PLPP3,PDE5A,ADAM19,ADAM9,LRRC32,IL20RB,SMOC2,CD36,SERPINE1,TNR,TNXB,ENPP2,VIT,TNFSF4,JAM2,SERPINE2,PLXNA1,APBB1IP,EGFL6,IL6,PRLR,IL6R,IL6ST,CYP1B1,RIPOR2,IL18,DAB1,ITGB2,PTPRO,KIF14,RAC3,CASS4,DPP4,ECM2,LAMA4,EDIL3,LEP,LGALS9,PLXNC1,FLOT1
GO: Biological Process	GO:0010035	response to inorganic substance		3.662e-06	0.02636	0.0001668	0.001578		46	638	ABAT,CYBRD1,FSTL3,LRRK2,EZH2,FOXO1,SELENOP,FBLN5,SLC1A3,MT1E,MT1M,MT1X,MT2A,PDGFD,AKR1C3,ATP5F1D,ADAM9,PPARGC1A,SYT1,RASA4B,CACNA1G,TIMELESS,GPR37,TNFRSF11B,CCNA2,CCNB1,CD36,PRKN,CDK1,CPNE8,SERPINF1,PENK,TTN,TNFSF4,SLC40A1,CRIP1,IL6,CYP1B1,PTGS2,DDX11,KIT,RAD51,KRT14,DTYMK,LIG1,ENDOG
GO: Biological Process	GO:0044848	biological phase		3.721e-06	0.02678	0.0001684	0.001593		19	160	FANCD2,RAD54L,CHTF18,AURKA,CDC20,TOP2A,PTTG1,TRIP13,TTK,CKS2,MOV10L1,PSMC3IP,PLK1,ESPL1,EME1,PTGS2,BAG6,RAD51,PIWIL2
GO: Biological Process	GO:0048585	negative regulation of response to stimulus		3.807e-06	0.0274	0.0001712	0.00162		105	1928	SPRY1,ABAT,FSTL3,APCDD1,TRAIP,LRRK2,MCC,CARD16,EZH2,SEMA3A,ADM,ADRA2A,MIF,FGF9,ARRDC3,MMP12,FST,BICC1,FOXF1,FOXM1,FOXO1,SFRP2,SFRP4,APOD,RNF126,POLQ,DKK2,HECW1,PEG10,GAS1,PBK,GATA2,IL20RB,MSTN,GJA1,SULF2,IER3,RBMS3,BST2,SERPING1,RASA4B,TAP1,NOTCH3,CCN3,PRICKLE1,GPR37,ROR2,GREM2,TGFBR3,DDIAS,TLR3,TLR4,SERPINE1,SERPINB2,PALM,IRAK3,PRKN,TNR,CDKN2D,SERPINF1,CHRM2,TNFSF4,SLC9A3R2,SERPINE2,SERPINB9,CLI…
GO: Biological Process	GO:0040008	regulation of growth		3.914e-06	0.02817	0.0001749	0.001655		54	801	MAP2,SEMA3A,FGF9,FGF13,FHL1,IL17RB,FOXC2,SELENOP,FBLN5,SFRP2,GAS2L1,MT1E,MT1M,MT1X,MT2A,GAS1,EPB41L3,CREG1,MSTN,BDKRB1,CCN5,GJA1,CYFIP1,BST2,SUV39H1,SYT1,C3,PSRC1,CCN3,TBX5,CCDC85B,CCNB1,ZMAT3,TGFBR3,CCNB2,SERPINE1,PRKN,CDK1,TNR,CDKN2D,PTTG1,PHLDA2,SERPINE2,NTN1,HSPA1B,EZR,IGFBP3,CSF2RB,MYOCD,KCNK2,KIF14,LEP,SEMA3D,ATAD3A
GO: Biological Process	GO:0001944	vasculature development		3.938e-06	0.02834	0.0001749	0.001655		58	884	MCAM,ADM,FGF9,GPNMB,FOXF1,FOXC2,FOXM1,FOXO1,SFRP2,RGCC,APOD,PDPN,PLPP3,PDGFD,GATA2,SMOC2,GJA1,NFATC2,C3,NOTCH3,CCN3,TBX5,PRICKLE1,RSPO3,TGFBR3,THBS2,THBS4,CD36,TLR3,SERPINE1,ENPP2,SERPINF1,CHI3L1,TNFSF4,HOXA13,HAND2,COL4A1,COL4A2,COL4A4,WNT7B,CSPG4,MYOCD,IL6,IL6R,CYP1B1,IL18,DCN,ITGB2,PTGIS,PTGS2,ITGB8,ACKR3,KIT,LAMA4,LEP,E2F8,ROBO2,LTBP1
GO: Biological Process	GO:0032886	regulation of microtubule-based process		4.205e-06	0.03027	0.0001857	0.001756		24	239	KIF18A,MAP2,FGF13,TACC3,STIL,SPAG5,GAS2L1,TPX2,CEP131,PLK4,AURKA,NEK2,PSRC1,STMN2,CCNF,SKA1,PLK1,HSPA1B,POC1A,FSD1,RIPOR2,KIF11,ARMC4,SKA3
GO: Biological Process	GO:0030261	chromosome condensation		4.355e-06	0.03135	0.0001911	0.001808		10	47	NUSAP1,CDCA5,NCAPG,H1-10,NCAPH,CCNB1,CDK1,TOP2A,NCAPH2,TTN
GO: Biological Process	GO:0048646	anatomical structure formation involved in morphogenesis		4.604e-06	0.03313	0.0002008	0.001899		80	1365	SPRY1,MBP,MCAM,ACTC1,ACVR2A,ADM,FGF9,GPNMB,FOXF1,FOXC2,FOXO1,SFRP2,ANK2,RGCC,APOD,STIL,PDPN,PLPP3,MKX,ADAM9,GATA2,SMOC2,EPB41L3,NFATC2,MYPN,C3,SDK1,NOTCH3,CCN3,TBX5,GPI,PRICKLE1,ROR2,CCNG1,RSPO3,TGFBR3,THBS2,THBS4,CD36,TLR3,SERPINE1,ENPP2,SERPINF1,CHI3L1,TTN,HOXC11,HOXD11,HAND2,COL4A1,COL4A2,COL4A4,COL7A1,SDK2,WNT7B,OSR2,SLC40A1,CSPG4,FAM20A,IL6,IPMK,CYP1B1,RIPOR2,IL18,DCN,ITGB2,PTGFRN,PTGIS,PTGS…
GO: Biological Process	GO:2001251	negative regulation of chromosome organization		4.902e-06	0.03528	0.0002113	0.001999		19	163	MCM2,NDC80,BIRC5,BUB1,BUB1B,H1-10,CCNB1,CDC20,TOP2A,AURKB,PTTG1,CENPE,CENPF,TRIP13,TTK,RECQL4,PLK1,ESPL1,CDT1
GO: Biological Process	GO:0051383	kinetochore organization		4.903e-06	0.03529	0.0002113	0.001999		7	21	CENPW,NDC80,CENPA,CENPE,CENPF,NUF2,CDT1
GO: Biological Process	GO:0000022	mitotic spindle elongation		5.963e-06	0.04291	0.0002554	0.002416		5	9	RACGAP1,PRC1,AURKB,KIF23,KIF4A
GO: Biological Process	GO:0072358	cardiovascular system development		6.132e-06	0.04413	0.0002611	0.00247		58	897	MCAM,ADM,FGF9,GPNMB,FOXF1,FOXC2,FOXM1,FOXO1,SFRP2,RGCC,APOD,PDPN,PLPP3,PDGFD,GATA2,SMOC2,GJA1,NFATC2,C3,NOTCH3,CCN3,TBX5,PRICKLE1,RSPO3,TGFBR3,THBS2,THBS4,CD36,TLR3,SERPINE1,ENPP2,SERPINF1,CHI3L1,TNFSF4,HOXA13,HAND2,COL4A1,COL4A2,COL4A4,WNT7B,CSPG4,MYOCD,IL6,IL6R,CYP1B1,IL18,DCN,ITGB2,PTGIS,PTGS2,ITGB8,ACKR3,KIT,LAMA4,LEP,E2F8,ROBO2,LTBP1
GO: Biological Process	GO:0033674	positive regulation of kinase activity		6.218e-06	0.04475	0.0002624	0.002482		46	651	LRRK2,EZH2,F2R,ADRA2A,MIF,FGF13,GPNMB,DBF4B,RGCC,SAMD5,STIL,PDGFD,TPX2,PDE5A,CLSPN,ADAM9,BDKRB1,PSRC1,ROR2,CCNB1,CCND2,TLR3,TLR4,CDK1,CDC6,CENPE,CHI3L1,CKS1B,CKS2,IQGAP3,WNT7B,CSPG4,FAM20A,MAP2K6,PRLR,IL6R,IL18,RASSF2,DAB1,TELO2,KIF14,KIT,CASS4,LEP,LGALS9,CEMIP
GO: Biological Process	GO:0045926	negative regulation of growth		6.235e-06	0.04487	0.0002624	0.002482		27	295	MAP2,SEMA3A,FGF13,FHL1,SFRP2,GAS2L1,MT1E,MT1M,MT1X,MT2A,GAS1,MSTN,BDKRB1,GJA1,BST2,PSRC1,CCN3,TBX5,CCDC85B,ZMAT3,TNR,CDKN2D,SERPINE2,NTN1,HSPA1B,KCNK2,SEMA3D
GO: Biological Process	GO:0051984	positive regulation of chromosome segregation		6.657e-06	0.04791	0.0002739	0.002591		8	30	FEN1,CCNB1,CDC6,CENPE,ESPL1,DLGAP5,DDX11,CDT1
GO: Biological Process	GO:0007127	meiosis I		6.66e-06	0.04793	0.0002739	0.002591		16	123	FANCD2,RAD54L,CHTF18,AURKA,TOP2A,PTTG1,TRIP13,CKS2,MOV10L1,PSMC3IP,PLK1,ESPL1,EME1,BAG6,RAD51,PIWIL2
GO: Biological Process	GO:0051326	telophase		6.66e-06	0.04793	0.0002739	0.002591		16	123	FANCD2,RAD54L,CHTF18,AURKA,TOP2A,PTTG1,TRIP13,CKS2,MOV10L1,PSMC3IP,PLK1,ESPL1,EME1,BAG6,RAD51,PIWIL2
GO: Biological Process	GO:0007134	meiotic telophase I		6.66e-06	0.04793	0.0002739	0.002591		16	123	FANCD2,RAD54L,CHTF18,AURKA,TOP2A,PTTG1,TRIP13,CKS2,MOV10L1,PSMC3IP,PLK1,ESPL1,EME1,BAG6,RAD51,PIWIL2
GO: Biological Process	GO:0051674	localization of cell		7.09e-06	0.05103	0.0002883	0.002727		104	1932	TP53INP1,APCDD1,LRRK2,MCAM,MCC,CYGB,F2R,SEMA3A,ADRA2A,MTUS1,MIF,GPC4,FGF7,FGF9,FGF13,GPNMB,MMP12,FOXF1,FOXC2,SFRP2,GTSE1,RGCC,APOD,ACKR4,PDPN,PLPP3,PDGFD,CEP131,DEPDC1B,PHACTR1,ADAM9,GATA2,DNER,SMOC2,MSTN,BDKRB1,GFRA1,STC1,IGSF10,GJA1,PPARGC1A,NFATC2,BST2,CCN3,TBX5,GPI,ROR2,TGFBR3,THBS4,SERPINE1,CDK1,TNR,SYNPO2,ENPP2,SERPINF1,PHLDA2,PGR,TNFSF4,JAM2,SERPINE2,ANLN,ASPM,CYP7B1,NTN1,PLXNA1,PKN3,HAND2…
GO: Biological Process	GO:0048870	cell motility		7.09e-06	0.05103	0.0002883	0.002727		104	1932	TP53INP1,APCDD1,LRRK2,MCAM,MCC,CYGB,F2R,SEMA3A,ADRA2A,MTUS1,MIF,GPC4,FGF7,FGF9,FGF13,GPNMB,MMP12,FOXF1,FOXC2,SFRP2,GTSE1,RGCC,APOD,ACKR4,PDPN,PLPP3,PDGFD,CEP131,DEPDC1B,PHACTR1,ADAM9,GATA2,DNER,SMOC2,MSTN,BDKRB1,GFRA1,STC1,IGSF10,GJA1,PPARGC1A,NFATC2,BST2,CCN3,TBX5,GPI,ROR2,TGFBR3,THBS4,SERPINE1,CDK1,TNR,SYNPO2,ENPP2,SERPINF1,PHLDA2,PGR,TNFSF4,JAM2,SERPINE2,ANLN,ASPM,CYP7B1,NTN1,PLXNA1,PKN3,HAND2…
GO: Biological Process	GO:0045840	positive regulation of mitotic nuclear division		7.978e-06	0.05742	0.0003226	0.003051		11	61	NUSAP1,RGCC,BIRC5,CDCA5,AURKA,UBE2C,CENPE,HOXA13,ESPL1,DLGAP5,CDT1
GO: Biological Process	GO:0048589	developmental growth		8.259e-06	0.05944	0.0003321	0.003141		54	822	SPRY1,MAP2,EZH2,SEMA3A,ADM,FGF7,FGF9,FGF13,FOXC2,SFRP2,APBA2,GINS4,APOD,STIL,SLC1A2,GAS1,MSTN,DIPK2A,STC1,IGSF10,AURKA,GJA1,CYFIP1,SUV39H1,SYT1,C3,CCN3,TBX5,CCNB1,TGFBR3,SERPINE1,PRKN,CDK1,TNR,VIT,PHLDA2,TTN,HOXD11,ASPM,NTN1,PLXNA1,EZR,COL7A1,POC1A,WNT7B,MYOCD,PRLR,IL6R,PTGFRN,PTX3,KCNK2,DVL1,LEP,SEMA3D
GO: Biological Process	GO:0071168	protein localization to chromatin		8.449e-06	0.0608	0.0003378	0.003195		12	73	CENPW,HJURP,EZH2,CENPI,CDCA5,CENPA,OIP5,CENPM,PLK1,CENPO,KNL1,CENPU
GO: Biological Process	GO:0001890	placenta development		8.789e-06	0.06325	0.0003495	0.003306		20	185	ADM,MME,PLK4,ADAM19,PEG10,GATA2,STC1,GJA1,CCNF,RSPO3,SERPINE1,PHLDA2,WNT7B,DCN,PTGIS,PTGS2,ITGB8,KRT19,LEP,E2F8
GO: Biological Process	GO:0044774	mitotic DNA integrity checkpoint		8.975e-06	0.06459	0.0003549	0.003357		15	112	GTSE1,RGCC,CLSPN,AURKA,IER3,CCNB1,CCNG1,ORC1,CDK1,CDC6,CDC25C,TOP2A,EME1,E2F1,E2F8
GO: Biological Process	GO:0001501	skeletal system development		9.501e-06	0.06838	0.0003736	0.003534		42	582	ACVR2A,FGF9,FST,FOXC2,SFRP2,SFRP4,GAS1,STC1,GJA1,SULF2,CCN3,ROR2,TMEM119,TNFRSF11B,THRB,CLEC3B,VIT,CHI3L1,HOXA13,HOXC9,HOXC10,HOXC11,HOXD10,HOXD11,RECQL4,HAND2,COL7A1,CYP26B1,POC1A,ADAMTS4,WNT7B,OSR2,PRELP,CTSK,RASSF2,ITGB8,DLX1,DLX2,KIT,LEP,LUM,MAF
GO: Biological Process	GO:0001568	blood vessel development		1.017e-05	0.07317	0.0003977	0.003761		55	849	MCAM,ADM,FGF9,GPNMB,FOXF1,FOXC2,FOXM1,FOXO1,SFRP2,RGCC,APOD,PLPP3,PDGFD,GATA2,SMOC2,GJA1,C3,NOTCH3,CCN3,TBX5,PRICKLE1,RSPO3,TGFBR3,THBS2,THBS4,CD36,TLR3,SERPINE1,ENPP2,SERPINF1,CHI3L1,TNFSF4,HOXA13,HAND2,COL4A1,COL4A2,COL4A4,WNT7B,CSPG4,MYOCD,IL6,IL6R,CYP1B1,IL18,DCN,ITGB2,PTGIS,PTGS2,ITGB8,ACKR3,LAMA4,LEP,E2F8,ROBO2,LTBP1
GO: Biological Process	GO:0009790	embryo development		1.089e-05	0.0784	0.0004238	0.004008		74	1263	MBP,ACVR2A,SEMA3A,ADM,FGF9,FOXF1,FOXC2,SFRP2,APBA2,GINS4,BIRC5,STIL,LRIG3,PLPP3,ASF1B,RACGAP1,PLK4,GAS1,GATA2,GJA1,NEK2,SULF2,SUV39H1,TIMELESS,TBX5,GPI,PRICKLE1,ROR2,CCNB1,GREM2,RSPO3,TGFBR3,CCNB2,CDK1,TOP2A,PHLDA2,TTN,HOXA13,CKS1B,CKS2,HOXC9,HOXC10,HOXC11,HOXD10,HOXD11,NTN1,HAND2,COL4A2,COL7A1,CYP26B1,WNT7B,OSR2,ID3,IPMK,RIPOR2,ITGB2,MAFB,DLX1,DLX2,KIT,BAG6,CDON,RARRES2,FOXP2,KRT19,AFF3,DVL1,CEN…
GO: Biological Process	GO:0000076	DNA replication checkpoint		1.101e-05	0.07925	0.0004261	0.00403		6	16	CDC45,CLSPN,TIMELESS,ORC1,CDC6,CDT1
GO: Biological Process	GO:0044703	multi-organism reproductive process		1.14e-05	0.08206	0.0004388	0.004151		69	1154	KIF18A,ABAT,FSTL3,LRRK2,ACVR2A,FANCA,FANCD2,ADM,ADRA2A,MIF,MMP12,FST,SELENOP,PLPP3,ASF1B,CHTF18,RACGAP1,PDE5A,CEP131,B4GALNT1,STC1,AURKA,GJA1,GLRB,ADRM1,TMEM119,NCAPH,CCNB1,DDIAS,CLDN11,THRB,PAFAH1B3,H2AX,CDK1,CDC25C,TOP2A,PTTG1,CGB3,NCAPH2,TRIP13,TTK,PGR,SERPINE2,HOXD10,HOXD11,MOV10L1,ASPM,PLK1,CYP26B1,POC1A,PRLR,IL18,PSG1,PSG2,PSG4,SPATA18,PTGDS,PTGIS,PTGS2,PTX3,KIT,BAG6,KIFC1,KNL1,E2F1,PIWIL2,…
GO: Biological Process	GO:0051255	spindle midzone assembly		1.158e-05	0.08334	0.0004409	0.004171		5	10	RACGAP1,AURKB,KIF23,CCDC69,KIF4A
GO: Biological Process	GO:0051231	spindle elongation		1.158e-05	0.08334	0.0004409	0.004171		5	10	RACGAP1,PRC1,AURKB,KIF23,KIF4A
GO: Biological Process	GO:0045737	positive regulation of cyclin-dependent protein serine/threonine kinase activity		1.438e-05	0.1035	0.0005448	0.005153		8	33	RGCC,STIL,PSRC1,CCNB1,CCND2,CDC6,CKS1B,CKS2
GO: Biological Process	GO:0035295	tube development		1.544e-05	0.1111	0.0005819	0.005504		74	1276	KIF18A,SPRY1,FSTL3,MCAM,GREB1L,ADM,FGF7,FGF9,MME,GPNMB,FOXF1,FOXC2,FOXM1,SFRP2,RGCC,APOD,STIL,PDPN,GAS1,GATA2,SMOC2,GJA1,C3,TIMELESS,NOTCH3,CCN3,TBX5,ADRM1,PRICKLE1,CCNB1,RSPO3,TGFBR3,THBS2,THBS4,THRB,CD36,TLR3,SERPINE1,ENPP2,SERPINF1,CHI3L1,PGR,HOXA13,SERPINE2,HOXD11,NTN1,HAND2,COL4A1,COL4A2,COL4A4,WNT7B,CSNK2B,CSPG4,MYOCD,IL6,IPMK,CYP1B1,IL18,DAB1,DCN,ITGB2,PTGIS,PTGS2,ITGB8,ACKR3,KIT,BAG6,RARR…
GO: Biological Process	GO:0006336	DNA replication-independent nucleosome assembly		1.612e-05	0.116	0.0006042	0.005715		10	54	CENPW,HJURP,ASF1B,CENPI,CENPA,OIP5,CENPM,CENPO,KNL1,CENPU
GO: Biological Process	GO:0001659	temperature homeostasis		1.621e-05	0.1167	0.0006045	0.005718		19	177	ABAT,FABP5,ALDH1A1,ARRDC3,FOXC2,FOXO1,GJA1,PPARGC1A,NOVA1,ADAMTS5,CD36,TLR4,HOXC10,MAP2K6,PRLR,IL18,PTGS2,LAMA4,LEP
GO: Biological Process	GO:0072359	circulatory system development		1.633e-05	0.1175	0.0006057	0.00573		76	1323	SPRY1,MCAM,ACTC1,GREB1L,ADM,FGF9,GPNMB,BICC1,FOXF1,FOXC2,FOXM1,FOXO1,SFRP2,ANK2,RGCC,APOD,STIL,PDPN,PLPP3,PDGFD,ADAM19,GATA2,SMOC2,DIPK2A,GJA1,NFATC2,C3,NOTCH3,CCN3,TBX5,PRICKLE1,CCNB1,RSPO3,TGFBR3,THBS2,THBS4,CD36,TLR3,SERPINE1,CDK1,PDLIM7,ENPP2,SERPINF1,CHI3L1,TTN,TNFSF4,HOXA13,HAND2,COL4A1,COL4A2,COL4A4,WNT7B,ID3,CPE,CRIP1,CSPG4,MYOCD,IL6,IL6R,CYP1B1,IL18,DCN,ITGB2,PTGIS,PTGS2,ITGB8,ACKR3,KCNK…
GO: Biological Process	GO:0033043	regulation of organelle organization		1.644e-05	0.1183	0.0006063	0.005735		79	1391	NUSAP1,KIF18A,MAP2,LRRK2,MCM2,CDC45,NDC80,FEN1,MKI67,FGF13,TACC3,RGCC,BIRC5,STIL,SPAG5,GAS2L1,TPX2,CEP131,CDCA5,PLK4,SPTB,GATA2,AURKA,PPARGC1A,NEK2,CYFIP1,IER3,BST2,SUV39H1,BUB1,BUB1B,SYT1,MLLT11,MGARP,PSRC1,H1-10,UBE2C,STMN2,CCNB1,PKMYT1,TBC1D8,CCNF,PRKN,CDC6,CDC20,CDC25C,SKA1,TOP2A,AURKB,PTTG1,SYNPO2,CENPE,CENPF,TRIP13,TTK,HOXA13,LRFN4,ANLN,RECQL4,PLEKHH2,PLK1,HSPA1B,EZR,POC1A,FSD1,MYOCD,ESPL1,…
GO: Biological Process	GO:0007076	mitotic chromosome condensation		1.651e-05	0.1188	0.0006063	0.005735		6	17	NUSAP1,CDCA5,NCAPG,NCAPH,NCAPH2,TTN
GO: Biological Process	GO:0051785	positive regulation of nuclear division		1.7e-05	0.1223	0.000621	0.005874		12	78	NUSAP1,RGCC,BIRC5,CDCA5,AURKA,UBE2C,CENPE,HOXA13,ESPL1,DLGAP5,CDT1,PIWIL2
GO: Biological Process	GO:0014812	muscle cell migration		1.819e-05	0.1309	0.0006612	0.006254		16	133	MIF,FGF9,PDGFD,MSTN,PPARGC1A,CCN3,THBS4,SERPINE1,PGR,PLXNA1,IGFBP3,MYOCD,IL6ST,DOCK4,CYP1B1,IL18
GO: Biological Process	GO:0061641	CENP-A containing chromatin organization		1.848e-05	0.133	0.0006617	0.006259		9	44	CENPW,HJURP,CENPI,CENPA,OIP5,CENPM,CENPO,KNL1,CENPU
GO: Biological Process	GO:0061644	protein localization to CENP-A containing chromatin		1.848e-05	0.133	0.0006617	0.006259		9	44	CENPW,HJURP,CENPI,CENPA,OIP5,CENPM,CENPO,KNL1,CENPU
GO: Biological Process	GO:0034080	CENP-A containing nucleosome assembly		1.848e-05	0.133	0.0006617	0.006259		9	44	CENPW,HJURP,CENPI,CENPA,OIP5,CENPM,CENPO,KNL1,CENPU
GO: Biological Process	GO:0051656	establishment of organelle localization		1.861e-05	0.1339	0.0006618	0.006259		52	804	NUSAP1,KIF18A,SPRY1,MAP2,LRRK2,NDC80,TACC3,FOXF1,TUBB,BIRC5,STIL,SPAG5,CEP131,CDCA5,PLK4,GATA2,DIPK2A,NEK2,MGARP,PSRC1,KIF2C,PARD3B,CCNB1,TBC1D8,PRKN,CDK1,CENPA,CENPE,CENPF,HAUS8,NTN1,PLK1,EZR,COL7A1,KIF23,POC1A,ESPL1,IL13RA2,DLGAP5,NUF2,KIF14,FAM83D,CDT1,KIT,RAB27B,KIFC1,KIF22,ARMC4,CDCA8,SAPCD2,LGALS9,CEP55
GO: Biological Process	GO:0071241	cellular response to inorganic substance		1.867e-05	0.1343	0.0006618	0.006259		23	244	FSTL3,LRRK2,FOXO1,MT1E,MT1M,MT1X,MT2A,AKR1C3,PPARGC1A,SYT1,RASA4B,TIMELESS,CCNA2,CCNB1,PRKN,CPNE8,SERPINF1,TNFSF4,SLC40A1,PTGS2,DDX11,RAD51,ENDOG
GO: Biological Process	GO:0071902	positive regulation of protein serine/threonine kinase activity		1.908e-05	0.1373	0.0006701	0.006338		30	368	LRRK2,EZH2,F2R,ADRA2A,MIF,DBF4B,RGCC,SAMD5,STIL,PDGFD,PDE5A,ADAM9,PSRC1,ROR2,CCNB1,CCND2,TLR4,CDK1,CDC6,CKS1B,CKS2,IQGAP3,WNT7B,CSPG4,FAM20A,MAP2K6,TELO2,KIT,LGALS9,CEMIP
GO: Biological Process	GO:0034724	DNA replication-independent nucleosome organization		1.909e-05	0.1374	0.0006701	0.006338		10	55	CENPW,HJURP,ASF1B,CENPI,CENPA,OIP5,CENPM,CENPO,KNL1,CENPU
GO: Biological Process	GO:0009628	response to abiotic stimulus		1.945e-05	0.14	0.0006795	0.006427		78	1375	ABAT,TP53INP1,CYGB,CARD16,FANCD2,ADM,SCN1A,SCN2A,FEN1,MME,FBXO32,TACC3,RAD54L,FOXO1,SFRP2,RGCC,DTL,SLC1A2,SLC1A3,RAD51AP1,PBK,MSTN,BDKRB1,STC1,GJA1,PPARGC1A,CYFIP1,SUV39H1,TIMELESS,MGARP,CACNB4,CASP1,CCNA2,CCNB1,TAFA2,CCND2,TGFBR3,DDIAS,CD36,TLR3,TLR4,H2AX,PALM,CDC25A,CDH8,AURKB,CDKN2D,SERPINF1,PENK,CHI3L1,TTN,SERPINE2,HSPA1B,USP53,SLC25A27,POLD1,CRIP1,PPL,MYOCD,PRKG2,CTSS,RIPOR2,IL18,DCN,PTGIS,P…
GO: Biological Process	GO:0009968	negative regulation of signal transduction		2.002e-05	0.1441	0.0006961	0.006584		84	1513	SPRY1,FSTL3,APCDD1,TRAIP,LRRK2,MCC,CARD16,EZH2,ADM,ADRA2A,MIF,FGF9,ARRDC3,MMP12,FST,BICC1,FOXM1,FOXO1,SFRP2,SFRP4,APOD,RNF126,DKK2,HECW1,PEG10,GAS1,PBK,GATA2,MSTN,SULF2,IER3,RBMS3,RASA4B,NOTCH3,CCN3,PRICKLE1,GPR37,ROR2,GREM2,TGFBR3,DDIAS,TLR3,TLR4,SERPINE1,PALM,IRAK3,PRKN,CDKN2D,CHRM2,TNFSF4,SLC9A3R2,SERPINE2,CLIC2,CYP7B1,SAC3D1,NTN1,HSPA1B,HOMER2,EZR,CYP26B1,DEPTOR,RRM2B,WNT7B,IGFBP3,MYOCD,IL6,I…
GO: Biological Process	GO:0000727	double-strand break repair via break-induced replication		2.061e-05	0.1484	0.0007132	0.006746		5	11	MCM2,MCM5,CDC45,GINS4,GINS2
GO: Biological Process	GO:0009612	response to mechanical stimulus		2.127e-05	0.1531	0.0007326	0.00693		23	246	SCN1A,SLC1A3,BDKRB1,GJA1,CASP1,CCNB1,CD36,TLR3,TLR4,CHI3L1,TTN,SERPINE2,USP53,PPL,RIPOR2,IL18,DCN,PTGS2,KCNJ2,KCNK2,KIT,FOXP2,ENDOG
GO: Biological Process	GO:2000147	positive regulation of cell motility		2.257e-05	0.1624	0.0007734	0.007315		44	644	MCAM,F2R,SEMA3A,ADRA2A,MIF,FGF7,FGF9,GPNMB,FOXF1,FOXC2,GTSE1,PDPN,PLPP3,PDGFD,ADAM9,GATA2,SMOC2,MSTN,BDKRB1,GPI,ROR2,THBS4,SERPINE1,SYNPO2,ENPP2,PGR,TNFSF4,NTN1,IL6,IL6R,IL6ST,DOCK4,CYP1B1,RIPOR2,IL18,PTGS2,ACKR3,KIT,CASS4,RARRES2,LGALS9,CEMIP,SEMA3D,CFAP69
GO: Biological Process	GO:0007276	gamete generation		2.276e-05	0.1638	0.0007762	0.007342		51	789	KIF18A,FSTL3,LRRK2,ACVR2A,FANCA,FANCD2,MIF,FST,PLPP3,ASF1B,CHTF18,RACGAP1,PDE5A,CEP131,B4GALNT1,AURKA,GJA1,ADRM1,TMEM119,NCAPH,CCNB1,DDIAS,CLDN11,PAFAH1B3,H2AX,CDC25C,TOP2A,PTTG1,CGB3,NCAPH2,TRIP13,TTK,PGR,MOV10L1,ASPM,PLK1,CYP26B1,POC1A,IL18,SPATA18,PTGDS,PTGS2,PTX3,KIT,BAG6,KIFC1,KNL1,E2F1,PIWIL2,LEP,CFAP69
GO: Biological Process	GO:0051272	positive regulation of cellular component movement		2.575e-05	0.1853	0.0008743	0.00827		45	668	MAP2,MCAM,F2R,SEMA3A,ADRA2A,MIF,FGF7,FGF9,GPNMB,FOXF1,FOXC2,GTSE1,PDPN,PLPP3,PDGFD,ADAM9,GATA2,SMOC2,MSTN,BDKRB1,GPI,ROR2,THBS4,SERPINE1,SYNPO2,ENPP2,PGR,TNFSF4,NTN1,IL6,IL6R,IL6ST,DOCK4,CYP1B1,RIPOR2,IL18,PTGS2,ACKR3,KIT,CASS4,RARRES2,LGALS9,CEMIP,SEMA3D,CFAP69
GO: Biological Process	GO:0010941	regulation of cell death		2.613e-05	0.1881	0.0008829	0.008351		103	1969	TP53INP1,LRRK2,ACTC1,CARD16,F2R,ADM,CSRNP3,MIF,GPNMB,FBXO32,FOXC2,FOXO1,SFRP2,SFRP4,ANK2,RGCC,BIRC5,STIL,PDPN,AKR1C3,PDE5A,ACSL5,MYBL2,GABRB3,CERKL,GAS1,GATA2,MSTN,DIPK2A,AURKA,CCN5,GJA1,PPARGC1A,IER3,BUB1,MLLT11,CCN3,GPI,GPR37,CASP1,CCND2,CCNG1,ZMAT3,TGFBR3,DDIAS,CD36,TLR3,TLR4,SERPINE1,SERPINB2,IRAK3,PRKN,CDK1,TOP2A,AURKB,CDKN2D,PDE1A,PDK4,SERPINF1,PGR,TNFSF4,HOXA13,SERPINB9,RETREG1,PLK1,HSPA1B…
GO: Biological Process	GO:0019953	sexual reproduction		2.762e-05	0.1988	0.0009288	0.008785		59	966	KIF18A,ABAT,FSTL3,LRRK2,ACVR2A,FANCA,FANCD2,MIF,FST,SELENOP,PLPP3,ASF1B,CHTF18,RACGAP1,PDE5A,CEP131,B4GALNT1,AURKA,GJA1,GLRB,ADRM1,TMEM119,NCAPH,CCNB1,DDIAS,CLDN11,THRB,PAFAH1B3,H2AX,CDK1,CDC25C,TOP2A,PTTG1,CGB3,NCAPH2,TRIP13,TTK,PGR,SERPINE2,HOXD10,HOXD11,MOV10L1,ASPM,PLK1,CYP26B1,POC1A,IL18,SPATA18,PTGDS,PTGS2,PTX3,KIT,BAG6,KIFC1,KNL1,E2F1,PIWIL2,LEP,CFAP69
GO: Biological Process	GO:0120163	negative regulation of cold-induced thermogenesis		3.233e-05	0.2326	0.001082	0.01024		9	47	ALDH1A1,ARRDC3,FOXC2,NOVA1,ADAMTS5,TLR4,HOXC10,MAP2K6,LAMA4
GO: Biological Process	GO:1902806	regulation of cell cycle G1/S phase transition		3.306e-05	0.2379	0.001101	0.01041		21	219	EZH2,CDC45,GPNMB,FHL1,GTSE1,RGCC,PDPN,GAS1,AURKA,CACNB4,CCNB1,CCND2,CDK1,CDC6,CDC25C,CDKN2D,KIF14,FAM83D,E2F1,E2F8,HASPIN
GO: Biological Process	GO:0007626	locomotory behavior		3.32e-05	0.2389	0.001101	0.01041		23	253	ABAT,LRRK2,SCN1A,ARRDC3,SELENOP,APBA2,PREX2,ANKFN1,GLRB,NOVA1,CACNB4,GPR37,CCND2,PRKN,TNR,RASD2,PENK,HOXD10,DAB1,KCND2,DPP4,LSAMP,RCAN2
GO: Biological Process	GO:1904031	positive regulation of cyclin-dependent protein kinase activity		3.532e-05	0.2542	0.001166	0.01103		8	37	RGCC,STIL,PSRC1,CCNB1,CCND2,CDC6,CKS1B,CKS2
GO: Biological Process	GO:0030199	collagen fibril organization		3.612e-05	0.2599	0.001187	0.01123		10	59	LOXL4,FOXC2,SFRP2,FMOD,MKX,TNXB,COL5A3,CYP1B1,DPT,LUM
GO: Biological Process	GO:0010648	negative regulation of cell communication		3.691e-05	0.2656	0.001207	0.01142		88	1632	SPRY1,FSTL3,APCDD1,TRAIP,LRRK2,MCC,CARD16,EZH2,ADM,ADRA2A,MIF,FGF9,ARRDC3,MMP12,FST,BICC1,FOXM1,FOXO1,SFRP2,SFRP4,APOD,RNF126,DKK2,HECW1,PEG10,GAS1,PBK,GATA2,MSTN,SULF2,IER3,RBMS3,RASA4B,NOTCH3,CCN3,PRICKLE1,GPR37,ROR2,GREM2,TGFBR3,DDIAS,TLR3,TLR4,SERPINE1,PALM,IRAK3,PRKN,TNR,CDKN2D,CHRM2,TNFSF4,SLC9A3R2,SERPINE2,CLIC2,CYP7B1,SAC3D1,NTN1,HSPA1B,HOMER2,EZR,CYP26B1,DEPTOR,RRM2B,WNT7B,IGFBP3,MYOCD,I…
GO: Biological Process	GO:0030335	positive regulation of cell migration		3.764e-05	0.2709	0.001226	0.01159		42	617	MCAM,F2R,SEMA3A,ADRA2A,MIF,FGF7,FGF9,GPNMB,FOXF1,FOXC2,GTSE1,PDPN,PLPP3,PDGFD,ADAM9,GATA2,SMOC2,MSTN,BDKRB1,GPI,ROR2,THBS4,SERPINE1,SYNPO2,ENPP2,PGR,TNFSF4,IL6,IL6R,IL6ST,DOCK4,CYP1B1,RIPOR2,IL18,PTGS2,ACKR3,KIT,CASS4,RARRES2,LGALS9,CEMIP,SEMA3D
GO: Biological Process	GO:0031055	chromatin remodeling at centromere		3.856e-05	0.2775	0.00125	0.01182		9	48	CENPW,HJURP,CENPI,CENPA,OIP5,CENPM,CENPO,KNL1,CENPU
GO: Biological Process	GO:0010639	negative regulation of organelle organization		4.022e-05	0.2895	0.001296	0.01226		33	440	MAP2,LRRK2,MCM2,NDC80,FGF13,RGCC,BIRC5,GAS2L1,SPTB,PPARGC1A,NEK2,IER3,BUB1,BUB1B,H1-10,STMN2,CCNB1,CCNF,PRKN,CDC20,TOP2A,AURKB,PTTG1,CENPE,CENPF,TRIP13,TTK,RECQL4,PLEKHH2,PLK1,ESPL1,CDT1,ARHGAP28
GO: Biological Process	GO:0023057	negative regulation of signaling		4.033e-05	0.2903	0.001296	0.01226		88	1636	SPRY1,FSTL3,APCDD1,TRAIP,LRRK2,MCC,CARD16,EZH2,ADM,ADRA2A,MIF,FGF9,ARRDC3,MMP12,FST,BICC1,FOXM1,FOXO1,SFRP2,SFRP4,APOD,RNF126,DKK2,HECW1,PEG10,GAS1,PBK,GATA2,MSTN,SULF2,IER3,RBMS3,RASA4B,NOTCH3,CCN3,PRICKLE1,GPR37,ROR2,GREM2,TGFBR3,DDIAS,TLR3,TLR4,SERPINE1,PALM,IRAK3,PRKN,TNR,CDKN2D,CHRM2,TNFSF4,SLC9A3R2,SERPINE2,CLIC2,CYP7B1,SAC3D1,NTN1,HSPA1B,HOMER2,EZR,CYP26B1,DEPTOR,RRM2B,WNT7B,IGFBP3,MYOCD,I…
GO: Biological Process	GO:0042981	regulation of apoptotic process		4.232e-05	0.3046	0.001354	0.0128		94	1779	TP53INP1,LRRK2,ACTC1,CARD16,F2R,ADM,CSRNP3,MIF,FBXO32,FOXC2,FOXO1,SFRP2,SFRP4,ANK2,RGCC,BIRC5,STIL,PDPN,AKR1C3,PDE5A,ACSL5,MYBL2,GABRB3,CERKL,GAS1,GATA2,MSTN,DIPK2A,AURKA,GJA1,PPARGC1A,IER3,BUB1,MLLT11,GPI,CASP1,CCND2,CCNG1,ZMAT3,TGFBR3,DDIAS,TLR3,TLR4,SERPINE1,SERPINB2,IRAK3,PRKN,CDK1,TOP2A,AURKB,CDKN2D,PDE1A,PDK4,PGR,TNFSF4,HOXA13,SERPINB9,RETREG1,PLK1,HSPA1B,HAND2,SLC25A27,DEPTOR,RRM2B,ID3,SLC…
GO: Biological Process	GO:0001101	response to acid chemical		4.449e-05	0.3202	0.001416	0.0134		30	385	ABCA1,MEST,FOXO1,SLC1A2,SLC1A3,PDGFD,AKR1C3,GJA1,PPARGC1A,GLRB,CCNB1,TGFBR3,CD36,TLR4,PRKN,CDKN2D,PDK4,SERPINF1,ABCB4,TNFSF4,COL4A1,CYP26B1,WNT7B,ID3,BRINP1,PTGS2,OVCA2,PID1,E2F1,LEP
GO: Biological Process	GO:0106106	cold-induced thermogenesis		4.487e-05	0.3229	0.001416	0.0134		16	143	FABP5,ALDH1A1,ARRDC3,FOXC2,GJA1,PPARGC1A,NOVA1,ADAMTS5,CD36,TLR4,HOXC10,MAP2K6,PRLR,IL18,LAMA4,LEP
GO: Biological Process	GO:0120161	regulation of cold-induced thermogenesis		4.487e-05	0.3229	0.001416	0.0134		16	143	FABP5,ALDH1A1,ARRDC3,FOXC2,GJA1,PPARGC1A,NOVA1,ADAMTS5,CD36,TLR4,HOXC10,MAP2K6,PRLR,IL18,LAMA4,LEP
GO: Biological Process	GO:0045661	regulation of myoblast differentiation		4.866e-05	0.3502	0.001529	0.01447		10	61	MKX,MBNL3,MSTN,PRICKLE1,ID3,IGFBP3,MYOCD,RIPOR2,IL18,CDON
GO: Biological Process	GO:0051256	mitotic spindle midzone assembly		4.891e-05	0.352	0.00153	0.01448		4	7	RACGAP1,AURKB,KIF23,KIF4A
GO: Biological Process	GO:0043067	regulation of programmed cell death		5.043e-05	0.363	0.001569	0.01484		95	1811	TP53INP1,LRRK2,ACTC1,CARD16,F2R,ADM,CSRNP3,MIF,FBXO32,FOXC2,FOXO1,SFRP2,SFRP4,ANK2,RGCC,BIRC5,STIL,PDPN,AKR1C3,PDE5A,ACSL5,MYBL2,GABRB3,CERKL,GAS1,GATA2,MSTN,DIPK2A,AURKA,GJA1,PPARGC1A,IER3,BUB1,MLLT11,GPI,CASP1,CCND2,CCNG1,ZMAT3,TGFBR3,DDIAS,TLR3,TLR4,SERPINE1,SERPINB2,IRAK3,PRKN,CDK1,TOP2A,AURKB,CDKN2D,PDE1A,PDK4,PGR,TNFSF4,HOXA13,SERPINB9,RETREG1,PLK1,HSPA1B,HAND2,SLC25A27,DEPTOR,RRM2B,ID3,SLC…
GO: Biological Process	GO:0006281	DNA repair		5.059e-05	0.3641	0.001569	0.01484		39	564	MCM2,MCM5,CDC45,FANCA,FANCD2,FEN1,RAD54L,FOXM1,RNASEH2A,DTL,GINS4,RAD51AP1,UBE2T,UHRF1,GINS2,CLSPN,POLQ,CDCA5,IER3,SUV39H1,TIMELESS,EXO1,H2AX,CDK1,CDKN2D,PTTG1,TRIP13,RECQL4,POLD1,RRM2B,EME1,DDX11,KIF22,RAD51,CHAF1A,REV3L,LIG1,FANCI,NEIL3
GO: Biological Process	GO:0010971	positive regulation of G2/M transition of mitotic cell cycle		5.148e-05	0.3705	0.00159	0.01504		7	29	DBF4B,DTL,CCNB1,CDK1,CDC25A,CDC25C,LMNB1
GO: Biological Process	GO:0051640	organelle localization		5.191e-05	0.3736	0.001594	0.01508		57	944	NUSAP1,KIF18A,SPRY1,MAP2,LRRK2,NDC80,TACC3,FOXF1,TUBB,BIRC5,STIL,SPAG5,CEP131,CDCA5,PLK4,GATA2,DIPK2A,AURKA,NEK2,SYT1,MGARP,PSRC1,KIF2C,PARD3B,CCNB1,TBC1D8,PRKN,CDK1,CENPA,CENPE,CENPF,HAUS8,ASPM,NTN1,PLK1,EZR,COL7A1,KIF23,POC1A,ESPL1,IL13RA2,DLGAP5,DAB1,NUF2,KCNB1,KIF14,FAM83D,CDT1,KIT,RAB27B,KIFC1,KIF22,ARMC4,CDCA8,SAPCD2,LGALS9,CEP55
GO: Biological Process	GO:0001822	kidney development		5.205e-05	0.3746	0.001594	0.01508		26	314	SPRY1,FSTL3,LRRK2,GREB1L,MME,FOXC2,PDGFD,SULF2,TIMELESS,NOTCH3,CENPF,SERPINF1,HOXC11,HOXD11,COL4A4,CYP26B1,RRM2B,WNT7B,OSR2,ID3,IL6R,DCHS2,DCN,PTPRO,BAG6,ROBO2
GO: Biological Process	GO:0051315	attachment of mitotic spindle microtubules to kinetochore		5.414e-05	0.3897	0.001651	0.01562		5	13	NDC80,KIF2C,CENPE,NUF2,CDT1
GO: Biological Process	GO:0007292	female gamete generation		5.507e-05	0.3963	0.001672	0.01582		17	161	PDE5A,AURKA,ADRM1,NCAPH,CCNB1,TOP2A,CGB3,NCAPH2,TRIP13,TTK,PGR,ASPM,PLK1,PTGS2,PTX3,PIWIL2,LEP
GO: Biological Process	GO:0006270	DNA replication initiation		6.366e-05	0.4581	0.001917	0.01813		9	51	MCM2,MCM5,MCM10,CDC45,ORC1,CDC6,ORC6,CDT1,E2F8
GO: Biological Process	GO:0051653	spindle localization		6.366e-05	0.4581	0.001917	0.01813		9	51	NUSAP1,SPRY1,NDC80,SPAG5,CENPA,ASPM,PLK1,ESPL1,SAPCD2
GO: Biological Process	GO:0061041	regulation of wound healing		6.436e-05	0.4632	0.00193	0.01825		17	163	ABAT,F2R,ADRA2A,FOXC2,ENPP4,PDPN,PLPP3,SMOC2,GJA1,SERPING1,CD36,TLR4,SERPINE1,SERPINB2,SERPINE2,PROS1,MUC16
GO: Biological Process	GO:0071495	cellular response to endogenous stimulus		6.651e-05	0.4786	0.001986	0.01879		83	1542	KIF18A,SPRY1,FSTL3,LRRK2,ACVR2A,EZH2,ADRA2A,FGF7,FGF9,FBXO32,FST,FOXC2,FOXO1,SFRP2,SFRP4,FMOD,GAS2L1,PDGFD,AKR1C3,GABRB3,PEG10,ADAM9,LRRC32,SMOC2,MSTN,STC1,GJA1,PPARGC1A,SULF2,CYFIP1,TIMELESS,MGARP,ADRM1,ROR2,STMN2,CCNA2,GREM2,TGFBR3,THRB,CD36,TLR4,SERPINE1,PALM,PRKN,CLEC3B,CDC6,PDGFRL,PDK4,SERPINF1,CGB3,PENK,CHRM2,PGR,TNFSF4,HOXA13,UBE2D1,UGCG,CYP7B1,COL4A1,COL4A2,EZR,GNA14,CSNK2B,MYOCD,CTSS,PRL…
GO: Biological Process	GO:0032963	collagen metabolic process		7.024e-05	0.5055	0.002089	0.01976		15	133	CYGB,F2R,MMP12,RGCC,MKX,TGFBR3,SERPINE1,TNXB,CTSK,CTSS,IL6,IL6R,IL18,P3H2,LTBP1
GO: Biological Process	GO:0040017	positive regulation of locomotion		7.314e-05	0.5264	0.002166	0.02049		44	677	MCAM,F2R,SEMA3A,ADRA2A,MIF,FGF7,FGF9,GPNMB,FOXF1,FOXC2,GTSE1,PDPN,PLPP3,PDGFD,ADAM9,GATA2,SMOC2,MSTN,BDKRB1,GPI,ROR2,THBS4,SERPINE1,SYNPO2,ENPP2,PGR,TNFSF4,NTN1,IL6,IL6R,IL6ST,DOCK4,CYP1B1,RIPOR2,IL18,PTGS2,ACKR3,KIT,CASS4,RARRES2,LGALS9,CEMIP,SEMA3D,CFAP69
GO: Biological Process	GO:0007568	aging		7.421e-05	0.5341	0.002189	0.0207		28	358	ABAT,LRRK2,ADM,MIF,MME,RAD54L,FOXM1,APOD,SLC1A2,PLA2R1,PPARGC1A,SUV39H1,SERPING1,SERPINE1,H2AX,CDK1,AURKB,SERPINF1,PENK,COL4A2,PRELP,DCN,ITGB2,PTGS2,BCL2L12,KRT14,LEP,ENDOG
GO: Biological Process	GO:2000045	regulation of G1/S transition of mitotic cell cycle		7.656e-05	0.551	0.002242	0.02121		19	198	EZH2,CDC45,GPNMB,FHL1,GTSE1,RGCC,PDPN,AURKA,CACNB4,CCNB1,CCND2,CDK1,CDC6,CDC25C,CDKN2D,KIF14,E2F1,E2F8,HASPIN
GO: Biological Process	GO:0014909	smooth muscle cell migration		7.664e-05	0.5516	0.002242	0.02121		14	119	MIF,FGF9,PDGFD,PPARGC1A,CCN3,SERPINE1,PGR,PLXNA1,IGFBP3,MYOCD,IL6ST,DOCK4,CYP1B1,IL18
GO: Biological Process	GO:0006310	DNA recombination		8.049e-05	0.5793	0.002345	0.02218		25	304	MCM2,MCM5,CDC45,FEN1,RAD54L,GINS4,RAD51AP1,CHTF18,GINS2,POLQ,TIMELESS,H1-10,EXO1,H2AX,TOP2A,TRIP13,TNFSF4,RECQL4,PSMC3IP,EME1,KPNA2,RAD51,REV3L,LIG1,ENDOG
GO: Biological Process	GO:0051216	cartilage development		8.155e-05	0.5869	0.002367	0.02239		21	233	FGF9,SFRP2,STC1,SULF2,CCN3,ROR2,THRB,VIT,CHI3L1,HOXD11,HAND2,COL7A1,POC1A,WNT7B,OSR2,CTSK,ITGB8,DLX2,LEP,LUM,MAF
GO: Biological Process	GO:0080134	regulation of response to stress		8.746e-05	0.6294	0.002528	0.02391		88	1672	ABAT,LRRK2,F2R,FANCA,FANCD2,SEMA3A,ADRA2A,MIF,MMP12,IL17RB,FOXF1,FOXC2,FOXM1,FOXO1,FBLN5,SFRP2,SFRP4,SAMD5,APOD,ENPP4,PDPN,RAD51AP1,PLA2R1,PLPP3,PDE5A,POLQ,PBK,IL20RB,SMOC2,IFIH1,GJA1,IER3,SUV39H1,SERPING1,C3,TIMELESS,TAP1,CCN3,GPR37,ROR2,TGFBR3,DDIAS,CD36,TLR3,TLR4,SERPINE1,SERPINB2,H2AX,IRAK3,PRKN,TNR,TNXB,CDKN2D,SERPINF1,PENK,TNFSF4,SERPINE2,SERPINB9,UBE2D1,HSPA1B,HAND2,EZR,WNT7B,LSM14A,MAP2K6…
GO: Biological Process	GO:0030308	negative regulation of cell growth		8.794e-05	0.6329	0.002532	0.02394		20	217	MAP2,SEMA3A,FGF13,FHL1,SFRP2,GAS2L1,GAS1,BDKRB1,GJA1,BST2,PSRC1,CCN3,CCDC85B,ZMAT3,TNR,CDKN2D,SERPINE2,NTN1,HSPA1B,SEMA3D
GO: Biological Process	GO:0048732	gland development		8.829e-05	0.6354	0.002532	0.02395		36	518	FSTL3,EZH2,SEMA3A,MKI67,FGF7,FOXF1,FOXM1,GATA2,AURKA,GJA1,SULF2,CACNB4,ADRM1,OAS2,TGFBR3,THRB,CCNB2,SERPINF1,PGR,HOXA13,SERPINE2,CYP7B1,NTN1,IQGAP3,PLXNA1,HAND2,IGSF3,EZR,WNT7B,CRIP1,CSNK2B,IL6,PRLR,IRF6,MAFB,E2F8
GO: Biological Process	GO:0033002	muscle cell proliferation		9.047e-05	0.6511	0.002584	0.02444		24	288	FGF9,FOXC2,APOD,PDGFD,MSTN,DIPK2A,GJA1,PPARGC1A,NOTCH3,CCN3,TBX5,CCNB1,ORC1,TGFBR3,CDK1,PDE1A,CNN1,IGFBP3,MYOCD,IL6,IL6R,IL18,PTGS2,KCNK2
GO: Biological Process	GO:1902807	negative regulation of cell cycle G1/S phase transition		9.866e-05	0.7101	0.002807	0.02655		15	137	EZH2,GPNMB,FHL1,GTSE1,RGCC,GAS1,AURKA,CACNB4,CCNB1,CDK1,CDC25C,CDKN2D,E2F1,E2F8,HASPIN
GO: Biological Process	GO:0070542	response to fatty acid		0.0001008	0.7257	0.002847	0.02693		12	93	AKR1C3,PPARGC1A,CCNB1,TGFBR3,CD36,TLR4,PDK4,TNFSF4,ID3,PTGS2,PID1,E2F1
GO: Biological Process	GO:1902751	positive regulation of cell cycle G2/M phase transition		0.0001013	0.7289	0.002847	0.02693		7	32	DBF4B,DTL,CCNB1,CDK1,CDC25A,CDC25C,LMNB1
GO: Biological Process	GO:0035640	exploration behavior		0.0001013	0.7289	0.002847	0.02693		7	32	ABAT,LRRK2,TNR,PENK,BRINP1,DPP4,LSAMP
GO: Biological Process	GO:0045596	negative regulation of cell differentiation		0.0001071	0.7705	0.002998	0.02836		52	860	ABCA1,TP53INP1,FSTL3,MAP2,LRRK2,EZH2,SEMA3A,ZNF608,FGF9,FGF13,FST,FOXO1,SFRP2,GAS2L1,MKX,MBNL3,GATA2,MSTN,INPP4B,NFATC2,NOTCH3,CCN3,TBX5,CCDC85B,PRICKLE1,STMN2,TMEM119,TGFBR3,THRB,ABCA5,TLR3,TLR4,DAAM2,TNR,TNFSF4,ASPM,NTN1,HAND2,WNT7B,ID3,CSPG4,MYOCD,IL6,IL18,DAB1,BRINP1,PTPRO,MAFB,DLX1,DLX2,E2F1,SEMA3D
GO: Biological Process	GO:0009636	response to toxic substance		0.0001101	0.7921	0.00307	0.02904		39	585	ABAT,TP53INP1,MBP,LRRK2,CYGB,ACTC1,EZH2,FOXO1,FBLN5,MT1E,MT1M,MT1X,MT2A,SLC15A2,PDGFD,ADAM9,MSTN,PPARGC1A,TIMELESS,GPR37,CCNB1,INMT,CD36,TLR4,PRKN,CDK1,ARHGAP33,CES1,PENK,CLIC2,IL6,CYP1B1,PTGS2,DDX11,LYPD1,LEP,LIG1,EIF4EBP1,ENDOG
GO: Biological Process	GO:0007417	central nervous system development		0.0001149	0.8269	0.003193	0.0302		64	1129	ABAT,MAP2,MBP,LRRK2,EZH2,FANCD2,SEMA3A,FGF9,FGF13,TACC3,SELENOP,SFRP2,APOD,STIL,SLC1A2,IGF2BP1,PLPP3,ASPA,PHACTR1,MYO1D,GAS1,GATA2,DNER,PPARGC1A,SYT1,C3,NOTCH3,ROR1,ROR2,PAFAH1B3,TLR4,H2AX,DAAM2,PRKN,TNR,CENPF,ENPP2,VIT,TTN,SERPINE2,HOXC10,HOXD10,ASPM,CNTN1,COL4A1,WNT7B,ID3,IL6,IL6ST,KLHL17,DAB1,KIF14,MAFB,DLX1,DLX2,BAG6,WDR62,RAC3,CDON,FOXP2,E2F1,ARMC4,LEP,ROBO2
GO: Biological Process	GO:0090136	epithelial cell-cell adhesion		0.0001191	0.8574	0.003285	0.03107		5	15	PLEKHA7,CCN3,THBS4,CYP1B1,KIT
GO: Biological Process	GO:0035641	locomotory exploration behavior		0.0001191	0.8574	0.003285	0.03107		5	15	LRRK2,TNR,PENK,DPP4,LSAMP
GO: Biological Process	GO:0010038	response to metal ion		0.0001213	0.8729	0.003328	0.03148		30	407	ABAT,CYBRD1,FSTL3,LRRK2,MT1E,MT1M,MT1X,MT2A,AKR1C3,ATP5F1D,ADAM9,PPARGC1A,SYT1,RASA4B,CACNA1G,TNFRSF11B,CCNB1,PRKN,CDK1,CPNE8,SERPINF1,PENK,TTN,SLC40A1,CRIP1,PTGS2,KIT,KRT14,DTYMK,ENDOG
GO: Biological Process	GO:1903034	regulation of response to wounding		0.0001216	0.8752	0.003328	0.03148		19	205	ABAT,F2R,ADRA2A,MIF,FOXC2,ENPP4,PDPN,PLPP3,SMOC2,GJA1,SERPING1,CD36,TLR4,SERPINE1,SERPINB2,TNR,SERPINE2,PROS1,MUC16
GO: Biological Process	GO:0090303	positive regulation of wound healing		0.0001258	0.9051	0.003428	0.03243		10	68	F2R,ADRA2A,FOXC2,ENPP4,PDPN,PLPP3,SMOC2,CD36,TLR4,SERPINE1
GO: Biological Process	GO:0009719	response to endogenous stimulus		0.0001292	0.9297	0.0035	0.03311		94	1834	KIF18A,SPRY1,ABCA1,FSTL3,LRRK2,ACVR2A,EZH2,ADM,ADRA2A,AGL,FGF7,FGF9,FBXO32,FST,FOXC2,FOXO1,SFRP2,SFRP4,FMOD,GAS2L1,PDGFD,AKR1C3,GABRB3,PEG10,ADAM9,LRRC32,SMOC2,MSTN,STAT4,STC1,GJA1,PPARGC1A,SULF2,CYFIP1,TIMELESS,MGARP,ADRM1,ROR2,STMN2,CCNA2,GREM2,TGFBR3,THRB,CD36,TLR4,SERPINE1,PALM,PRKN,CLEC3B,CDC6,PDGFRL,PDK4,SERPINF1,CGB3,PENK,CHRM2,PGR,TNFSF4,HOXA13,UBE2D1,UGCG,CYP7B1,COL4A1,COL4A2,EZR,MXRA5,W…
GO: Biological Process	GO:0033993	response to lipid		0.0001294	0.931	0.0035	0.03311		58	999	KIF18A,ABCA1,CARD16,EZH2,F2R,ADM,MEST,SPON2,AGL,MIF,FBXO32,FOXO1,AKR1C3,ADAM9,GATA2,MSTN,BDKRB1,STC1,GJA1,PPARGC1A,MGARP,CASP1,CCNA2,CCNB1,TGFBR3,THRB,CD36,TLR4,SERPINE1,IRAK3,CDKN2D,PDK4,SERPINF1,PENK,PGR,ABCB4,TNFSF4,CYP7B1,CYP26B1,WNT7B,ID3,CSF2RB,CSNK2B,IL6,IL18,BRINP1,DCN,PTGS2,CREBRF,OVCA2,PID1,PLSCR4,FOXP2,E2F1,LEP,LGALS9,EIF4EBP1,ENDOG
GO: Biological Process	GO:0090224	regulation of spindle organization		0.0001305	0.939	0.003517	0.03326		8	44	TACC3,SPAG5,TPX2,PSRC1,PLK1,HSPA1B,FSD1,RIPOR2
GO: Biological Process	GO:0098609	cell-cell adhesion		0.0001314	0.9458	0.003529	0.03338		54	911	ABAT,GLDN,FSTL3,MBP,MCAM,ZNF608,GPC4,GPNMB,FOXF1,EMB,RGCC,PDPN,TENM3,PLPP3,PDE5A,CADM3,ADAM19,ADAM9,LRRC32,IL20RB,MYPN,PLEKHA7,SDK1,CCN3,CLDN11,THBS4,TNR,TNXB,CDH8,TNFSF4,JAM2,SERPINE2,LRFN4,NTN1,EZR,SDK2,WNT7B,IL6,IL6R,IL6ST,CYP1B1,DCHS2,RIPOR2,IL18,DAB1,ITGB2,KIT,CDON,DPP4,KRT18,LEP,LGALS9,ROBO2,FLOT1
GO: Biological Process	GO:0031145	anaphase-promoting complex-dependent catabolic process		0.0001369	0.9849	0.003661	0.03463		11	82	AURKA,BUB1B,UBE2S,UBE2C,CCNB1,CDK1,CDC20,AURKB,PTTG1,UBE2D1,PLK1
GO: Biological Process	GO:0006935	chemotaxis		0.0001412	1	0.003763	0.0356		44	697	SEMA3A,TUBB3,MTUS1,MIF,FGF7,GPNMB,EMB,ACKR4,PDGFD,SPTB,GAS1,SMOC2,MSTN,GFRA1,CYFIP1,MYPN,CCN3,THBS4,SERPINE1,TNR,DOK6,PDLIM7,ENPP2,CYP7B1,NTN1,PLXNA1,EZR,WNT7B,IL6,IL6R,DOCK4,RIPOR2,DAB1,ITGB2,PTPRO,ACKR3,KIT,RARRES2,DVL1,LGALS9,SEMA3D,PLXNC1,ROBO2,FLOT1
GO: Biological Process	GO:1901700	response to oxygen-containing compound		0.0001423	1	0.00378	0.03575		94	1839	KIF18A,ABAT,ABCA1,TP53INP1,LRRK2,ACTC1,CARD16,EZH2,F2R,ADM,MEST,ADRA2A,SPON2,MIF,FBXO32,MMP12,FOXC2,FOXO1,FBLN5,BIRC5,APOD,SLC1A2,SLC1A3,PDGFD,AKR1C3,ADAM9,MSTN,BDKRB1,STAT4,STC1,GJA1,PPARGC1A,CYFIP1,GLRB,TIMELESS,MGARP,SDK1,ADRM1,GPR37,CASP1,CCNA2,CCNB1,TGFBR3,DDIAS,CD36,TLR4,SERPINE1,PALM,IRAK3,PRKN,CDK1,CDC6,CDKN2D,PDK4,SERPINF1,PENK,CHRM2,PGR,ABCB4,TNFSF4,HOMER2,COL4A1,EZR,CYP26B1,WNT7B,ID3,G…
GO: Biological Process	GO:0007063	regulation of sister chromatid cohesion		0.0001454	1	0.003848	0.0364		6	24	FEN1,CDCA5,BUB1,RECQL4,ESPL1,DDX11
GO: Biological Process	GO:1990845	adaptive thermogenesis		0.0001482	1	0.003906	0.03694		16	158	FABP5,ALDH1A1,ARRDC3,FOXC2,GJA1,PPARGC1A,NOVA1,ADAMTS5,CD36,TLR4,HOXC10,MAP2K6,PRLR,IL18,LAMA4,LEP
GO: Biological Process	GO:0042330	taxis		0.0001553	1	0.004078	0.03857		44	700	SEMA3A,TUBB3,MTUS1,MIF,FGF7,GPNMB,EMB,ACKR4,PDGFD,SPTB,GAS1,SMOC2,MSTN,GFRA1,CYFIP1,MYPN,CCN3,THBS4,SERPINE1,TNR,DOK6,PDLIM7,ENPP2,CYP7B1,NTN1,PLXNA1,EZR,WNT7B,IL6,IL6R,DOCK4,RIPOR2,DAB1,ITGB2,PTPRO,ACKR3,KIT,RARRES2,DVL1,LGALS9,SEMA3D,PLXNC1,ROBO2,FLOT1
GO: Biological Process	GO:0032965	regulation of collagen biosynthetic process		0.000156	1	0.004078	0.03857		9	57	CYGB,F2R,RGCC,MKX,SERPINE1,IL6,IL6R,IL18,LTBP1
GO: Biological Process	GO:0007050	cell cycle arrest		0.0001564	1	0.004078	0.03857		21	244	TP53INP1,MIF,FOXM1,GTSE1,RGCC,GAS2L1,PRR11,GAS1,AURKA,CCNB1,DDIAS,CDK1,CDC25C,CDKN2D,CDKN3,MAP2K6,RIPOR2,IRF6,BRINP1,E2F1,E2F8
GO: Biological Process	GO:0014910	regulation of smooth muscle cell migration		0.0001572	1	0.004083	0.03862		13	112	MIF,FGF9,PDGFD,PPARGC1A,SERPINE1,PGR,PLXNA1,IGFBP3,MYOCD,IL6ST,DOCK4,CYP1B1,IL18
GO: Biological Process	GO:0051346	negative regulation of hydrolase activity		0.0001592	1	0.00412	0.03897		34	493	SPRY1,MAP2,LRRK2,MCM2,CARD16,CSRNP3,SFRP2,BIRC5,PLA2R1,PHACTR1,MYO1D,BST2,SERPING1,RASA4B,C3,GPI,ITIH5,PKMYT1,SERPINE1,SERPINB2,CDKN2D,PTTG1,SERPINF1,SERPINE2,SERPINB9,COL7A1,PHACTR3,IL6,PROS1,PTGS2,BCL2L12,PTX3,KNL1,TFPI2
GO: Biological Process	GO:0071447	cellular response to hydroperoxide		0.0001664	1	0.004292	0.0406		4	9	TP53INP1,DDIAS,CD36,DAPK1
GO: Biological Process	GO:0007098	centrosome cycle		0.0001686	1	0.004317	0.04083		14	128	SGO1,STIL,CEP131,PLK4,AURKA,NEK2,CCNF,CDK1,HAUS8,SAC3D1,PLK1,POC1A,WDR62,KIF11
GO: Biological Process	GO:0071603	endothelial cell-cell adhesion		0.0001691	1	0.004317	0.04083		3	4	CCN3,THBS4,CYP1B1
GO: Biological Process	GO:0051309	female meiosis chromosome separation		0.0001691	1	0.004317	0.04083		3	4	NCAPH,TOP2A,NCAPH2
GO: Biological Process	GO:0048871	multicellular organismal homeostasis		0.0001798	1	0.004573	0.04325		36	537	ABAT,F2R,FABP5,FGF7,ALDH1A1,ARRDC3,FOXC2,FOXO1,GATA2,IL20RB,GJA1,PPARGC1A,NOVA1,TMEM119,ADAMTS5,TNFRSF11B,CD36,TLR4,PDK4,HOXA13,HOXC10,UGCG,HOMER2,CYP26B1,SLC40A1,JCHAIN,MAP2K6,CTSK,CTSS,IL6,PRLR,IL18,PTGS2,RAC3,LAMA4,LEP
GO: Biological Process	GO:0051293	establishment of spindle localization		0.0001805	1	0.004575	0.04328		8	46	NUSAP1,SPRY1,NDC80,SPAG5,CENPA,PLK1,ESPL1,SAPCD2
GO: Biological Process	GO:0033627	cell adhesion mediated by integrin		0.0001817	1	0.004588	0.0434		10	71	FOXC2,SFRP2,ADAM9,CCN3,SERPINE1,CYP1B1,ITGB2,ITGB8,RAC3,DPP4
GO: Biological Process	GO:0009954	proximal/distal pattern formation		0.0001846	1	0.004629	0.04379		7	35	HOXC10,HOXC11,HOXD10,HOXD11,CYP26B1,DLX1,DLX2
GO: Biological Process	GO:0040001	establishment of mitotic spindle localization		0.0001846	1	0.004629	0.04379		7	35	NUSAP1,SPRY1,NDC80,CENPA,PLK1,ESPL1,SAPCD2
GO: Biological Process	GO:0030193	regulation of blood coagulation		0.0001896	1	0.004737	0.04481		11	85	ABAT,F2R,ENPP4,PDPN,SERPING1,CD36,TLR4,SERPINE1,SERPINB2,SERPINE2,PROS1
GO: Biological Process	GO:2000134	negative regulation of G1/S transition of mitotic cell cycle		0.0001987	1	0.004949	0.04681		14	130	EZH2,GPNMB,FHL1,GTSE1,RGCC,AURKA,CACNB4,CCNB1,CDK1,CDC25C,CDKN2D,E2F1,E2F8,HASPIN
GO: Biological Process	GO:0030326	embryonic limb morphogenesis		0.0002015	1	0.004983	0.04713		15	146	FGF9,SFRP2,GAS1,GJA1,TBX5,ROR2,HOXA13,HOXC10,HOXC11,HOXD10,HOXD11,HAND2,CYP26B1,OSR2,AFF3
GO: Biological Process	GO:0035113	embryonic appendage morphogenesis		0.0002015	1	0.004983	0.04713		15	146	FGF9,SFRP2,GAS1,GJA1,TBX5,ROR2,HOXA13,HOXC10,HOXC11,HOXD10,HOXD11,HAND2,CYP26B1,OSR2,AFF3
GO: Biological Process	GO:0018108	peptidyl-tyrosine phosphorylation		0.0002098	1	0.005171	0.04891		30	420	ADRA2A,MIF,FGF7,SFRP2,PLPP3,PDGFD,GFRA1,ROR1,ROR2,THBS4,CD36,TLR4,PDGFRL,ENPP2,TTK,TTN,CNTN1,CSPG4,MAP2K6,IL6,PRLR,IL6R,IL6ST,IL11,IL18,MELK,ITGB2,KIT,CASS4,LEP
GO: Biological Process	GO:1900046	regulation of hemostasis		0.0002106	1	0.005172	0.04892		11	86	ABAT,F2R,ENPP4,PDPN,SERPING1,CD36,TLR4,SERPINE1,SERPINB2,SERPINE2,PROS1
GO: Biological Process	GO:0045597	positive regulation of cell differentiation		0.0002121	1	0.005176	0.04896		65	1177	ACVR2A,EZH2,SEMA3A,ADM,MIF,MME,SFRP2,SFRP4,RGCC,MSR1,PDPN,TENM3,ASPA,PDE5A,GATA2,AURKA,CYFIP1,NFATC2,SYT1,TBX5,ROR2,STMN2,TMEM119,THRB,CD36,SERPINE1,PALM,PRKN,PDLIM7,ENPP2,SERPINF1,TNFSF4,SERPINE2,HOXD11,ASPM,NTN1,HSPA1B,PLXNA1,CNTN1,CYP26B1,WNT7B,IGFBP3,MYOCD,IL6,IL6R,IL6ST,RIPOR2,IL18,DAB1,BRINP1,PTGS2,DLX1,DLX2,KIT,RAC3,CDON,CASS4,RARRES2,DVL1,E2F1,LEP,LGALS9,PLXNC1,ROBO2,FLOT1
GO: Biological Process	GO:0090130	tissue migration		0.0002122	1	0.005176	0.04896		28	381	MCC,ACTC1,ACTG2,SEMA3A,FGF7,FOXF1,FOXC2,RGCC,PLPP3,ADAM9,GATA2,SMOC2,STC1,CCN3,GPI,TGFBR3,SERPINE1,ENPP2,SERPINF1,ANLN,PKN3,CSNK2B,CYP1B1,DCN,ITGB2,PTGS2,KIT,DPP4
GO: Biological Process	GO:0048514	blood vessel morphogenesis		0.0002245	1	0.005458	0.05163		46	755	MCAM,ADM,FGF9,GPNMB,FOXF1,FOXC2,FOXM1,SFRP2,RGCC,APOD,GATA2,SMOC2,GJA1,C3,NOTCH3,CCN3,TBX5,RSPO3,TGFBR3,THBS2,THBS4,CD36,TLR3,SERPINE1,ENPP2,SERPINF1,CHI3L1,HOXA13,HAND2,COL4A1,COL4A2,COL4A4,WNT7B,CSPG4,MYOCD,IL6,CYP1B1,IL18,DCN,ITGB2,PTGIS,PTGS2,ITGB8,ACKR3,LEP,E2F8
GO: Biological Process	GO:0051050	positive regulation of transport		0.000227	1	0.0055	0.05202		64	1157	ABAT,ABCA1,MAP2,MBP,LRRK2,ACVR2A,F2R,ADRA2A,MIF,FHL1,MMP12,IL17RB,SFRP4,ANK2,GTSE1,RGCC,SLC1A2,SPAG5,PLA2R1,CEP131,ACSL5,EXPH5,ADAM9,GATA2,BDKRB1,STC1,IFIH1,GJA1,SYT1,C2,C3,CACNA1G,GPI,CACNB4,CASP1,CD36,TLR4,SERPINE1,PRKN,TTN,ABCB4,TNFSF4,SLC9A3R2,RBM27,CNTN1,EZR,CADPS2,MAP2K6,CTSS,IL6,PROS1,TMEM30B,ITGB2,PTGS2,CREBRF,KCNB1,PTX3,KCNJ2,RAB27B,E2F1,LEP,LGALS9,CEMIP,FLOT1
GO: Biological Process	GO:0044786	cell cycle DNA replication		0.0002295	1	0.005543	0.05243		10	73	MCM2,MCM5,CDC45,FEN1,DBF4B,POLD1,CDT1,RAD51,E2F8,LIG1
GO: Biological Process	GO:0003214	cardiac left ventricle morphogenesis		0.0002315	1	0.005573	0.05271		5	17	FGF9,FOXF1,SFRP2,TBX5,CPE
GO: Biological Process	GO:0018212	peptidyl-tyrosine modification		0.000237	1	0.005686	0.05378		30	423	ADRA2A,MIF,FGF7,SFRP2,PLPP3,PDGFD,GFRA1,ROR1,ROR2,THBS4,CD36,TLR4,PDGFRL,ENPP2,TTK,TTN,CNTN1,CSPG4,MAP2K6,IL6,PRLR,IL6R,IL6ST,IL11,IL18,MELK,ITGB2,KIT,CASS4,LEP
GO: Biological Process	GO:0043066	negative regulation of apoptotic process		0.0002548	1	0.006088	0.05759		59	1048	LRRK2,ACTC1,CARD16,F2R,MIF,FOXC2,FOXO1,SFRP2,BIRC5,STIL,PDPN,GABRB3,CERKL,GAS1,GATA2,DIPK2A,AURKA,PPARGC1A,IER3,GPI,CCND2,CCNG1,TGFBR3,DDIAS,SERPINE1,SERPINB2,PRKN,CDK1,AURKB,CDKN2D,PDK4,PGR,TNFSF4,SERPINB9,RETREG1,PLK1,HSPA1B,HAND2,SLC25A27,RRM2B,SLC40A1,MYOCD,IL6,PRLR,IL6ST,RNF144B,IL11,IL18,DAPK1,PTGS2,BCL2L12,ACKR3,KIF14,DLX1,BAG6,KRT18,LEP,ATAD3A,RPL10
GO: Biological Process	GO:0043069	negative regulation of programmed cell death		0.0002569	1	0.006088	0.05759		60	1071	LRRK2,ACTC1,CARD16,F2R,MIF,FOXC2,FOXO1,SFRP2,BIRC5,STIL,PDPN,GABRB3,CERKL,GAS1,GATA2,DIPK2A,AURKA,PPARGC1A,IER3,GPI,CCND2,CCNG1,TGFBR3,DDIAS,SERPINE1,SERPINB2,PRKN,CDK1,AURKB,CDKN2D,PDK4,PGR,TNFSF4,SERPINB9,RETREG1,PLK1,HSPA1B,HAND2,SLC25A27,RRM2B,SLC40A1,MYOCD,IL6,PRLR,IL6ST,RNF144B,IL11,IL18,DAPK1,PTGS2,BCL2L12,ACKR3,KIF14,DLX1,KIT,BAG6,KRT18,LEP,ATAD3A,RPL10
GO: Biological Process	GO:0072401	signal transduction involved in DNA integrity checkpoint		0.0002572	1	0.006088	0.05759		10	74	GTSE1,RGCC,DTL,AURKA,CCNB1,CDK1,CDC25C,PLK1,E2F1,E2F8
GO: Biological Process	GO:0072422	signal transduction involved in DNA damage checkpoint		0.0002572	1	0.006088	0.05759		10	74	GTSE1,RGCC,DTL,AURKA,CCNB1,CDK1,CDC25C,PLK1,E2F1,E2F8
GO: Biological Process	GO:1903036	positive regulation of response to wounding		0.0002586	1	0.006101	0.05771		11	88	F2R,ADRA2A,MIF,FOXC2,ENPP4,PDPN,PLPP3,SMOC2,CD36,TLR4,SERPINE1
GO: Biological Process	GO:0009967	positive regulation of signal transduction		0.0002612	1	0.006144	0.05812		92	1823	ABAT,MAOA,TP53INP1,LRRK2,CARD16,ACVR2A,EZH2,F2R,TRIM22,FABP5,SEMA3A,ADRA2A,MIF,FGF7,FGF9,GPNMB,MMP12,SFRP2,SFRP4,SAMD5,PLA2R1,PDGFD,AKR1C3,PDE5A,DEPDC1B,DKK2,ADAM9,GAS1,SMOC2,MSTN,GJA1,SULF2,CYFIP1,BST2,BUB1,C3,MLLT11,CCN3,ADRM1,GPR37,ROR1,ROR2,CASP1,RSPO3,TGFBR3,CD36,TLR3,TLR4,APOL3,DAAM2,PRKN,CDK1,RASD2,CHI3L1,CHN2,TTK,ASPM,HSPA1B,IQGAP3,HOMER2,HAND2,LMCD1,WNT7B,IGFBP3,CSNK2B,CSPG4,MYOCD,LSM14A…
GO: Biological Process	GO:0043486	histone exchange		0.0002653	1	0.006213	0.05877		9	61	CENPW,HJURP,CENPI,CENPA,OIP5,CENPM,CENPO,KNL1,CENPU
GO: Biological Process	GO:0007143	female meiotic nuclear division		0.0002659	1	0.006213	0.05877		7	37	AURKA,NCAPH,TOP2A,NCAPH2,TRIP13,TTK,PLK1
GO: Biological Process	GO:0044773	mitotic DNA damage checkpoint		0.000269	1	0.006239	0.05901		12	103	GTSE1,RGCC,CLSPN,AURKA,IER3,CCNB1,CCNG1,CDK1,CDC25C,EME1,E2F1,E2F8
GO: Biological Process	GO:1901970	positive regulation of mitotic sister chromatid separation		0.0002696	1	0.006239	0.05901		4	10	CENPE,ESPL1,DLGAP5,CDT1
GO: Biological Process	GO:0045842	positive regulation of mitotic metaphase/anaphase transition		0.0002696	1	0.006239	0.05901		4	10	CENPE,ESPL1,DLGAP5,CDT1
GO: Biological Process	GO:0000724	double-strand break repair via homologous recombination		0.0002731	1	0.006295	0.05955		14	134	MCM2,MCM5,CDC45,FEN1,RAD54L,GINS4,RAD51AP1,GINS2,POLQ,TIMELESS,H2AX,RECQL4,RAD51,REV3L
GO: Biological Process	GO:0071345	cellular response to cytokine stimulus		0.0002738	1	0.006295	0.05955		65	1188	MAOA,TRAIP,MCM2,CARD16,TRIM22,MIF,MME,MMP12,IL17RB,FOXF1,FOXO1,BIRC5,ACKR4,MT1X,MT2A,MYBL2,IL20RB,GFRA1,STAT4,PPARGC1A,BST2,CACNB4,CASP1,OAS2,TNFRSF11B,GREM2,DDIAS,CD36,TLR3,TLR4,SERPINE1,SERPINB2,IRAK3,PRKN,CHI3L1,PFKP,TNFSF4,UGCG,HSPA1B,CSF2RB,CSNK2B,LSM14A,IL6,PRLR,IL6R,IL6ST,IL11,IL13RA2,RIPOR2,IL18,DAPK1,IRF6,LRRC2,ITGB2,PTGIS,PTGS2,CREBRF,ACKR3,KIT,PID1,KRT18,LEP,LGALS9,LMNB1,BOLA2
GO: Biological Process	GO:0051130	positive regulation of cellular component organization		0.000278	1	0.006371	0.06026		72	1351	NUSAP1,ABCA1,LRRK2,EZH2,MIF,FEN1,FOXC2,SFRP4,RGCC,BIRC5,SPAG5,PDPN,TENM3,CDCA5,PLK4,ADAM9,GATA2,MSTN,AURKA,PPARGC1A,NEK2,CYFIP1,NFATC2,SUV39H1,SYT1,C3,MLLT11,MGARP,PSRC1,UBE2C,STMN2,CCNB1,THBS2,CD36,TLR4,SERPINE1,PALM,PRKN,CDC20,AURKB,SYNPO2,CENPE,ENPP2,SERPINF1,ABCB4,HOXA13,SERPINE2,ANLN,NTN1,HSPA1B,PLXNA1,CNTN1,POC1A,IGFBP3,JCHAIN,ESPL1,IL6,RIPOR2,DLGAP5,DCN,DDX11,CDT1,KIT,RAC3,CASS4,DVL1,E2F1,…
GO: Biological Process	GO:0050731	positive regulation of peptidyl-tyrosine phosphorylation		0.0002859	1	0.006531	0.06178		19	219	ADRA2A,MIF,FGF7,PLPP3,GFRA1,THBS4,CD36,TLR4,ENPP2,CNTN1,CSPG4,IL6,IL6R,IL6ST,IL11,IL18,KIT,CASS4,LEP
GO: Biological Process	GO:0072395	signal transduction involved in cell cycle checkpoint		0.0002875	1	0.006532	0.06178		10	75	GTSE1,RGCC,DTL,AURKA,CCNB1,CDK1,CDC25C,PLK1,E2F1,E2F8
GO: Biological Process	GO:0010876	lipid localization		0.0002886	1	0.006532	0.06178		31	448	ABCA1,ATP8B4,ABCA10,ABCA9,ABCA8,MEST,MIF,APOD,APOL1,MSR1,PLA2R1,ACSL5,ABCC3,B4GALNT1,C3,ANO4,ABCA6,ABCA5,CD36,APOL3,PRKN,CES1,ABCB4,UGCG,IGFBP3,MAP2K6,IL6,TMEM30B,PLSCR4,LEP,LIPC
GO: Biological Process	GO:0032392	DNA geometric change		0.0002886	1	0.006532	0.06178		13	119	MCM2,MCM5,CDC45,RAD54L,GINS4,CHTF18,GINS2,POLQ,TOP2A,RECQL4,ERCC6L,DDX11,RAD51
GO: Biological Process	GO:0003094	glomerular filtration		0.0002923	1	0.006595	0.06238		6	27	MCAM,F2R,GJA1,SULF2,JCHAIN,PTPRO
GO: Biological Process	GO:0000725	recombinational repair		0.0002951	1	0.006637	0.06277		14	135	MCM2,MCM5,CDC45,FEN1,RAD54L,GINS4,RAD51AP1,GINS2,POLQ,TIMELESS,H2AX,RECQL4,RAD51,REV3L
GO: Biological Process	GO:0060548	negative regulation of cell death		0.0003	1	0.006703	0.06341		65	1192	LRRK2,ACTC1,CARD16,F2R,MIF,GPNMB,FOXC2,FOXO1,SFRP2,BIRC5,STIL,PDPN,GABRB3,CERKL,GAS1,GATA2,DIPK2A,AURKA,CCN5,PPARGC1A,IER3,CCN3,GPI,GPR37,CCND2,CCNG1,TGFBR3,DDIAS,SERPINE1,SERPINB2,PRKN,CDK1,AURKB,CDKN2D,PDK4,SERPINF1,PGR,TNFSF4,SERPINB9,RETREG1,PLK1,HSPA1B,HAND2,SLC25A27,RRM2B,SLC40A1,MYOCD,IL6,PRLR,IL6ST,RNF144B,IL11,IL18,DAPK1,PTGS2,BCL2L12,ACKR3,KIF14,DLX1,KIT,BAG6,KRT18,LEP,ATAD3A,RPL10
GO: Biological Process	GO:0033260	nuclear DNA replication		0.0003008	1	0.006703	0.06341		9	62	MCM2,MCM5,CDC45,FEN1,DBF4B,POLD1,CDT1,RAD51,LIG1
GO: Biological Process	GO:0001207	histone displacement		0.0003008	1	0.006703	0.06341		9	62	CENPW,HJURP,CENPI,CENPA,OIP5,CENPM,CENPO,KNL1,CENPU
GO: Biological Process	GO:0000077	DNA damage checkpoint		0.0003131	1	0.006954	0.06578		15	152	GTSE1,RGCC,DTL,CLSPN,AURKA,IER3,CCNB1,CCNG1,H2AX,CDK1,CDC25C,PLK1,EME1,E2F1,E2F8
GO: Biological Process	GO:0034097	response to cytokine		0.0003161	1	0.007	0.06621		69	1287	MAOA,TRAIP,MCM2,CARD16,TRIM22,MIF,MME,MMP12,IL17RB,FOXF1,FOXO1,BIRC5,ACKR4,MT1X,MT2A,MYBL2,ADAM9,IL20RB,GFRA1,STAT4,IFIH1,PPARGC1A,BST2,CACNB4,CASP1,OAS2,TNFRSF11B,GREM2,DDIAS,CD36,TLR3,TLR4,SERPINE1,SERPINB2,IRAK3,PRKN,CHI3L1,PFKP,TNFSF4,UGCG,HSPA1B,CSF2RB,CSNK2B,LSM14A,IL6,PRLR,IL6R,IL6ST,IL11,IL13RA2,RIPOR2,IL18,DAPK1,IRF6,LRRC2,ITGB2,PTGIS,PTGS2,CREBRF,ACKR3,KIT,PID1,KRT18,AFF3,LEP,LGALS9,LMN…
GO: Biological Process	GO:0048771	tissue remodeling		0.0003207	1	0.00708	0.06697		19	221	F2R,GPNMB,FOXC2,INPP4B,GJA1,TMEM119,TNFRSF11B,RSPO3,TGFBR3,THBS4,PDK4,HAND2,CSPG4,CTSK,CTSS,IL6,IL18,RASSF2,LEP
GO: Biological Process	GO:0043408	regulation of MAPK cascade		0.0003358	1	0.007391	0.06991		50	857	SPRY1,LRRK2,EZH2,F2R,SEMA3A,ADRA2A,MIF,FGF9,GPNMB,FOXM1,FOXO1,SFRP2,SFRP4,SAMD5,PDGFD,PDE5A,ADAM9,PBK,MSTN,C3,GPR37,ROR2,TGFBR3,CD36,TLR3,TLR4,IRAK3,PRKN,CDK1,TNXB,CHI3L1,IQGAP3,HAND2,EZR,WNT7B,IGFBP3,CSPG4,MAP2K6,IL6,IL6R,IL11,RASSF2,ACKR3,FAM83D,KIT,CDON,DUSP2,LEP,LGALS9,LMNB1
GO: Biological Process	GO:0007389	pattern specification process		0.0003391	1	0.00744	0.07038		33	493	SPRY1,ACVR2A,SEMA3A,FST,BICC1,FOXF1,FOXC2,SFRP2,STIL,GAS1,STC1,AURKA,GJA1,C3,TBX5,ROR2,GREM2,DAAM2,TTN,HOXC9,HOXC10,HOXC11,HOXD10,HOXD11,HAND2,CYP26B1,WNT7B,MAFB,DLX1,DLX2,CDON,ARMC4,ROBO2
GO: Biological Process	GO:0031023	microtubule organizing center organization		0.0003436	1	0.007516	0.07109		14	137	SGO1,STIL,CEP131,PLK4,AURKA,NEK2,CCNF,CDK1,HAUS8,SAC3D1,PLK1,POC1A,WDR62,KIF11
GO: Biological Process	GO:0050818	regulation of coagulation		0.0003476	1	0.007581	0.07171		11	91	ABAT,F2R,ENPP4,PDPN,SERPING1,CD36,TLR4,SERPINE1,SERPINB2,SERPINE2,PROS1
GO: Biological Process	GO:0001558	regulation of cell growth		0.0003515	1	0.007643	0.0723		33	494	MAP2,SEMA3A,FGF13,FHL1,IL17RB,FBLN5,SFRP2,GAS2L1,GAS1,EPB41L3,BDKRB1,CCN5,GJA1,CYFIP1,BST2,SYT1,PSRC1,CCN3,CCDC85B,ZMAT3,PRKN,TNR,CDKN2D,PTTG1,SERPINE2,NTN1,HSPA1B,IGFBP3,CSF2RB,MYOCD,KIF14,SEMA3D,ATAD3A
GO: Biological Process	GO:0008285	negative regulation of cell population proliferation		0.0003543	1	0.00768	0.07264		50	859	SPRY1,TP53INP1,MCC,F2R,ADM,H2AC6,GPNMB,SFRP2,SFRP4,RGCC,APOD,PDPN,PDE5A,LRRC32,GAS1,GATA2,IL20RB,MSTN,CCN5,GJA1,PPARGC1A,CCN3,TBX5,CACNB4,ROR2,TGFBR3,CDC6,CDKN2D,CDKN3,PTTG1,SERPINF1,SERPINE2,HSPA1B,CNN1,TP53I11,IGFBP3,CSNK2B,MYOCD,IL6,CYP1B1,RIPOR2,IRF6,PTGDS,PTGS2,KCNK2,DPT,MUC16,E2F1,LGALS9,P3H2
GO: Biological Process	GO:1900048	positive regulation of hemostasis		0.0003611	1	0.007711	0.07294		6	28	F2R,ENPP4,PDPN,CD36,TLR4,SERPINE1
GO: Biological Process	GO:0030194	positive regulation of blood coagulation		0.0003611	1	0.007711	0.07294		6	28	F2R,ENPP4,PDPN,CD36,TLR4,SERPINE1
GO: Biological Process	GO:0051307	meiotic chromosome separation		0.0003611	1	0.007711	0.07294		6	28	NCAPH,TOP2A,NCAPH2,TTK,ESPL1,EME1
GO: Biological Process	GO:0045662	negative regulation of myoblast differentiation		0.0003611	1	0.007711	0.07294		6	28	MKX,MBNL3,MSTN,PRICKLE1,ID3,IL18
GO: Biological Process	GO:0097205	renal filtration		0.0003611	1	0.007711	0.07294		6	28	MCAM,F2R,GJA1,SULF2,JCHAIN,PTPRO
GO: Biological Process	GO:0048729	tissue morphogenesis		0.0003736	1	0.007934	0.07505		50	861	SPRY1,MBP,ACTC1,ACTG2,ACVR2A,GREB1L,SEMA3A,ADM,GPC4,FGF7,MMP12,FST,FOXF1,FOXC2,SFRP2,STIL,PDPN,PLPP3,STC1,GJA1,TIMELESS,TBX5,GPI,PRICKLE1,ROR1,ROR2,RSPO3,TGFBR3,VIT,TTN,PGR,HOXA13,HOXD11,CYP7B1,NTN1,PLXNA1,HAND2,COL4A1,COL4A2,EZR,COL7A1,WNT7B,OSR2,CSNK2B,IL6,IPMK,ITGB2,DVL1,SAPCD2,ROBO2
GO: Biological Process	GO:0032506	cytokinetic process		0.0003737	1	0.007934	0.07505		7	39	RACGAP1,AURKB,ANLN,KIF23,CEP55,KIF20A,SNX18
GO: Biological Process	GO:0032102	negative regulation of response to external stimulus		0.0004102	1	0.008617	0.08151		30	437	ABAT,CARD16,SEMA3A,MIF,MMP12,FOXF1,APOD,PBK,IL20RB,GJA1,IER3,SERPING1,TAP1,CCN3,SERPINE1,SERPINB2,IRAK3,TNR,SERPINF1,SERPINE2,SERPINB9,PROS1,PTGIS,PTPRO,DVL1,MUC16,LEP,LGALS9,SEMA3D,ROBO2
GO: Biological Process	GO:0035239	tube morphogenesis		0.0004107	1	0.008617	0.08151		58	1045	SPRY1,MCAM,GREB1L,ADM,FGF9,GPNMB,FOXF1,FOXC2,FOXM1,SFRP2,RGCC,APOD,STIL,PDPN,GATA2,SMOC2,GJA1,C3,TIMELESS,NOTCH3,CCN3,TBX5,PRICKLE1,RSPO3,TGFBR3,THBS2,THBS4,CD36,TLR3,SERPINE1,ENPP2,SERPINF1,CHI3L1,PGR,HOXA13,HOXD11,NTN1,HAND2,COL4A1,COL4A2,COL4A4,WNT7B,CSNK2B,CSPG4,MYOCD,IL6,IPMK,CYP1B1,IL18,DCN,ITGB2,PTGIS,PTGS2,ITGB8,ACKR3,DVL1,LEP,E2F8
GO: Biological Process	GO:0090131	mesenchyme migration		0.0004116	1	0.008617	0.08151		3	5	ACTC1,ACTG2,FOXF1
GO: Biological Process	GO:0044314	protein K27-linked ubiquitination		0.0004116	1	0.008617	0.08151		3	5	UBE2T,UBE2S,PRKN
GO: Biological Process	GO:1902101	positive regulation of metaphase/anaphase transition of cell cycle		0.0004119	1	0.008617	0.08151		4	11	CENPE,ESPL1,DLGAP5,CDT1
GO: Biological Process	GO:0007267	cell-cell signaling		0.0004293	1	0.008956	0.08472		94	1899	SPRY1,ABAT,APCDD1,MBP,LRRK2,MCC,ACVR2A,F2R,FABP5,ADM,ADRA2A,SCN1A,SCN2A,GPC4,FGF7,FGF9,FGF13,MME,GPNMB,BICC1,FOXO1,SFRP2,SFRP4,ANK2,APBA2,BIRC5,SLC1A2,SLC1A3,PLPP3,LYNX1,DEPDC1B,DKK2,GABRB3,HECW1,CCN5,GJA1,SULF2,CYFIP1,RBMS3,GLRB,SYT1,C3,CACNA1G,CCN3,NOVA1,TBX5,CACNB4,PRICKLE1,ROR1,ROR2,RSPO3,LZTS1,PALM,DAAM2,PRKN,CDC20,TNR,CDH8,RASD2,CGB3,PENK,CHRM2,PGR,SERPINE2,HOXC11,HOXD11,ASPM,WNT7B,CPE,GNA1…
GO: Biological Process	GO:0010712	regulation of collagen metabolic process		0.0004317	1	0.008978	0.08492		9	65	CYGB,F2R,RGCC,MKX,SERPINE1,IL6,IL6R,IL18,LTBP1
GO: Biological Process	GO:0009611	response to wounding		0.0004329	1	0.008978	0.08492		45	756	ABAT,MCAM,EZH2,F2R,ADM,ADRA2A,MIF,FGF7,MMP12,FOXF1,FOXC2,APOD,ENPP4,SLC1A2,SLC1A3,PDPN,PLPP3,GATA2,SMOC2,MSTN,IGSF10,AURKA,GJA1,SULF2,SERPING1,C3,CCN3,CCNB1,CD36,TLR4,SERPINE1,SERPINB2,CDK1,TNR,SERPINE2,ID3,PPL,GNA14,IL6,PROS1,DCN,PTGFRN,KCNK2,TFPI2,MUC16
GO: Biological Process	GO:0060236	regulation of mitotic spindle organization		0.0004394	1	0.009086	0.08594		7	40	TACC3,TPX2,PSRC1,PLK1,HSPA1B,FSD1,RIPOR2
GO: Biological Process	GO:0010575	positive regulation of vascular endothelial growth factor production		0.0004418	1	0.009086	0.08594		6	29	SULF2,C3,IL6,IL6ST,CYP1B1,PTGS2
GO: Biological Process	GO:0000083	regulation of transcription involved in G1/S transition of mitotic cell cycle		0.0004418	1	0.009086	0.08594		6	29	RRM2,CDC45,ORC1,CDC6,CDT1,E2F1
GO: Biological Process	GO:0043085	positive regulation of catalytic activity		0.0004448	1	0.00912	0.08626		82	1611	MBP,LRRK2,EZH2,F2R,ADRA2A,MIF,FGF13,ALDH1A1,GPNMB,ARRDC3,SIPA1L2,SFRP2,DBF4B,RGCC,SAMD5,DEPDC1,STIL,PREX2,CHTF18,PDGFD,TPX2,RACGAP1,UHRF1,PDE5A,CLSPN,DEPDC1B,ADAM9,BDKRB1,NEK2,UBE2S,RASA4B,PSRC1,ADRM1,ROR2,UBE2C,CASP1,NCAPH,CCNB1,CCND2,TBC1D8,TLR3,TLR4,CDK1,CDC6,CDC20,ARHGAP33,AURKB,CENPE,CHI3L1,CHN2,CHRM2,CKS1B,CKS2,ARHGAP29,PLK1,IQGAP3,WNT7B,GNA14,IGFBP3,CSPG4,FAM20A,MAP2K6,PRLR,IL6R,DOCK4,IL18…
GO: Biological Process	GO:0048511	rhythmic process		0.0004506	1	0.009212	0.08714		25	340	EZH2,DTL,ANKFN1,MSTN,PPARGC1A,SUV39H1,TIMELESS,ADRM1,SERPINE1,CDK1,TOP2A,ENPP2,SERPINF1,PGR,CYP7B1,ID3,PRKG2,MAP2K6,IL6,PTGDS,KCND2,PTX3,PIWIL2,LEP,ROBO2
GO: Biological Process	GO:0061061	muscle structure development		0.0004579	1	0.009336	0.0883		46	780	ACTC1,EZH2,ADM,FGF9,FHL1,FOXF1,FOXC2,ANK2,MKX,MBNL3,DNER,MSTN,GJA1,NFATC2,SVIL,MYPN,CCN3,TBX5,CACNB4,PRICKLE1,TMEM119,CCNB1,TGFBR3,CDK1,CENPF,PDLIM7,TTN,HOXD10,MOV10L1,CYP26B1,WNT7B,ID3,IGFBP3,MYOCD,IL6,RIPOR2,IL18,DCN,PTGFRN,KCNK2,KIT,CDON,FOXP2,KRT19,DTYMK,FLOT1
GO: Biological Process	GO:0010951	negative regulation of endopeptidase activity		0.0004785	1	0.009709	0.09183		21	265	CARD16,SFRP2,BIRC5,BST2,SERPING1,C3,GPI,ITIH5,SERPINE1,SERPINB2,CDKN2D,PTTG1,SERPINF1,SERPINE2,SERPINB9,COL7A1,IL6,PROS1,PTGS2,BCL2L12,TFPI2
GO: Biological Process	GO:0007548	sex differentiation		0.0004789	1	0.009709	0.09183		24	322	KIF18A,FSTL3,ACVR2A,FANCA,GREB1L,SEMA3A,FGF7,FGF9,FST,SFRP2,CENPI,AKR1C3,GJA1,ADRM1,ROR2,TLR3,SERPINE1,PGR,HOXA13,ASPM,PTX3,KIT,LEP,ROBO2
GO: Biological Process	GO:0090257	regulation of muscle system process		0.0004836	1	0.009767	0.09239		23	303	ABAT,F2R,ADRA2A,FGF13,FBXO32,FOXO1,ANK2,PDE5A,MSTN,STC1,PPARGC1A,TTN,CHRM2,CLIC2,CNN1,HAND2,LMCD1,MYOCD,IL6ST,DOCK4,PTGS2,KCNJ2,KIT
GO: Biological Process	GO:0032964	collagen biosynthetic process		0.0004845	1	0.009767	0.09239		9	66	CYGB,F2R,RGCC,MKX,SERPINE1,IL6,IL6R,IL18,LTBP1
GO: Biological Process	GO:0007096	regulation of exit from mitosis		0.0005314	1	0.01068	0.101		5	20	RGCC,BIRC5,CDCA5,UBE2C,ANLN
GO: Biological Process	GO:0032508	DNA duplex unwinding		0.0005376	1	0.01075	0.1017		12	111	MCM2,MCM5,CDC45,GINS4,CHTF18,GINS2,POLQ,TOP2A,RECQL4,ERCC6L,DDX11,RAD51
GO: Biological Process	GO:0001816	cytokine production		0.0005378	1	0.01075	0.1017		50	875	ABCA1,TRAIP,MBP,LRRK2,CARD16,F2R,ADRA2A,SPON2,MIF,GPNMB,MMP12,IL17RB,RGCC,APOD,PLA2R1,IGF2BP1,LRRC32,IL20RB,IFIH1,SULF2,NFATC2,BST2,C3,CASP1,CD36,TLR3,TLR4,SERPINE1,IRAK3,CHI3L1,TNFSF4,HSPA1B,HOMER2,EZR,LSM14A,IL6,IL6R,IL6ST,CYP1B1,IL18,PTGS2,ITGB8,KIT,MUC16,LEP,LGALS9,LTBP1,LUM,FLOT1,MAF
GO: Biological Process	GO:1901342	regulation of vasculature development		0.000543	1	0.01083	0.1024		31	465	ADM,FGF9,GPNMB,FOXC2,SFRP2,RGCC,PDGFD,GATA2,SMOC2,NFATC2,C3,THBS2,THBS4,CD36,TLR3,SERPINE1,ENPP2,SERPINF1,CHI3L1,COL4A2,MYOCD,IL6,IL6R,CYP1B1,DCN,ITGB2,PTGIS,PTGS2,ITGB8,KIT,LEP
GO: Biological Process	GO:0045445	myoblast differentiation		0.0005529	1	0.01099	0.104		11	96	MKX,MBNL3,MSTN,PRICKLE1,ID3,IGFBP3,MYOCD,RIPOR2,IL18,CDON,DTYMK
GO: Biological Process	GO:0007019	microtubule depolymerization		0.0005622	1	0.01115	0.1054		8	54	KIF18A,MAP2,FGF13,GAS2L1,KIF2C,STMN2,KIF18B,KIF14
GO: Biological Process	GO:0022008	neurogenesis		0.0005747	1	0.01134	0.1072		92	1867	GLDN,MAP2,APCDD1,LRRK2,EZH2,SEMA3A,ADM,TUBB3,MIF,FGF13,MME,TACC3,SFRP2,EMB,APOD,SLC1A3,PREX2,TENM3,PLPP3,ASPA,RACGAP1,PHACTR1,GABRB3,HECW1,SPTB,GAS1,GATA2,DNER,EPB41L3,GFRA1,IGSF10,AURKA,GJA1,CYFIP1,MYPN,SYT1,C3,SDK1,NOTCH3,ROR1,ROR2,STMN2,THBS4,THRB,LZTS1,TLR4,PALM,DAAM2,PRKN,CDK1,CDC20,TNR,ARHGAP33,DOK6,PDLIM7,ENPP2,SERPINF1,PENK,SERPINE2,HOXC10,HOXD10,UGCG,ASPM,NTN1,PLXNA1,CNTN1,HAND2,EZR,SDK2…
GO: Biological Process	GO:0051047	positive regulation of secretion		0.0005749	1	0.01134	0.1072		34	529	ABAT,MBP,LRRK2,ACVR2A,F2R,MIF,MMP12,IL17RB,RGCC,PLA2R1,EXPH5,ADAM9,GATA2,IFIH1,GJA1,SYT1,CACNA1G,GPI,CACNB4,CASP1,CD36,TLR4,PRKN,TTN,TNFSF4,EZR,CADPS2,MAP2K6,IL6,ITGB2,KCNB1,RAB27B,LEP,LGALS9
GO: Biological Process	GO:0032147	activation of protein kinase activity		0.000582	1	0.01144	0.1082		29	426	LRRK2,F2R,ADRA2A,FGF13,DBF4B,RGCC,TPX2,CLSPN,ADAM9,BDKRB1,CCNB1,TLR3,TLR4,CDK1,CHI3L1,CKS1B,CKS2,IQGAP3,WNT7B,CSPG4,FAM20A,MAP2K6,PRLR,IL6R,IL18,KIF14,KIT,LEP,LGALS9
GO: Biological Process	GO:0008015	blood circulation		0.0005951	1	0.01165	0.1102		38	615	ABAT,ACTC1,F2R,SEMA3A,ADM,ADRA2A,SCN1A,MIF,FGF13,MME,FOXC2,ANK2,CELF2,PDE5A,BDKRB1,STC1,GJA1,IER3,ERAP2,SERPING1,CACNA1G,CACNB4,TBC1D8,TGFBR3,THRB,CD36,CES1,TTN,CHRM2,CLIC2,MAP2K6,DOCK4,IL18,PTGS2,KCND2,PTPRO,KCNJ2,LEP
GO: Biological Process	GO:1904668	positive regulation of ubiquitin protein ligase activity		0.0006006	1	0.01165	0.1102		4	12	UBE2S,UBE2C,CDC20,PLK1
GO: Biological Process	GO:0007077	mitotic nuclear envelope disassembly		0.0006006	1	0.01165	0.1102		4	12	CCNB1,CCNB2,CDK1,PLK1
GO: Biological Process	GO:1905820	positive regulation of chromosome separation		0.0006006	1	0.01165	0.1102		4	12	CENPE,ESPL1,DLGAP5,CDT1
GO: Biological Process	GO:0019371	cyclooxygenase pathway		0.0006006	1	0.01165	0.1102		4	12	AKR1C3,PTGDS,PTGIS,PTGS2
GO: Biological Process	GO:0006302	double-strand break repair		0.0006029	1	0.01166	0.1103		20	251	MCM2,MCM5,CDC45,FEN1,RAD54L,FOXM1,GINS4,RAD51AP1,GINS2,POLQ,CDCA5,TIMELESS,H2AX,TRIP13,RECQL4,EME1,DDX11,RAD51,REV3L,LIG1
GO: Biological Process	GO:0003231	cardiac ventricle development		0.0006116	1	0.01177	0.1113		14	145	GREB1L,FGF9,FOXF1,FOXC2,SFRP2,TBX5,TGFBR3,HOXA13,HAND2,CPE,MYOCD,KCNK2,ROBO2,LTBP1
GO: Biological Process	GO:0042476	odontogenesis		0.0006116	1	0.01177	0.1113		14	145	ADM,FST,FOXO1,GAS1,ADAMTS5,TNFRSF11B,SERPINE1,HAND2,WNT7B,OSR2,ID3,FAM20A,DLX1,DLX2
GO: Biological Process	GO:0032101	regulation of response to external stimulus		0.0006241	1	0.01198	0.1133		64	1202	ABAT,LRRK2,CARD16,F2R,FANCA,FANCD2,SEMA3A,MTUS1,MIF,MMP12,IL17RB,FOXF1,APOD,ENPP4,PDPN,PDGFD,PDE5A,PBK,IL20RB,SMOC2,MSTN,IFIH1,GJA1,IER3,SERPING1,C3,TAP1,CCN3,THBS4,CD36,TLR3,TLR4,SERPINE1,SERPINB2,IRAK3,TNR,SERPINF1,TNFSF4,SERPINE2,SERPINB9,UBE2D1,HSPA1B,LSM14A,MAP2K6,CTSK,CTSS,IL6,IL6R,IL6ST,PROS1,RIPOR2,IL18,ITGB2,PTGIS,PTGS2,PTPRO,RARRES2,DVL1,MUC16,LEP,LGALS9,SEMA3D,ROBO2,FLOT1
GO: Biological Process	GO:0050820	positive regulation of coagulation		0.0006451	1	0.01232	0.1165		6	31	F2R,ENPP4,PDPN,CD36,TLR4,SERPINE1
GO: Biological Process	GO:1902230	negative regulation of intrinsic apoptotic signaling pathway in response to DNA damage		0.0006451	1	0.01232	0.1165		6	31	MIF,SFRP2,DDIAS,CDKN2D,BCL2L12,ACKR3
GO: Biological Process	GO:0044057	regulation of system process		0.000656	1	0.01249	0.1181		43	727	ABAT,LRRK2,ACVR2A,F2R,FABP5,SEMA3A,ADM,ADRA2A,FGF13,FBXO32,FOXO1,ANK2,CELF2,PDE5A,MSTN,STC1,GJA1,PPARGC1A,CACNA1G,CCN3,CACNB4,THRB,TLR4,PRKN,TNR,TTN,CHRM2,CLIC2,CNN1,HAND2,LMCD1,MYOCD,CTSS,IL6,IL6ST,DOCK4,PTGS2,KCND2,PTPRO,KCNJ2,KIT,DVL1,LEP
GO: Biological Process	GO:0016049	cell growth		0.0006901	1	0.0131	0.124		36	577	MAP2,SEMA3A,FGF13,FHL1,IL17RB,FBLN5,SFRP2,GAS2L1,GAS1,EPB41L3,BDKRB1,AURKA,CCN5,GJA1,CYFIP1,BST2,SYT1,PSRC1,CCN3,CCDC85B,ZMAT3,PRKN,TNR,CDKN2D,PTTG1,SERPINE2,NTN1,HSPA1B,PLXNA1,IGFBP3,CSF2RB,MYOCD,KIF14,DVL1,SEMA3D,ATAD3A
GO: Biological Process	GO:0051129	negative regulation of cellular component organization		0.0006982	1	0.01321	0.1249		47	818	MAP2,LRRK2,MCM2,SEMA3A,NDC80,FGF13,RGCC,BIRC5,APOD,GAS2L1,SPTB,PPARGC1A,NEK2,IER3,BUB1,BUB1B,H1-10,STMN2,CCNB1,CCNF,IRAK3,PRKN,CDC20,TNR,TOP2A,AURKB,PTTG1,CENPE,CENPF,TRIP13,TTK,RECQL4,NTN1,PLEKHH2,PLK1,HSPA1B,CSPG4,ESPL1,DAB1,PTPRO,KIF14,CDT1,DPP4,SEMA3D,EIF4EBP1,ROBO2,ARHGAP28
GO: Biological Process	GO:1903532	positive regulation of secretion by cell		0.0007002	1	0.01321	0.1249		32	493	ABAT,MBP,LRRK2,ACVR2A,F2R,MIF,MMP12,IL17RB,RGCC,EXPH5,ADAM9,GATA2,IFIH1,GJA1,SYT1,CACNA1G,GPI,CACNB4,CASP1,CD36,TLR4,PRKN,TTN,TNFSF4,EZR,CADPS2,IL6,ITGB2,KCNB1,RAB27B,LEP,LGALS9
GO: Biological Process	GO:0006334	nucleosome assembly		0.0007011	1	0.01321	0.1249		14	147	CENPW,HJURP,MCM2,ASF1B,CENPI,H1-10,H2AX,CENPA,OIP5,CENPM,CENPO,KNL1,CHAF1A,CENPU
GO: Biological Process	GO:0000165	MAPK cascade		0.0007492	1	0.01408	0.1332		57	1048	SPRY1,MBP,LRRK2,EZH2,F2R,SEMA3A,ADRA2A,MIF,FGF7,FGF9,FGF13,GPNMB,FOXM1,FOXO1,SFRP2,SFRP4,SAMD5,PDGFD,PDE5A,ADAM9,SPTB,PBK,MSTN,GFRA1,C3,GPR37,ROR2,TGFBR3,CD36,TLR3,TLR4,IRAK3,PRKN,CDK1,TNXB,CHI3L1,IQGAP3,HAND2,EZR,WNT7B,IGFBP3,CSF2RB,CSPG4,MAP2K6,IL6,IL6R,IL11,IL18,RASSF2,ACKR3,FAM83D,KIT,CDON,DUSP2,LEP,LGALS9,LMNB1
GO: Biological Process	GO:0001525	angiogenesis		0.0007649	1	0.01433	0.1355		39	645	MCAM,ADM,FGF9,GPNMB,FOXC2,SFRP2,RGCC,APOD,GATA2,SMOC2,C3,NOTCH3,CCN3,RSPO3,THBS2,THBS4,CD36,TLR3,SERPINE1,ENPP2,SERPINF1,CHI3L1,HAND2,COL4A1,COL4A2,COL4A4,WNT7B,CSPG4,IL6,CYP1B1,IL18,DCN,ITGB2,PTGIS,PTGS2,ITGB8,ACKR3,LEP,E2F8
GO: Biological Process	GO:0046457	prostanoid biosynthetic process		0.0007706	1	0.01433	0.1355		6	32	FABP5,MIF,AKR1C3,PTGDS,PTGIS,PTGS2
GO: Biological Process	GO:0010458	exit from mitosis		0.0007706	1	0.01433	0.1355		6	32	RGCC,BIRC5,CDCA5,UBE2S,UBE2C,ANLN
GO: Biological Process	GO:0001516	prostaglandin biosynthetic process		0.0007706	1	0.01433	0.1355		6	32	FABP5,MIF,AKR1C3,PTGDS,PTGIS,PTGS2
GO: Biological Process	GO:0003013	circulatory system process		0.0007801	1	0.01447	0.1369		38	624	ABAT,ACTC1,F2R,SEMA3A,ADM,ADRA2A,SCN1A,MIF,FGF13,MME,FOXC2,ANK2,CELF2,PDE5A,BDKRB1,STC1,GJA1,IER3,ERAP2,SERPING1,CACNA1G,CACNB4,TBC1D8,TGFBR3,THRB,CD36,CES1,TTN,CHRM2,CLIC2,MAP2K6,DOCK4,IL18,PTGS2,KCND2,PTPRO,KCNJ2,LEP
GO: Biological Process	GO:0036018	cellular response to erythropoietin		0.0008016	1	0.01457	0.1378		3	6	MT1X,MT2A,KIT
GO: Biological Process	GO:0031536	positive regulation of exit from mitosis		0.0008016	1	0.01457	0.1378		3	6	BIRC5,CDCA5,UBE2C
GO: Biological Process	GO:1902512	positive regulation of apoptotic DNA fragmentation		0.0008016	1	0.01457	0.1378		3	6	IGFBP3,IL6,ENDOG
GO: Biological Process	GO:0010994	free ubiquitin chain polymerization		0.0008016	1	0.01457	0.1378		3	6	UBE2S,UBE2C,PRKN
GO: Biological Process	GO:0000912	assembly of actomyosin apparatus involved in cytokinesis		0.0008016	1	0.01457	0.1378		3	6	RACGAP1,ANLN,KIF23
GO: Biological Process	GO:0035519	protein K29-linked ubiquitination		0.0008016	1	0.01457	0.1378		3	6	UBE2T,UBE2S,PRKN
GO: Biological Process	GO:0035633	maintenance of permeability of blood-brain barrier		0.0008016	1	0.01457	0.1378		3	6	MBP,IL6,PTGS2
GO: Biological Process	GO:0000915	actomyosin contractile ring assembly		0.0008016	1	0.01457	0.1378		3	6	RACGAP1,ANLN,KIF23
GO: Biological Process	GO:0072331	signal transduction by p53 class mediator		0.0008112	1	0.01468	0.1389		21	276	TP53INP1,MIF,FOXM1,GTSE1,RGCC,PLA2R1,TPX2,AURKA,BOP1,CCNB1,EXO1,PRKN,CDK1,CDC25C,AURKB,RRM2B,CSNK2B,BCL2L12,BAG6,E2F1,E2F8
GO: Biological Process	GO:0006977	DNA damage response, signal transduction by p53 class mediator resulting in cell cycle arrest		0.0008141	1	0.01468	0.1389		8	57	GTSE1,RGCC,AURKA,CCNB1,CDK1,CDC25C,E2F1,E2F8
GO: Biological Process	GO:0060760	positive regulation of response to cytokine stimulus		0.0008141	1	0.01468	0.1389		8	57	MMP12,IFIH1,CASP1,TLR4,PRKN,HSPA1B,LSM14A,CREBRF
GO: Biological Process	GO:0050730	regulation of peptidyl-tyrosine phosphorylation		0.0008404	1	0.01512	0.143		22	296	ADRA2A,MIF,FGF7,SFRP2,PLPP3,PDGFD,GFRA1,THBS4,CD36,TLR4,ENPP2,CNTN1,CSPG4,IL6,IL6R,IL6ST,IL11,IL18,ITGB2,KIT,CASS4,LEP
GO: Biological Process	GO:0010466	negative regulation of peptidase activity		0.0008495	1	0.01519	0.1437		21	277	CARD16,SFRP2,BIRC5,BST2,SERPING1,C3,GPI,ITIH5,SERPINE1,SERPINB2,CDKN2D,PTTG1,SERPINF1,SERPINE2,SERPINB9,COL7A1,IL6,PROS1,PTGS2,BCL2L12,TFPI2
GO: Biological Process	GO:0051899	membrane depolarization		0.0008508	1	0.01519	0.1437		11	101	LRRK2,SCN1A,SCN2A,FHL1,ANK2,GJA1,CACNA1G,MLLT11,CACNB4,DCN,KCNJ2
GO: Biological Process	GO:0001570	vasculogenesis		0.0008508	1	0.01519	0.1437		11	101	ADM,FGF9,FOXF1,FOXM1,TBX5,TGFBR3,HOXA13,WNT7B,MYOCD,ITGB8,ACKR3
GO: Biological Process	GO:0046661	male sex differentiation		0.0008684	1	0.01545	0.1462		16	185	KIF18A,FSTL3,ACVR2A,FANCA,GREB1L,SEMA3A,FGF9,SFRP2,AKR1C3,GJA1,ADRM1,ROR2,TLR3,HOXA13,ASPM,KIT
GO: Biological Process	GO:0051098	regulation of binding		0.0008696	1	0.01545	0.1462		29	437	MAP2,HJURP,LRRK2,CARD16,CDCA5,AURKA,NEK2,GREM2,TGFBR3,CD36,TLR4,PRKN,AURKB,PHLDA2,CLIC2,PLK1,HAND2,ID3,CSNK2B,MYOCD,RIPOR2,DDX11,CDT1,CDON,DVL1,E2F1,LGALS9,ARHGAP28,FLOT1
GO: Biological Process	GO:0034599	cellular response to oxidative stress		0.0008721	1	0.01546	0.1462		24	336	TP53INP1,LRRK2,EZH2,FANCD2,FOXO1,FBLN5,PLA2R1,PDGFD,AKR1C3,PPARGC1A,GPR37,CCNA2,DDIAS,CD36,TLR4,PRKN,CDK1,PENK,HSPA1B,IL6,CYP1B1,DAPK1,MELK,ENDOG
GO: Biological Process	GO:0050673	epithelial cell proliferation		0.0008852	1	0.01565	0.1481		32	500	MCC,ACVR2A,MKI67,FGF7,FGF9,MMP12,FST,SFRP2,RGCC,BIRC5,UHRF1,GAS1,GATA2,GJA1,SULF2,CCN3,TCF19,CCND2,TGFBR3,THBS4,SERPINF1,PGR,CYP7B1,IQGAP3,OSR2,IGFBP3,IL6,IRF6,KIT,FOXP2,MUC16,LEP
GO: Biological Process	GO:0061082	myeloid leukocyte cytokine production		0.0009141	1	0.01603	0.1517		6	33	SPON2,MIF,CD36,TLR4,IRAK3,KIT
GO: Biological Process	GO:1902400	intracellular signal transduction involved in G1 DNA damage checkpoint		0.0009157	1	0.01603	0.1517		8	58	GTSE1,RGCC,AURKA,CCNB1,CDK1,CDC25C,E2F1,E2F8
GO: Biological Process	GO:0072431	signal transduction involved in mitotic G1 DNA damage checkpoint		0.0009157	1	0.01603	0.1517		8	58	GTSE1,RGCC,AURKA,CCNB1,CDK1,CDC25C,E2F1,E2F8
GO: Biological Process	GO:0044380	protein localization to cytoskeleton		0.0009157	1	0.01603	0.1517		8	58	STIL,SPAG5,CEP131,AURKA,TTK,ANLN,FAM83D,DVL1
GO: Biological Process	GO:0050954	sensory perception of mechanical stimulus		0.0009213	1	0.01609	0.1522		17	204	MBP,SCN1A,BIRC5,SLC1A3,GABRB3,ROR1,THRB,TLR4,CDKN2D,SLC9A3R2,SERPINE2,HOMER2,USP53,RIPOR2,IL18,KIT,CEMIP
GO: Biological Process	GO:0060429	epithelium development		0.0009396	1	0.01636	0.1547		75	1483	SPRY1,APCDD1,EZH2,GREB1L,SEMA3A,ADM,GPC4,FGF7,MMP12,FST,FOXF1,FOXC2,SFRP2,SFRP4,STIL,PDPN,AKR1C3,PLK4,EXPH5,ADAM9,GAS1,STC1,GJA1,TIMELESS,TBX5,ADRM1,PRICKLE1,ROR1,ROR2,RSPO3,TGFBR3,THRB,SERPINE1,CDK1,CES1,TTN,PGR,HOXA13,SERPINE2,HOXD11,UGCG,CYP7B1,NTN1,IQGAP3,PLXNA1,HAND2,COL4A1,COL4A4,EZR,CYP26B1,WNT7B,ID3,SLC40A1,PPL,CSNK2B,CTSK,IL6,PRLR,IPMK,RIPOR2,IRF6,PTGS2,KRTAP2-3,PTPRO,KRT7,KRT14,FOXP2,KR…
GO: Biological Process	GO:0003012	muscle system process		0.0009411	1	0.01636	0.1547		33	523	ABAT,ACTC1,ACTG2,EZH2,F2R,ADRA2A,SCN1A,FGF13,FBXO32,FOXO1,ANK2,PDE5A,MSTN,STC1,GJA1,PPARGC1A,SULF2,CACNA1G,TTN,CHRM2,CLIC2,CNN1,HAND2,LMCD1,MYOCD,MAP2K6,IL6ST,DOCK4,PTGS2,KCNJ2,KIT,DTNA,LEP
GO: Biological Process	GO:0030010	establishment of cell polarity		0.0009749	1	0.01691	0.1599		14	152	SPRY1,MAP2,NDC80,FGF13,FOXF1,SPAG5,GJA1,PARD3B,CENPA,PLK1,EZR,CYP26B1,RIPOR2,SAPCD2
GO: Biological Process	GO:0023014	signal transduction by protein phosphorylation		0.0009788	1	0.01693	0.1602		57	1060	SPRY1,MBP,LRRK2,EZH2,F2R,SEMA3A,ADRA2A,MIF,FGF7,FGF9,FGF13,GPNMB,FOXM1,FOXO1,SFRP2,SFRP4,SAMD5,PDGFD,PDE5A,ADAM9,SPTB,PBK,MSTN,GFRA1,C3,GPR37,ROR2,TGFBR3,CD36,TLR3,TLR4,IRAK3,PRKN,CDK1,TNXB,CHI3L1,IQGAP3,HAND2,EZR,WNT7B,IGFBP3,CSF2RB,CSPG4,MAP2K6,IL6,IL6R,IL11,IL18,RASSF2,ACKR3,FAM83D,KIT,CDON,DUSP2,LEP,LGALS9,LMNB1
GO: Biological Process	GO:0071396	cellular response to lipid		0.0009904	1	0.01709	0.1617		39	654	KIF18A,ABCA1,CARD16,SPON2,MIF,FBXO32,FOXO1,AKR1C3,ADAM9,MSTN,STC1,PPARGC1A,MGARP,CASP1,CCNA2,CCNB1,THRB,CD36,TLR4,SERPINE1,PDK4,SERPINF1,PENK,PGR,ABCB4,TNFSF4,CYP7B1,CYP26B1,WNT7B,ID3,IL6,IL18,BRINP1,CREBRF,PID1,PLSCR4,E2F1,LEP,EIF4EBP1
GO: Biological Process	GO:1901863	positive regulation of muscle tissue development		0.001002	1	0.01726	0.1632		11	103	FGF9,GJA1,PPARGC1A,TBX5,CCNB1,TGFBR3,CDK1,CYP26B1,MYOCD,CDON,FLOT1
GO: Biological Process	GO:0051222	positive regulation of protein transport		0.001011	1	0.01737	0.1643		31	483	ABAT,MBP,LRRK2,F2R,MIF,MMP12,IL17RB,GTSE1,RGCC,CEP131,EXPH5,ADAM9,IFIH1,GJA1,GPI,CASP1,CD36,TLR4,PRKN,TTN,TNFSF4,EZR,IL6,TMEM30B,ITGB2,PTGS2,CREBRF,KCNB1,LEP,LGALS9,CEMIP
GO: Biological Process	GO:0042770	signal transduction in response to DNA damage		0.001038	1	0.01779	0.1682		13	136	MIF,FOXM1,GTSE1,RGCC,DTL,PLA2R1,AURKA,CCNB1,CDK1,CDC25C,PLK1,E2F1,E2F8
GO: Biological Process	GO:0008406	gonad development		0.001076	1	0.01835	0.1736		20	263	KIF18A,FSTL3,ACVR2A,FANCA,SEMA3A,FGF7,FGF9,FST,SFRP2,AKR1C3,GJA1,ADRM1,TLR3,SERPINE1,PGR,ASPM,PTX3,KIT,LEP,ROBO2
GO: Biological Process	GO:0044818	mitotic G2/M transition checkpoint		0.001077	1	0.01835	0.1736		6	34	CLSPN,IER3,CCNG1,ORC1,CDK1,CDC6
GO: Biological Process	GO:0050767	regulation of neurogenesis		0.001079	1	0.01835	0.1736		53	972	MAP2,LRRK2,EZH2,SEMA3A,MIF,FGF13,MME,SFRP2,TENM3,ASPA,PHACTR1,HECW1,GATA2,IGSF10,CYFIP1,SYT1,SDK1,NOTCH3,STMN2,THRB,LZTS1,PALM,DAAM2,PRKN,CDK1,CDC20,TNR,ARHGAP33,ENPP2,SERPINF1,SERPINE2,ASPM,NTN1,PLXNA1,CNTN1,WNT7B,ID3,CSPG4,IL6,IL6ST,DAB1,BRINP1,PTPRO,DLX1,DLX2,KIT,RAC3,CDON,DVL1,E2F1,SEMA3D,PLXNC1,ROBO2
GO: Biological Process	GO:0051960	regulation of nervous system development		0.001086	1	0.01843	0.1743		58	1088	MAP2,LRRK2,EZH2,SEMA3A,MIF,GPC4,FGF13,MME,SFRP2,TENM3,ASPA,PHACTR1,HECW1,GATA2,IGSF10,CYFIP1,SYT1,SDK1,NOTCH3,STMN2,THBS2,THRB,LZTS1,PALM,DAAM2,PRKN,CDK1,CDC20,TNR,ARHGAP33,ENPP2,SERPINF1,SERPINE2,LRFN4,ASPM,NTN1,PLXNA1,CNTN1,WNT7B,ID3,CPE,CSPG4,IL6,IL6ST,DAB1,BRINP1,PTPRO,KIF14,DLX1,DLX2,KIT,RAC3,CDON,DVL1,E2F1,SEMA3D,PLXNC1,ROBO2
GO: Biological Process	GO:0045861	negative regulation of proteolysis		0.001099	1	0.01861	0.176		26	382	LRRK2,CARD16,SFRP2,BIRC5,GAS1,PBK,BST2,SERPING1,C3,GPI,ITIH5,SERPINE1,SERPINB2,CDKN2D,PTTG1,SERPINF1,SERPINE2,SERPINB9,COL7A1,IL6,PROS1,PTGS2,BCL2L12,BAG6,TFPI2,TM4SF20
GO: Biological Process	GO:1901565	organonitrogen compound catabolic process		0.001103	1	0.01863	0.1762		69	1348	ABAT,MAOA,CHDH,LRRK2,ADRA2A,GPC4,MMP12,FOXO1,FMOD,DTL,AOX1,ENPP4,RNF126,ASPA,UHRF1,PDE5A,HECW1,ADAM9,PBK,ADA2,AURKA,GJA1,ADHFE1,IER3,ERAP2,BUB1B,UBE2S,LNX1,ADRM1,PRICKLE1,UBE2C,CCNB1,CCNF,IRAK3,PRKN,CDK1,CDC20,AURKB,PDE1A,PTTG1,SYNPO2,ENPP2,ACOT7,HMMR,SERPINE2,UBE2D1,PLK1,HSPA1B,DMGDH,EZR,CPE,APOBEC3B,MOXD1,PRELP,CSPG4,CTSK,CTSO,CTSS,RNF144B,SPATA18,DCN,CREBRF,KIF14,FAM83D,BAG6,DVL1,CEMIP,LIPC,LUM
GO: Biological Process	GO:0001503	ossification		0.001111	1	0.01866	0.1765		29	444	FSTL3,ACVR2A,FGF9,GPNMB,FOXC2,SFRP2,STC1,IGSF10,GJA1,SUV39H1,ROR2,TMEM119,TGFBR3,THRB,CLEC3B,PDLIM7,PENK,HAND2,WNT7B,OSR2,ID3,IGFBP3,CTSK,IL6,IL6R,IL6ST,RASSF2,PTGS2,LEP
GO: Biological Process	GO:0006979	response to oxidative stress		0.001112	1	0.01866	0.1765		32	507	TP53INP1,LRRK2,CYGB,EZH2,FANCD2,FOXO1,SELENOP,FBLN5,APOD,PLA2R1,PDGFD,AKR1C3,ADAM9,PPARGC1A,GPR37,CCNA2,DDIAS,CD36,TLR4,PRKN,CDK1,PENK,HSPA1B,RRM2B,IL6,CYP1B1,DAPK1,MELK,PTGS2,LIG1,ENDOG,RCAN2
GO: Biological Process	GO:0019221	cytokine-mediated signaling pathway		0.001115	1	0.01866	0.1765		46	814	MAOA,TRAIP,CARD16,TRIM22,MIF,MMP12,IL17RB,FOXO1,BIRC5,ACKR4,MT2A,IL20RB,GFRA1,STAT4,BST2,CASP1,OAS2,TNFRSF11B,GREM2,CD36,SERPINB2,IRAK3,PRKN,TNFSF4,UGCG,HSPA1B,CSF2RB,CSNK2B,LSM14A,IL6,PRLR,IL6R,IL6ST,IL11,IL13RA2,IL18,IRF6,ITGB2,PTGS2,CREBRF,ACKR3,KIT,KRT18,LEP,LMNB1,BOLA2
GO: Biological Process	GO:1901701	cellular response to oxygen-containing compound		0.001115	1	0.01866	0.1765		67	1301	KIF18A,ABCA1,TP53INP1,LRRK2,CARD16,EZH2,ADRA2A,SPON2,MIF,FBXO32,FOXC2,FOXO1,FBLN5,BIRC5,PDGFD,AKR1C3,ADAM9,MSTN,STC1,PPARGC1A,CYFIP1,TIMELESS,MGARP,ADRM1,GPR37,CASP1,CCNA2,CCNB1,DDIAS,CD36,TLR4,SERPINE1,PALM,PRKN,CDK1,CDC6,PDK4,SERPINF1,PENK,CHRM2,ABCB4,TNFSF4,COL4A1,EZR,CYP26B1,WNT7B,ID3,GNA14,MAP2K6,IL6,PRLR,CYP1B1,IL18,DAPK1,BRINP1,PTGS2,DDX11,LYPD1,KCNB1,PID1,PLSCR4,RAD51,RARRES2,E2F1,LEP,EIF…
GO: Biological Process	GO:0048598	embryonic morphogenesis		0.001139	1	0.01893	0.179		40	681	MBP,ACVR2A,ADM,FGF9,FOXF1,FOXC2,SFRP2,STIL,LRIG3,PLPP3,GAS1,GATA2,GJA1,TBX5,GPI,PRICKLE1,ROR2,GREM2,RSPO3,HOXA13,HOXC9,HOXC10,HOXC11,HOXD10,HOXD11,NTN1,HAND2,COL4A2,COL7A1,CYP26B1,WNT7B,OSR2,IPMK,RIPOR2,ITGB2,MAFB,DLX2,CDON,AFF3,DVL1
GO: Biological Process	GO:0061042	vascular wound healing		0.001148	1	0.01893	0.179		4	14	MCAM,FOXC2,SMOC2,SERPINE1
GO: Biological Process	GO:0072697	protein localization to cell cortex		0.001148	1	0.01893	0.179		4	14	ANLN,PLK1,EZR,SAPCD2
GO: Biological Process	GO:0007614	short-term memory		0.001148	1	0.01893	0.179		4	14	PDE5A,SERPINF1,BRINP1,RCAN2
GO: Biological Process	GO:1902403	signal transduction involved in mitotic DNA integrity checkpoint		0.001149	1	0.01893	0.179		8	60	GTSE1,RGCC,AURKA,CCNB1,CDK1,CDC25C,E2F1,E2F8
GO: Biological Process	GO:1902402	signal transduction involved in mitotic DNA damage checkpoint		0.001149	1	0.01893	0.179		8	60	GTSE1,RGCC,AURKA,CCNB1,CDK1,CDC25C,E2F1,E2F8
GO: Biological Process	GO:0072413	signal transduction involved in mitotic cell cycle checkpoint		0.001149	1	0.01893	0.179		8	60	GTSE1,RGCC,AURKA,CCNB1,CDK1,CDC25C,E2F1,E2F8
GO: Biological Process	GO:0001763	morphogenesis of a branching structure		0.001183	1	0.01944	0.1838		19	246	SPRY1,LRRK2,GREB1L,SEMA3A,ADM,FGF7,FOXF1,FOXC2,SFRP2,TIMELESS,RSPO3,PGR,HOXA13,HOXD11,PLXNA1,COL4A1,CPE,IL6,DLX2
GO: Biological Process	GO:0097435	supramolecular fiber organization		0.001192	1	0.01954	0.1848		42	727	KIF18A,MAP2,ACTC1,LOXL4,FGF13,TACC3,FOXC2,FBLN5,SFRP2,FMOD,RGCC,GAS2L1,MKX,PHACTR1,SPTB,CYFIP1,MYPN,PSRC1,KIF2C,STMN2,CD36,PRKN,TNXB,SYNPO2,TTN,PLEKHH2,HSPA1B,EZR,COL5A3,FSD1,KIF18B,CYP1B1,KLHL24,KIF14,RAC3,CASS4,DPT,KRT14,KRT19,DVL1,ARHGAP28,LUM
GO: Biological Process	GO:0010883	regulation of lipid storage		0.001198	1	0.0196	0.1854		7	47	ABCA1,MEST,MSR1,C3,CD36,IL6,LEP
GO: Biological Process	GO:0007162	negative regulation of cell adhesion		0.001201	1	0.0196	0.1854		23	324	ABAT,MBP,ZNF608,GPNMB,MMP12,RGCC,APOD,PDE5A,LRRC32,IL20RB,SERPINE1,TNR,ENPP2,TNFSF4,JAM2,SERPINE2,PLXNA1,CYP1B1,RIPOR2,DAB1,PTPRO,LGALS9,PLXNC1
GO: Biological Process	GO:0044092	negative regulation of molecular function		0.001237	1	0.01987	0.1879		69	1354	SPRY1,MAP2,TRAIP,LRRK2,MCM2,CARD16,EZH2,ADRA2A,CSRNP3,TACC3,FST,SFRP2,SFRP4,BIRC5,PLA2R1,LYNX1,DKK2,PHACTR1,HECW1,MYO1D,MSTN,AURKA,PPARGC1A,NEK2,BST2,SERPING1,RASA4B,C3,GPI,GPR37,ITIH5,PKMYT1,SERPINE1,SERPINB2,PALM,IRAK3,PRKN,AURKB,CDKN2D,PTTG1,SERPINF1,CHRM2,TNFSF4,SERPINE2,SERPINB9,CLIC2,PLK1,HAND2,COL7A1,DEPTOR,ID3,PHACTR3,MYOCD,IL6,PROS1,CYP1B1,RIPOR2,PTGIS,PTGS2,DDX11,BCL2L12,LYPD1,PTX3,KNL1…
GO: Biological Process	GO:0034644	cellular response to UV		0.001239	1	0.01987	0.1879		10	90	TP53INP1,CARD16,MME,PBK,DDIAS,CDC25A,AURKB,POLD1,CRIP1,PTGS2
GO: Biological Process	GO:0065004	protein-DNA complex assembly		0.001251	1	0.01987	0.1879		23	325	CENPW,HJURP,MCM2,MCM5,CDC45,ASF1B,CENPI,NEK2,H1-10,H2AX,AURKB,CENPA,CENPE,CENPF,OIP5,CENPM,CENPO,TELO2,CDT1,KNL1,RAD51,CHAF1A,CENPU
GO: Biological Process	GO:0032967	positive regulation of collagen biosynthetic process		0.001262	1	0.01987	0.1879		6	35	F2R,RGCC,MKX,SERPINE1,IL18,LTBP1
GO: Biological Process	GO:0031572	G2 DNA damage checkpoint		0.001262	1	0.01987	0.1879		6	35	DTL,CLSPN,IER3,CCNG1,CDK1,PLK1
GO: Biological Process	GO:0046605	regulation of centrosome cycle		0.001283	1	0.01987	0.1879		8	61	STIL,CEP131,PLK4,AURKA,NEK2,CCNF,POC1A,KIF11
GO: Biological Process	GO:0071398	cellular response to fatty acid		0.001283	1	0.01987	0.1879		8	61	AKR1C3,PPARGC1A,CCNB1,PDK4,TNFSF4,ID3,PID1,E2F1
GO: Biological Process	GO:0006027	glycosaminoglycan catabolic process		0.001283	1	0.01987	0.1879		8	61	GPC4,FMOD,HMMR,PRELP,CSPG4,DCN,CEMIP,LUM
GO: Biological Process	GO:0061075	positive regulation of neural retina development		0.001284	1	0.01987	0.1879		2	2	DLX1,DLX2
GO: Biological Process	GO:0002384	hepatic immune response		0.001284	1	0.01987	0.1879		2	2	IL6,IL6R
GO: Biological Process	GO:0060587	regulation of lipoprotein lipid oxidation		0.001284	1	0.01987	0.1879		2	2	APOD,LEP
GO: Biological Process	GO:0021893	cerebral cortex GABAergic interneuron fate commitment		0.001284	1	0.01987	0.1879		2	2	DLX1,DLX2
GO: Biological Process	GO:0034439	lipoprotein lipid oxidation		0.001284	1	0.01987	0.1879		2	2	APOD,LEP
GO: Biological Process	GO:1902871	positive regulation of amacrine cell differentiation		0.001284	1	0.01987	0.1879		2	2	DLX1,DLX2
GO: Biological Process	GO:0034442	regulation of lipoprotein oxidation		0.001284	1	0.01987	0.1879		2	2	APOD,LEP
GO: Biological Process	GO:2000098	negative regulation of smooth muscle cell-matrix adhesion		0.001284	1	0.01987	0.1879		2	2	APOD,SERPINE1
GO: Biological Process	GO:0042160	lipoprotein modification		0.001284	1	0.01987	0.1879		2	2	APOD,LEP
GO: Biological Process	GO:1904975	response to bleomycin		0.001284	1	0.01987	0.1879		2	2	TIMELESS,DDX11
GO: Biological Process	GO:0090233	negative regulation of spindle checkpoint		0.001284	1	0.01987	0.1879		2	2	AURKA,CDT1
GO: Biological Process	GO:0038161	prolactin signaling pathway		0.001284	1	0.01987	0.1879		2	2	PRLR,CREBRF
GO: Biological Process	GO:1902868	positive regulation of retina development in camera-type eye		0.001284	1	0.01987	0.1879		2	2	DLX1,DLX2
GO: Biological Process	GO:2000184	positive regulation of progesterone biosynthetic process		0.001284	1	0.01987	0.1879		2	2	ADM,PPARGC1A
GO: Biological Process	GO:0042161	lipoprotein oxidation		0.001284	1	0.01987	0.1879		2	2	APOD,LEP
GO: Biological Process	GO:1904976	cellular response to bleomycin		0.001284	1	0.01987	0.1879		2	2	TIMELESS,DDX11
GO: Biological Process	GO:0032872	regulation of stress-activated MAPK cascade		0.001292	1	0.01995	0.1887		20	267	SEMA3A,FOXM1,FOXO1,SFRP2,SFRP4,SAMD5,PBK,ROR2,TGFBR3,TLR3,TLR4,PRKN,TNXB,HAND2,EZR,WNT7B,RASSF2,LEP,LGALS9,LMNB1
GO: Biological Process	GO:0007064	mitotic sister chromatid cohesion		0.001296	1	0.01998	0.189		5	24	SGO1,CDCA5,CDC20,PTTG1,HASPIN
GO: Biological Process	GO:0045165	cell fate commitment		0.001303	1	0.02003	0.1895		23	326	SPRY1,FGF13,FOXC2,SFRP2,PDPN,GAS1,GATA2,NOTCH3,TBX5,ROR2,HOXA13,HOXC10,HOXC11,HOXD10,HOXD11,CYP26B1,WNT7B,ZNF521,IL6,DLX1,DLX2,CDON,ROBO2
GO: Biological Process	GO:0071248	cellular response to metal ion		0.001334	1	0.02044	0.1934		17	211	FSTL3,LRRK2,MT1E,MT1M,MT1X,MT2A,AKR1C3,PPARGC1A,SYT1,RASA4B,CCNB1,PRKN,CPNE8,SERPINF1,SLC40A1,PTGS2,ENDOG
GO: Biological Process	GO:0007411	axon guidance		0.001348	1	0.02044	0.1934		22	307	SEMA3A,TUBB3,EMB,SPTB,GAS1,GFRA1,CYFIP1,MYPN,TNR,DOK6,PDLIM7,NTN1,PLXNA1,EZR,WNT7B,DAB1,PTPRO,DVL1,SEMA3D,PLXNC1,ROBO2,FLOT1
GO: Biological Process	GO:0031099	regeneration		0.001358	1	0.02044	0.1934		18	230	EZH2,ADM,MIF,APOD,MSTN,IGSF10,AURKA,GJA1,SULF2,CCN3,CCNA2,CCNB1,TGFBR3,SERPINE1,CDK1,TNR,CSNK2B,PTGFRN
GO: Biological Process	GO:0035108	limb morphogenesis		0.001361	1	0.02044	0.1934		15	175	FGF9,SFRP2,GAS1,GJA1,TBX5,ROR2,HOXA13,HOXC10,HOXC11,HOXD10,HOXD11,HAND2,CYP26B1,OSR2,AFF3
GO: Biological Process	GO:0035107	appendage morphogenesis		0.001361	1	0.02044	0.1934		15	175	FGF9,SFRP2,GAS1,GJA1,TBX5,ROR2,HOXA13,HOXC10,HOXC11,HOXD10,HOXD11,HAND2,CYP26B1,OSR2,AFF3
GO: Biological Process	GO:0006693	prostaglandin metabolic process		0.001361	1	0.02044	0.1934		7	48	FABP5,MIF,PDPN,AKR1C3,PTGDS,PTGIS,PTGS2
GO: Biological Process	GO:0033628	regulation of cell adhesion mediated by integrin		0.001361	1	0.02044	0.1934		7	48	FOXC2,SFRP2,ADAM9,SERPINE1,CYP1B1,RAC3,DPP4
GO: Biological Process	GO:0006692	prostanoid metabolic process		0.001361	1	0.02044	0.1934		7	48	FABP5,MIF,PDPN,AKR1C3,PTGDS,PTGIS,PTGS2
GO: Biological Process	GO:1903626	positive regulation of DNA catabolic process		0.001366	1	0.02044	0.1934		3	7	IGFBP3,IL6,ENDOG
GO: Biological Process	GO:0043305	negative regulation of mast cell degranulation		0.001366	1	0.02044	0.1934		3	7	FOXF1,IL13RA2,LGALS9
GO: Biological Process	GO:0036017	response to erythropoietin		0.001366	1	0.02044	0.1934		3	7	MT1X,MT2A,KIT
GO: Biological Process	GO:1901388	regulation of transforming growth factor beta activation		0.001366	1	0.02044	0.1934		3	7	LRRC32,ITGB8,LTBP1
GO: Biological Process	GO:0044837	actomyosin contractile ring organization		0.001366	1	0.02044	0.1934		3	7	RACGAP1,ANLN,KIF23
GO: Biological Process	GO:0001666	response to hypoxia		0.001372	1	0.02048	0.1938		26	388	ABAT,CYGB,CARD16,ADM,SCN2A,TACC3,RGCC,STC1,PPARGC1A,SUV39H1,MGARP,CCNA2,CCNB1,TGFBR3,PENK,MYOCD,IL18,PTGIS,PTGS2,KCND2,KCNK2,DPP4,E2F1,LEP,EIF4EBP1,ENDOG
GO: Biological Process	GO:0006869	lipid transport		0.001393	1	0.02075	0.1963		27	409	ABCA1,ATP8B4,ABCA10,ABCA9,ABCA8,MIF,APOD,APOL1,MSR1,PLA2R1,ACSL5,ABCC3,ANO4,ABCA6,ABCA5,CD36,APOL3,PRKN,CES1,ABCB4,UGCG,IGFBP3,MAP2K6,TMEM30B,PLSCR4,LEP,LIPC
GO: Biological Process	GO:0097485	neuron projection guidance		0.001405	1	0.02089	0.1976		22	308	SEMA3A,TUBB3,EMB,SPTB,GAS1,GFRA1,CYFIP1,MYPN,TNR,DOK6,PDLIM7,NTN1,PLXNA1,EZR,WNT7B,DAB1,PTPRO,DVL1,SEMA3D,PLXNC1,ROBO2,FLOT1
GO: Biological Process	GO:0045137	development of primary sexual characteristics		0.001413	1	0.02093	0.1979		20	269	KIF18A,FSTL3,ACVR2A,FANCA,SEMA3A,FGF7,FGF9,FST,SFRP2,AKR1C3,GJA1,ADRM1,TLR3,SERPINE1,PGR,ASPM,PTX3,KIT,LEP,ROBO2
GO: Biological Process	GO:0070302	regulation of stress-activated protein kinase signaling cascade		0.001413	1	0.02093	0.1979		20	269	SEMA3A,FOXM1,FOXO1,SFRP2,SFRP4,SAMD5,PBK,ROR2,TGFBR3,TLR3,TLR4,PRKN,TNXB,HAND2,EZR,WNT7B,RASSF2,LEP,LGALS9,LMNB1
GO: Biological Process	GO:2000241	regulation of reproductive process		0.001434	1	0.02119	0.2004		16	194	SEMA3A,MMP12,PDE5A,AURKA,CDC20,CDC25A,CDC25C,SERPINF1,PHLDA2,TRIP13,TTK,ASPM,IL18,PTGDS,PIWIL2,CFAP69
GO: Biological Process	GO:2000027	regulation of animal organ morphogenesis		0.001446	1	0.02133	0.2017		21	289	SPRY1,GPC4,FGF7,FOXC2,SFRP2,SULF2,TBX5,PRICKLE1,ROR1,ROR2,TNFRSF11B,RSPO3,THRB,HOXC11,HOXD11,HAND2,WNT7B,FOXP2,DVL1,SAPCD2,ROBO2
GO: Biological Process	GO:0051781	positive regulation of cell division		0.001467	1	0.02146	0.203		10	92	FGF7,FGF9,PDGFD,RACGAP1,SVIL,THBS4,CDC6,AURKB,KIF23,KIF14
GO: Biological Process	GO:0010955	negative regulation of protein processing		0.00147	1	0.02146	0.203		6	36	LRRK2,CARD16,GAS1,SERPINE1,SERPINE2,BCL2L12
GO: Biological Process	GO:0010574	regulation of vascular endothelial growth factor production		0.00147	1	0.02146	0.203		6	36	SULF2,C3,IL6,IL6ST,CYP1B1,PTGS2
GO: Biological Process	GO:1903318	negative regulation of protein maturation		0.00147	1	0.02146	0.203		6	36	LRRK2,CARD16,GAS1,SERPINE1,SERPINE2,BCL2L12
GO: Biological Process	GO:0097242	amyloid-beta clearance		0.00147	1	0.02146	0.203		6	36	MME,MSR1,C3,CD36,MYOCD,ITGB2
GO: Biological Process	GO:0032755	positive regulation of interleukin-6 production		0.001481	1	0.02157	0.204		11	108	MBP,F2R,SPON2,IFIH1,CD36,TLR3,TLR4,TNFSF4,IL6,IL6R,LGALS9
GO: Biological Process	GO:0060038	cardiac muscle cell proliferation		0.0015	1	0.02176	0.2058		9	77	FGF9,FOXC2,DIPK2A,GJA1,TBX5,CCNB1,TGFBR3,CDK1,KCNK2
GO: Biological Process	GO:0006940	regulation of smooth muscle contraction		0.0015	1	0.02176	0.2058		9	77	ABAT,F2R,ADRA2A,CHRM2,CNN1,MYOCD,DOCK4,PTGS2,KIT
GO: Biological Process	GO:1902969	mitotic DNA replication		0.001522	1	0.02187	0.2069		4	15	MCM2,CDC45,RAD51,LIG1
GO: Biological Process	GO:0002371	dendritic cell cytokine production		0.001522	1	0.02187	0.2069		4	15	BST2,TLR3,TLR4,KIT
GO: Biological Process	GO:1990169	stress response to copper ion		0.001522	1	0.02187	0.2069		4	15	MT1E,MT1M,MT1X,MT2A
GO: Biological Process	GO:0010273	detoxification of copper ion		0.001522	1	0.02187	0.2069		4	15	MT1E,MT1M,MT1X,MT2A
GO: Biological Process	GO:0097154	GABAergic neuron differentiation		0.001522	1	0.02187	0.2069		4	15	GATA2,DLX1,DLX2,RAC3
GO: Biological Process	GO:0071229	cellular response to acid chemical		0.00157	1	0.02247	0.2125		18	233	ABCA1,PDGFD,AKR1C3,PPARGC1A,CCNB1,PRKN,PDK4,SERPINF1,ABCB4,TNFSF4,COL4A1,CYP26B1,WNT7B,ID3,BRINP1,PID1,E2F1,LEP
GO: Biological Process	GO:0045732	positive regulation of protein catabolic process		0.00157	1	0.02247	0.2125		18	233	LRRK2,ADRA2A,FOXO1,DTL,HECW1,ADAM9,AURKA,GJA1,IER3,PRICKLE1,PRKN,PLK1,HSPA1B,EZR,RNF144B,CREBRF,BAG6,DVL1
GO: Biological Process	GO:0045685	regulation of glial cell differentiation		0.001593	1	0.02265	0.2142		10	93	ASPA,DAAM2,CDK1,ENPP2,SERPINE2,IL6,IL6ST,DAB1,DLX1,DLX2
GO: Biological Process	GO:0014855	striated muscle cell proliferation		0.001593	1	0.02265	0.2142		10	93	FGF9,FOXC2,MSTN,DIPK2A,GJA1,TBX5,CCNB1,TGFBR3,CDK1,KCNK2
GO: Biological Process	GO:0002718	regulation of cytokine production involved in immune response		0.001593	1	0.02265	0.2142		10	93	SPON2,MIF,BST2,CD36,TLR3,TLR4,IRAK3,TNFSF4,IL6,IL18
GO: Biological Process	GO:1902750	negative regulation of cell cycle G2/M phase transition		0.001596	1	0.02265	0.2142		11	109	FHL1,DTL,CLSPN,AURKA,IER3,CCNG1,ORC1,CDK1,CDC6,AURKB,PLK1
GO: Biological Process	GO:0050663	cytokine secretion		0.001613	1	0.02285	0.2161		20	272	ABCA1,MBP,LRRK2,CARD16,F2R,MIF,MMP12,IL17RB,RGCC,LRRC32,IFIH1,CASP1,CD36,TLR4,CHI3L1,TNFSF4,EZR,IL6,LEP,LGALS9
GO: Biological Process	GO:0010631	epithelial cell migration		0.001616	1	0.02285	0.2161		25	372	MCC,SEMA3A,FGF7,FOXC2,RGCC,PLPP3,ADAM9,GATA2,SMOC2,STC1,CCN3,GPI,TGFBR3,SERPINE1,ENPP2,SERPINF1,ANLN,PKN3,CSNK2B,CYP1B1,DCN,ITGB2,PTGS2,KIT,DPP4
GO: Biological Process	GO:0007420	brain development		0.001646	1	0.02322	0.2196		46	830	ABAT,MBP,LRRK2,EZH2,FANCD2,SEMA3A,FGF9,FGF13,TACC3,SELENOP,SFRP2,APOD,STIL,SLC1A2,IGF2BP1,PHACTR1,MYO1D,GAS1,GATA2,PPARGC1A,SYT1,NOTCH3,PAFAH1B3,H2AX,TNR,CENPF,TTN,SERPINE2,ASPM,CNTN1,COL4A1,WNT7B,KLHL17,DAB1,KIF14,MAFB,DLX1,DLX2,BAG6,WDR62,RAC3,CDON,FOXP2,E2F1,ARMC4,ROBO2
GO: Biological Process	GO:0043410	positive regulation of MAPK cascade		0.001676	1	0.02361	0.2233		36	607	LRRK2,EZH2,F2R,SEMA3A,ADRA2A,MIF,FGF9,GPNMB,SAMD5,PDGFD,PDE5A,ADAM9,C3,GPR37,ROR2,CD36,TLR3,TLR4,CDK1,CHI3L1,IQGAP3,HAND2,WNT7B,IGFBP3,CSPG4,MAP2K6,IL6,IL6R,IL11,RASSF2,ACKR3,KIT,CDON,LEP,LGALS9,LMNB1
GO: Biological Process	GO:0060284	regulation of cell development		0.0017	1	0.02389	0.226		59	1133	MAP2,LRRK2,EZH2,SEMA3A,MIF,FGF13,MME,SFRP2,PDPN,TENM3,ASPA,PDE5A,PHACTR1,HECW1,GATA2,IGSF10,AURKA,CYFIP1,SYT1,SDK1,NOTCH3,STMN2,THRB,LZTS1,PALM,DAAM2,PRKN,CDK1,CDC20,TNR,ARHGAP33,ENPP2,SERPINF1,SERPINE2,HOXD11,ASPM,NTN1,PLXNA1,CNTN1,WNT7B,ID3,CSPG4,IL6,IL6ST,DAB1,BRINP1,PTPRO,KIF14,DLX1,DLX2,KIT,RAC3,CDON,CASS4,DVL1,E2F1,SEMA3D,PLXNC1,ROBO2
GO: Biological Process	GO:0071634	regulation of transforming growth factor beta production		0.001703	1	0.02389	0.226		6	37	LRRC32,PTGS2,ITGB8,LGALS9,LTBP1,LUM
GO: Biological Process	GO:0034103	regulation of tissue remodeling		0.001718	1	0.024	0.227		11	110	GPNMB,INPP4B,GJA1,TMEM119,TNFRSF11B,THBS4,PDK4,HAND2,IL6,IL18,LEP
GO: Biological Process	GO:0030330	DNA damage response, signal transduction by p53 class mediator		0.001718	1	0.024	0.227		11	110	MIF,FOXM1,GTSE1,RGCC,PLA2R1,AURKA,CCNB1,CDK1,CDC25C,E2F1,E2F8
GO: Biological Process	GO:1904951	positive regulation of establishment of protein localization		0.00172	1	0.024	0.227		32	521	ABAT,MBP,LRRK2,F2R,MIF,MMP12,IL17RB,GTSE1,RGCC,CEP131,EXPH5,ADAM9,IFIH1,GJA1,GPI,CASP1,CD36,TLR4,PRKN,TTN,TNFSF4,EZR,IL6,TMEM30B,ITGB2,PTGS2,CREBRF,KCNB1,E2F1,LEP,LGALS9,CEMIP
GO: Biological Process	GO:0046686	response to cadmium ion		0.001758	1	0.02448	0.2315		8	64	MT1E,MT1M,MT1X,MT2A,AKR1C3,CDK1,KIT,DTYMK
GO: Biological Process	GO:0090132	epithelium migration		0.001802	1	0.02504	0.2369		25	375	MCC,SEMA3A,FGF7,FOXC2,RGCC,PLPP3,ADAM9,GATA2,SMOC2,STC1,CCN3,GPI,TGFBR3,SERPINE1,ENPP2,SERPINF1,ANLN,PKN3,CSNK2B,CYP1B1,DCN,ITGB2,PTGS2,KIT,DPP4
GO: Biological Process	GO:0001817	regulation of cytokine production		0.001831	1	0.02539	0.2401		44	789	TRAIP,MBP,LRRK2,CARD16,F2R,ADRA2A,SPON2,MIF,GPNMB,MMP12,IL17RB,RGCC,APOD,IGF2BP1,LRRC32,IL20RB,IFIH1,SULF2,BST2,C3,CASP1,CD36,TLR3,TLR4,SERPINE1,IRAK3,TNFSF4,HSPA1B,HOMER2,EZR,LSM14A,IL6,IL6R,IL6ST,CYP1B1,IL18,PTGS2,ITGB8,MUC16,LEP,LGALS9,LTBP1,LUM,FLOT1
GO: Biological Process	GO:0050714	positive regulation of protein secretion		0.001865	1	0.02581	0.2441		22	315	ABAT,MBP,LRRK2,F2R,MIF,MMP12,IL17RB,RGCC,EXPH5,ADAM9,IFIH1,GJA1,GPI,CASP1,CD36,TLR4,PRKN,TTN,TNFSF4,EZR,IL6,LGALS9
GO: Biological Process	GO:0031109	microtubule polymerization or depolymerization		0.001885	1	0.02604	0.2463		12	128	KIF18A,MAP2,FGF13,GAS2L1,PSRC1,KIF2C,STMN2,SKA1,HSPA1B,KIF18B,KIF14,SKA3
GO: Biological Process	GO:0032616	interleukin-13 production		0.001893	1	0.02605	0.2464		5	26	IL17RB,TLR4,TNFSF4,IL18,LGALS9
GO: Biological Process	GO:0097150	neuronal stem cell population maintenance		0.001893	1	0.02605	0.2464		5	26	FANCD2,FOXO1,IGF2BP1,ASPM,WDR62
GO: Biological Process	GO:0032496	response to lipopolysaccharide		0.001903	1	0.02614	0.2473		24	356	ABCA1,CARD16,F2R,ADM,SPON2,MIF,ADAM9,BDKRB1,GJA1,PPARGC1A,CASP1,CD36,TLR4,SERPINE1,IRAK3,PENK,TNFSF4,CSF2RB,IL6,IL18,DCN,PTGS2,PLSCR4,LGALS9
GO: Biological Process	GO:0031571	mitotic G1 DNA damage checkpoint		0.001945	1	0.0264	0.2498		8	65	GTSE1,RGCC,AURKA,CCNB1,CDK1,CDC25C,E2F1,E2F8
GO: Biological Process	GO:0044819	mitotic G1/S transition checkpoint		0.001945	1	0.0264	0.2498		8	65	GTSE1,RGCC,AURKA,CCNB1,CDK1,CDC25C,E2F1,E2F8
GO: Biological Process	GO:0032757	positive regulation of interleukin-8 production		0.001954	1	0.0264	0.2498		7	51	F2R,TLR3,TLR4,SERPINE1,HSPA1B,IL18,LGALS9
GO: Biological Process	GO:0010573	vascular endothelial growth factor production		0.001963	1	0.0264	0.2498		6	38	SULF2,C3,IL6,IL6ST,CYP1B1,PTGS2
GO: Biological Process	GO:0010714	positive regulation of collagen metabolic process		0.001963	1	0.0264	0.2498		6	38	F2R,RGCC,MKX,SERPINE1,IL18,LTBP1
GO: Biological Process	GO:0055069	zinc ion homeostasis		0.001963	1	0.0264	0.2498		6	38	MT1E,MT1M,MT1X,MT2A,SLC39A8,PRKN
GO: Biological Process	GO:0051294	establishment of spindle orientation		0.001963	1	0.0264	0.2498		6	38	SPRY1,NDC80,SPAG5,CENPA,PLK1,SAPCD2
GO: Biological Process	GO:0097067	cellular response to thyroid hormone stimulus		0.001974	1	0.0264	0.2498		4	16	GAS2L1,PPARGC1A,CTSS,KIT
GO: Biological Process	GO:0030397	membrane disassembly		0.001974	1	0.0264	0.2498		4	16	CCNB1,CCNB2,CDK1,PLK1
GO: Biological Process	GO:0010935	regulation of macrophage cytokine production		0.001974	1	0.0264	0.2498		4	16	SPON2,CD36,TLR4,IRAK3
GO: Biological Process	GO:0090231	regulation of spindle checkpoint		0.001974	1	0.0264	0.2498		4	16	NDC80,AURKA,CCNB1,CDT1
GO: Biological Process	GO:0032736	positive regulation of interleukin-13 production		0.001974	1	0.0264	0.2498		4	16	IL17RB,TLR4,TNFSF4,LGALS9
GO: Biological Process	GO:0051081	nuclear envelope disassembly		0.001974	1	0.0264	0.2498		4	16	CCNB1,CCNB2,CDK1,PLK1
GO: Biological Process	GO:0051382	kinetochore assembly		0.001974	1	0.0264	0.2498		4	16	CENPW,CENPA,CENPE,CENPF
GO: Biological Process	GO:0080135	regulation of cellular response to stress		0.001978	1	0.02642	0.2499		45	815	LRRK2,SEMA3A,MIF,FOXM1,FOXO1,FBLN5,SFRP2,SFRP4,SAMD5,RAD51AP1,PLA2R1,POLQ,PBK,IER3,SUV39H1,TIMELESS,GPR37,ROR2,TGFBR3,DDIAS,CD36,TLR3,TLR4,H2AX,PRKN,TNR,TNXB,CDKN2D,HSPA1B,HAND2,EZR,WNT7B,RASSF2,PTGS2,DDX11,CREBRF,BCL2L12,ACKR3,KCNK2,BAG6,RAD51,LEP,LGALS9,LMNB1,ENDOG
GO: Biological Process	GO:0071156	regulation of cell cycle arrest		0.001986	1	0.02646	0.2503		11	112	MIF,FOXM1,GTSE1,RGCC,AURKA,CCNB1,CDK1,CDC25C,RIPOR2,E2F1,E2F8
GO: Biological Process	GO:0048568	embryonic organ development		0.002096	1	0.02784	0.2634		31	506	ADM,FGF9,FOXF1,FOXC2,STIL,LRIG3,PLK4,GAS1,GATA2,GJA1,ROR2,RSPO3,PHLDA2,HOXC9,HOXC11,HOXD10,HOXD11,NTN1,HAND2,WNT7B,OSR2,ID3,RIPOR2,MAFB,DLX2,KIT,RARRES2,KRT19,DVL1,E2F8,RPL10
GO: Biological Process	GO:0036293	response to decreased oxygen levels		0.002097	1	0.02784	0.2634		26	400	ABAT,CYGB,CARD16,ADM,SCN2A,TACC3,RGCC,STC1,PPARGC1A,SUV39H1,MGARP,CCNA2,CCNB1,TGFBR3,PENK,MYOCD,IL18,PTGIS,PTGS2,KCND2,KCNK2,DPP4,E2F1,LEP,EIF4EBP1,ENDOG
GO: Biological Process	GO:0019233	sensory perception of pain		0.002103	1	0.02788	0.2637		13	147	F2R,FABP5,SCN1A,MME,BDKRB1,CCN3,TLR4,PENK,RETREG1,CTSS,IL18,PTGS2,KCND2
GO: Biological Process	GO:1902803	regulation of synaptic vesicle transport		0.002129	1	0.02806	0.2654		3	8	MAP2,LRRK2,PRKN
GO: Biological Process	GO:0045630	positive regulation of T-helper 2 cell differentiation		0.002129	1	0.02806	0.2654		3	8	TNFSF4,IL6,IL18
GO: Biological Process	GO:0085020	protein K6-linked ubiquitination		0.002129	1	0.02806	0.2654		3	8	UBE2T,UBE2S,PRKN
GO: Biological Process	GO:0006026	aminoglycan catabolic process		0.002146	1	0.02818	0.2666		8	66	GPC4,FMOD,HMMR,PRELP,CSPG4,DCN,CEMIP,LUM
GO: Biological Process	GO:0044783	G1 DNA damage checkpoint		0.002146	1	0.02818	0.2666		8	66	GTSE1,RGCC,AURKA,CCNB1,CDK1,CDC25C,E2F1,E2F8
GO: Biological Process	GO:0072698	protein localization to microtubule cytoskeleton		0.00219	1	0.02872	0.2716		7	52	STIL,SPAG5,CEP131,AURKA,TTK,FAM83D,DVL1
GO: Biological Process	GO:0048699	generation of neurons		0.002207	1	0.02888	0.2731		84	1752	GLDN,MAP2,LRRK2,EZH2,SEMA3A,ADM,TUBB3,MIF,FGF13,MME,SFRP2,EMB,APOD,SLC1A3,PREX2,TENM3,ASPA,RACGAP1,PHACTR1,GABRB3,HECW1,SPTB,GAS1,GATA2,DNER,EPB41L3,GFRA1,IGSF10,AURKA,GJA1,CYFIP1,MYPN,SYT1,C3,SDK1,NOTCH3,STMN2,THBS4,THRB,LZTS1,PALM,DAAM2,PRKN,CDK1,CDC20,TNR,ARHGAP33,DOK6,PDLIM7,ENPP2,SERPINF1,SERPINE2,HOXC10,HOXD10,UGCG,ASPM,NTN1,PLXNA1,CNTN1,HAND2,EZR,SDK2,WNT7B,ZNF521,ID3,CSPG4,IL6,IL6ST,RIPOR…
GO: Biological Process	GO:0045785	positive regulation of cell adhesion		0.002219	1	0.02899	0.2742		29	465	FSTL3,FOXF1,FOXC2,SFRP2,PDPN,PLPP3,ADAM19,ADAM9,SMOC2,CD36,TNXB,ENPP2,VIT,TNFSF4,APBB1IP,EGFL6,IL6,IL6R,IL6ST,IL18,ITGB2,RAC3,CASS4,DPP4,ECM2,EDIL3,LEP,LGALS9,FLOT1
GO: Biological Process	GO:0001819	positive regulation of cytokine production		0.002225	1	0.02901	0.2744		31	508	MBP,LRRK2,F2R,ADRA2A,SPON2,MIF,MMP12,IL17RB,RGCC,IL20RB,IFIH1,SULF2,C3,CASP1,CD36,TLR3,TLR4,SERPINE1,TNFSF4,HSPA1B,LSM14A,IL6,IL6R,IL6ST,CYP1B1,IL18,PTGS2,LEP,LGALS9,LUM,FLOT1
GO: Biological Process	GO:0032635	interleukin-6 production		0.002231	1	0.02903	0.2746		15	184	MBP,F2R,SPON2,IFIH1,CD36,TLR3,TLR4,IRAK3,TNFSF4,IL6,IL6R,IL18,MUC16,LEP,LGALS9
GO: Biological Process	GO:0071604	transforming growth factor beta production		0.002252	1	0.02926	0.2767		6	39	LRRC32,PTGS2,ITGB8,LGALS9,LTBP1,LUM
GO: Biological Process	GO:0032925	regulation of activin receptor signaling pathway		0.002257	1	0.02927	0.2768		5	27	FSTL3,ACVR2A,FGF9,FST,CSNK2B
GO: Biological Process	GO:0104004	cellular response to environmental stimulus		0.002284	1	0.02949	0.2789		24	361	TP53INP1,CARD16,SCN2A,MME,SFRP2,RAD51AP1,PBK,GJA1,CASP1,CCND2,DDIAS,TLR3,TLR4,H2AX,PALM,CDC25A,AURKB,POLD1,CRIP1,PRKG2,RIPOR2,PTGS2,KCNJ2,RAD51
GO: Biological Process	GO:0071214	cellular response to abiotic stimulus		0.002284	1	0.02949	0.2789		24	361	TP53INP1,CARD16,SCN2A,MME,SFRP2,RAD51AP1,PBK,GJA1,CASP1,CCND2,DDIAS,TLR3,TLR4,H2AX,PALM,CDC25A,AURKB,POLD1,CRIP1,PRKG2,RIPOR2,PTGS2,KCNJ2,RAD51
GO: Biological Process	GO:0002367	cytokine production involved in immune response		0.002286	1	0.02949	0.2789		11	114	SPON2,MIF,BST2,CD36,TLR3,TLR4,IRAK3,TNFSF4,IL6,IL18,KIT
GO: Biological Process	GO:0070482	response to oxygen levels		0.002399	1	0.03089	0.2922		27	425	ABAT,CYGB,CARD16,ADM,SCN2A,TACC3,FOXO1,RGCC,STC1,PPARGC1A,SUV39H1,MGARP,CCNA2,CCNB1,TGFBR3,PENK,MYOCD,IL18,PTGIS,PTGS2,KCND2,KCNK2,DPP4,E2F1,LEP,EIF4EBP1,ENDOG
GO: Biological Process	GO:0036297	interstrand cross-link repair		0.002449	1	0.03147	0.2977		7	53	FANCA,FANCD2,RAD51AP1,UBE2T,EME1,RAD51,FANCI
GO: Biological Process	GO:0035265	organ growth		0.00249	1	0.03195	0.3022		18	243	FGF7,FGF9,FOXC2,DIPK2A,STC1,GJA1,TBX5,CCNB1,TGFBR3,CDK1,VIT,TTN,COL7A1,POC1A,MYOCD,PRLR,KCNK2,LEP
GO: Biological Process	GO:0061687	detoxification of inorganic compound		0.00251	1	0.03209	0.3035		4	17	MT1E,MT1M,MT1X,MT2A
GO: Biological Process	GO:0072537	fibroblast activation		0.00251	1	0.03209	0.3035		4	17	CYGB,RGCC,MYOCD,LEP
GO: Biological Process	GO:0042475	odontogenesis of dentin-containing tooth		0.002546	1	0.03237	0.3062		10	99	ADM,FST,FOXO1,TNFRSF11B,SERPINE1,HAND2,WNT7B,FAM20A,DLX1,DLX2
GO: Biological Process	GO:0032760	positive regulation of tumor necrosis factor production		0.002546	1	0.03237	0.3062		10	99	LRRK2,SPON2,MIF,IFIH1,CD36,TLR3,TLR4,IL18,LEP,LGALS9
GO: Biological Process	GO:0019886	antigen processing and presentation of exogenous peptide antigen via MHC class II		0.002546	1	0.03237	0.3062		10	99	KIF18A,RACGAP1,KIF2C,CENPE,KIF23,CTSS,KIF4A,KIF15,KIF11,KIF22
GO: Biological Process	GO:0030324	lung development		0.002639	1	0.0335	0.3169		17	225	SPRY1,FSTL3,FGF7,FGF9,MME,FOXF1,PDPN,TIMELESS,TBX5,THRB,CHI3L1,PGR,WNT7B,MYOCD,BAG6,FOXP2,EIF4EBP1
GO: Biological Process	GO:0031497	chromatin assembly		0.002661	1	0.03372	0.3189		14	169	CENPW,HJURP,MCM2,ASF1B,CENPI,H1-10,H2AX,CENPA,OIP5,CENPM,CENPO,KNL1,CHAF1A,CENPU
GO: Biological Process	GO:0071158	positive regulation of cell cycle arrest		0.002755	1	0.03478	0.329		9	84	GTSE1,RGCC,AURKA,CCNB1,CDK1,CDC25C,RIPOR2,E2F1,E2F8
GO: Biological Process	GO:0032637	interleukin-8 production		0.002755	1	0.03478	0.329		9	84	F2R,TLR3,TLR4,SERPINE1,CHI3L1,HSPA1B,IL18,LEP,LGALS9
GO: Biological Process	GO:0071236	cellular response to antibiotic		0.002809	1	0.0354	0.3349		14	170	TP53INP1,LRRK2,EZH2,FOXO1,PDGFD,TIMELESS,GPR37,CDK1,ID3,CRIP1,IL6,CYP1B1,DDX11,ENDOG
GO: Biological Process	GO:0051052	regulation of DNA metabolic process		0.002935	1	0.03693	0.3493		25	389	FOXM1,RGCC,RAD51AP1,CHTF18,POLQ,SMOC2,GJA1,PPARGC1A,NEK2,IER3,SUV39H1,TIMELESS,H1-10,H2AX,AURKB,TNFSF4,IGFBP3,IL6,CYP1B1,DDX11,KCNK2,CDT1,KPNA2,RAD51,ENDOG
GO: Biological Process	GO:1903557	positive regulation of tumor necrosis factor superfamily cytokine production		0.002949	1	0.03705	0.3504		10	101	LRRK2,SPON2,MIF,IFIH1,CD36,TLR3,TLR4,IL18,LEP,LGALS9
GO: Biological Process	GO:0022617	extracellular matrix disassembly		0.002987	1	0.03745	0.3543		9	85	MMP12,PDPN,ADAMTS5,ADAMTS4,CTSK,CTSS,IL6,DPP4,FLOT1
GO: Biological Process	GO:0014070	response to organic cyclic compound		0.002997	1	0.03751	0.3548		55	1067	KIF18A,ABAT,ABCA1,LRRK2,EZH2,ADM,AGL,FBXO32,FOXF1,FOXO1,AKR1C3,GABRB3,ADAM9,MSTN,STC1,IFIH1,GJA1,PPARGC1A,MGARP,SDK1,GPI,CCNA2,CCNB1,THRB,CD36,TLR3,PALM,IRAK3,PRKN,CDK1,CDKN2D,SERPINF1,PENK,CHRM2,PGR,ABCB4,CYP7B1,HOMER2,EZR,WNT7B,ID3,GNA14,CSNK2B,IL6,CYP1B1,IL18,PTGS2,CREBRF,RAD51,FOXP2,LEP,EIF4EBP1,LUM,FLOT1,ENDOG
GO: Biological Process	GO:0032873	negative regulation of stress-activated MAPK cascade		0.003035	1	0.0377	0.3566		7	55	FOXM1,FOXO1,SFRP2,SFRP4,PBK,PRKN,EZR
GO: Biological Process	GO:0070303	negative regulation of stress-activated protein kinase signaling cascade		0.003035	1	0.0377	0.3566		7	55	FOXM1,FOXO1,SFRP2,SFRP4,PBK,PRKN,EZR
GO: Biological Process	GO:0042596	fear response		0.003035	1	0.0377	0.3566		7	55	ADRA2A,ANKFN1,GJA1,PENK,BRINP1,LYPD1,DPP4
GO: Biological Process	GO:0044771	meiotic cell cycle phase transition		0.00311	1	0.0377	0.3566		3	9	CDC25A,CDC25C,TTK
GO: Biological Process	GO:0035360	positive regulation of peroxisome proliferator activated receptor signaling pathway		0.00311	1	0.0377	0.3566		3	9	FABP5,PTGIS,LEP
GO: Biological Process	GO:0033007	negative regulation of mast cell activation involved in immune response		0.00311	1	0.0377	0.3566		3	9	FOXF1,IL13RA2,LGALS9
GO: Biological Process	GO:0046533	negative regulation of photoreceptor cell differentiation		0.00311	1	0.0377	0.3566		3	9	THRB,DLX1,DLX2
GO: Biological Process	GO:0036363	transforming growth factor beta activation		0.00311	1	0.0377	0.3566		3	9	LRRC32,ITGB8,LTBP1
GO: Biological Process	GO:0010912	positive regulation of isomerase activity		0.00311	1	0.0377	0.3566		3	9	UHRF1,NCAPH,ITGB2
GO: Biological Process	GO:0010992	ubiquitin recycling		0.00311	1	0.0377	0.3566		3	9	UBE2S,UBE2C,PRKN
GO: Biological Process	GO:1901993	regulation of meiotic cell cycle phase transition		0.00311	1	0.0377	0.3566		3	9	CDC25A,CDC25C,TTK
GO: Biological Process	GO:0043137	DNA replication, removal of RNA primer		0.00311	1	0.0377	0.3566		3	9	FEN1,RNASEH2A,LIG1
GO: Biological Process	GO:0010911	regulation of isomerase activity		0.00311	1	0.0377	0.3566		3	9	UHRF1,NCAPH,ITGB2
GO: Biological Process	GO:0061043	regulation of vascular wound healing		0.00311	1	0.0377	0.3566		3	9	FOXC2,SMOC2,SERPINE1
GO: Biological Process	GO:0061032	visceral serous pericardium development		0.00311	1	0.0377	0.3566		3	9	PDPN,TGFBR3,HAND2
GO: Biological Process	GO:0032722	positive regulation of chemokine production		0.003121	1	0.0377	0.3566		8	70	MBP,MIF,TLR3,TLR4,IL6,IL6R,IL18,LGALS9
GO: Biological Process	GO:0071384	cellular response to corticosteroid stimulus		0.003121	1	0.0377	0.3566		8	70	FBXO32,FOXO1,AKR1C3,MSTN,STC1,SERPINF1,CREBRF,EIF4EBP1
GO: Biological Process	GO:0043269	regulation of ion transport		0.003129	1	0.0377	0.3566		44	812	ABAT,F2R,ADRA2A,SCN1A,SCN2A,MIF,FHL1,SFRP4,ANK2,PLA2R1,ACSL5,HECW1,BDKRB1,STC1,GJA1,PPARGC1A,SYT1,CACNA1G,CACNB4,SERPINE1,PRKN,ABCB4,SLC9A3R2,SERPINE2,CLIC2,HOMER2,CNTN1,TMEM37,PRKG2,MAP2K6,CTSS,KLHL24,DAPK1,PTGS2,KCNA4,KCNB1,KCND2,KCNG1,KCNJ2,KCNJ6,KCNJ15,KCNQ3,LEP,CEMIP
GO: Biological Process	GO:0060536	cartilage morphogenesis		0.003133	1	0.0377	0.3566		5	29	STC1,VIT,HAND2,COL7A1,WNT7B
GO: Biological Process	GO:0062033	positive regulation of mitotic sister chromatid segregation		0.003138	1	0.0377	0.3566		4	18	CENPE,ESPL1,DLGAP5,CDT1
GO: Biological Process	GO:0097501	stress response to metal ion		0.003138	1	0.0377	0.3566		4	18	MT1E,MT1M,MT1X,MT2A
GO: Biological Process	GO:1900119	positive regulation of execution phase of apoptosis		0.003138	1	0.0377	0.3566		4	18	IGFBP3,IL6,PTGIS,ENDOG
GO: Biological Process	GO:0051782	negative regulation of cell division		0.003138	1	0.0377	0.3566		4	18	AURKB,ORC6,ASPM,E2F8
GO: Biological Process	GO:0010934	macrophage cytokine production		0.003138	1	0.0377	0.3566		4	18	SPON2,CD36,TLR4,IRAK3
GO: Biological Process	GO:2000377	regulation of reactive oxygen species metabolic process		0.003165	1	0.03783	0.3578		17	229	FOXM1,FOXO1,FBLN5,AKR1C3,IER3,CD36,TLR4,PRKN,IL6,CYP1B1,IL18,ITGB2,PTGIS,PTGS2,PTX3,PID1,LEP
GO: Biological Process	GO:0030323	respiratory tube development		0.003165	1	0.03783	0.3578		17	229	SPRY1,FSTL3,FGF7,FGF9,MME,FOXF1,PDPN,TIMELESS,TBX5,THRB,CHI3L1,PGR,WNT7B,MYOCD,BAG6,FOXP2,EIF4EBP1
GO: Biological Process	GO:0045844	positive regulation of striated muscle tissue development		0.00317	1	0.03783	0.3578		10	102	FGF9,GJA1,TBX5,CCNB1,TGFBR3,CDK1,CYP26B1,MYOCD,CDON,FLOT1
GO: Biological Process	GO:0048636	positive regulation of muscle organ development		0.00317	1	0.03783	0.3578		10	102	FGF9,GJA1,TBX5,CCNB1,TGFBR3,CDK1,CYP26B1,MYOCD,CDON,FLOT1
GO: Biological Process	GO:0006890	retrograde vesicle-mediated transport, Golgi to endoplasmic reticulum		0.003235	1	0.03854	0.3646		9	86	KIF18A,RACGAP1,KIF2C,CENPE,KIF23,KIF4A,KIF15,KIF11,KIF22
GO: Biological Process	GO:0002237	response to molecule of bacterial origin		0.003242	1	0.03856	0.3648		24	371	ABCA1,CARD16,F2R,ADM,SPON2,MIF,ADAM9,BDKRB1,GJA1,PPARGC1A,CASP1,CD36,TLR4,SERPINE1,IRAK3,PENK,TNFSF4,CSF2RB,IL6,IL18,DCN,PTGS2,PLSCR4,LGALS9
GO: Biological Process	GO:0097237	cellular response to toxic substance		0.003261	1	0.03873	0.3664		19	269	TP53INP1,LRRK2,CYGB,EZH2,FOXO1,FBLN5,PDGFD,PPARGC1A,TIMELESS,GPR37,CD36,PRKN,CDK1,CLIC2,IL6,CYP1B1,PTGS2,DDX11,ENDOG
GO: Biological Process	GO:0051090	regulation of DNA-binding transcription factor activity		0.003271	1	0.03878	0.3668		42	768	TRAIP,CARD16,EZH2,F2R,TRIM22,FANCA,FANCD2,TACC3,SFRP4,RGCC,SAMD5,PLPP3,BEX1,GJA1,PPARGC1A,BST2,CCN3,ROR1,CASP1,TGFBR3,CD36,TLR3,TLR4,APOL3,IRAK3,PRKN,CHI3L1,TNFSF4,HSPA1B,HAND2,EZR,ID3,MYOCD,IL6,CYP1B1,IL18,RASSF2,ITGB2,PTGIS,KIT,LGALS9,FLOT1
GO: Biological Process	GO:0050729	positive regulation of inflammatory response		0.003293	1	0.03889	0.3679		14	173	LRRK2,MIF,IL17RB,PDE5A,C3,TLR3,TLR4,SERPINE1,TNFSF4,CTSS,IL6,IL6ST,IL18,PTGS2
GO: Biological Process	GO:0002703	regulation of leukocyte mediated immunity		0.00331	1	0.03889	0.3679		17	230	FOXF1,GATA2,IL20RB,BST2,C3,TAP1,TLR3,TLR4,TNFSF4,SERPINB9,IL6,IL13RA2,IL18,ITGB2,DPP4,LEP,LGALS9
GO: Biological Process	GO:1902229	regulation of intrinsic apoptotic signaling pathway in response to DNA damage		0.003313	1	0.03889	0.3679		6	42	MIF,SFRP2,DDIAS,CDKN2D,BCL2L12,ACKR3
GO: Biological Process	GO:0042417	dopamine metabolic process		0.003313	1	0.03889	0.3679		6	42	ABAT,MAOA,GPR37,PRKN,MOXD1,ITGB2
GO: Biological Process	GO:0016572	histone phosphorylation		0.003313	1	0.03889	0.3679		6	42	AURKA,CCNA2,CCNB1,CDK1,AURKB,HASPIN
GO: Biological Process	GO:0032467	positive regulation of cytokinesis		0.003313	1	0.03889	0.3679		6	42	RACGAP1,SVIL,CDC6,AURKB,KIF23,KIF14
GO: Biological Process	GO:0007423	sensory organ development		0.003356	1	0.03934	0.3721		36	633	MCM2,FGF9,FOXC2,LRIG3,TENM3,GABRB3,GAS1,GATA2,GJA1,SDK1,ROR1,ROR2,CCNA2,THRB,SERPINF1,HOXA13,NTN1,HAND2,COL4A1,SLC25A27,SDK2,CYP26B1,WNT7B,OSR2,CYP1B1,RIPOR2,KCNK2,MAFB,DLX1,DLX2,KIT,CDON,FOXP2,DVL1,MAB21L1,MAF
GO: Biological Process	GO:0060322	head development		0.003381	1	0.03956	0.3742		47	885	ABAT,MBP,LRRK2,EZH2,FANCD2,SEMA3A,FGF9,FGF13,TACC3,SELENOP,SFRP2,APOD,STIL,SLC1A2,IGF2BP1,PHACTR1,MYO1D,GAS1,GATA2,PPARGC1A,SYT1,NOTCH3,PAFAH1B3,H2AX,TNR,CENPF,TTN,SERPINE2,ASPM,CNTN1,COL4A1,WNT7B,OSR2,KLHL17,DAB1,KIF14,MAFB,DLX1,DLX2,BAG6,WDR62,RAC3,CDON,FOXP2,E2F1,ARMC4,ROBO2
GO: Biological Process	GO:0002495	antigen processing and presentation of peptide antigen via MHC class II		0.003403	1	0.0397	0.3755		10	103	KIF18A,RACGAP1,KIF2C,CENPE,KIF23,CTSS,KIF4A,KIF15,KIF11,KIF22
GO: Biological Process	GO:0051336	regulation of hydrolase activity		0.003403	1	0.0397	0.3755		70	1435	SPRY1,MAP2,MBP,LRRK2,MCM2,CARD16,EZH2,F2R,ADRA2A,CSRNP3,ALDH1A1,SIPA1L2,SFRP2,BIRC5,DEPDC1,PREX2,PLA2R1,RACGAP1,UHRF1,DEPDC1B,PHACTR1,MYO1D,BST2,SERPING1,RASA4B,C3,GPI,ADRM1,CASP1,OAS2,NCAPH,ITIH5,PKMYT1,TBC1D8,SERPINE1,SERPINB2,ARHGAP33,CDKN2D,PTTG1,SERPINF1,CHN2,CHRM2,SERPINE2,SERPINB9,ARHGAP29,IQGAP3,PLXNA1,COL7A1,GNA14,IGFBP3,PHACTR3,IL6,PROS1,DOCK4,DAPK1,ARHGAP11A,PTGS2,DDX11,BCL2L12,PTX3,KI…
GO: Biological Process	GO:0070192	chromosome organization involved in meiotic cell cycle		0.003411	1	0.03972	0.3757		8	71	FANCD2,BUB1,BUB1B,NCAPH,NCAPH2,TRIP13,BAG6,RAD51
GO: Biological Process	GO:0042698	ovulation cycle		0.003498	1	0.04067	0.3847		9	87	MSTN,ADRM1,ENPP2,SERPINF1,PGR,MAP2K6,PTX3,LEP,ROBO2
GO: Biological Process	GO:0003205	cardiac chamber development		0.003519	1	0.04079	0.3858		15	193	GREB1L,FGF9,FOXF1,FOXC2,SFRP2,ANK2,TBX5,TGFBR3,HOXA13,HAND2,CPE,MYOCD,KCNK2,ROBO2,LTBP1
GO: Biological Process	GO:0006937	regulation of muscle contraction		0.003519	1	0.04079	0.3858		15	193	ABAT,F2R,ADRA2A,FGF13,ANK2,PDE5A,STC1,CHRM2,CLIC2,CNN1,MYOCD,DOCK4,PTGS2,KCNJ2,KIT
GO: Biological Process	GO:0009411	response to UV		0.003534	1	0.04089	0.3868		13	156	TP53INP1,CARD16,FEN1,MME,DTL,PBK,DDIAS,CDC25A,AURKB,CDKN2D,POLD1,CRIP1,PTGS2
GO: Biological Process	GO:0046677	response to antibiotic		0.003588	1	0.04096	0.3874		24	374	ABAT,TP53INP1,LRRK2,ACTC1,EZH2,FOXO1,SLC1A3,PDGFD,ADAM9,MSTN,TIMELESS,GPR37,TLR4,CDK1,PENK,ID3,CRIP1,IL6,CYP1B1,DDX11,LEP,LIG1,EIF4EBP1,ENDOG
GO: Biological Process	GO:0060485	mesenchyme development		0.003611	1	0.04096	0.3874		21	312	SPRY1,ACTC1,ACTG2,EZH2,SEMA3A,FGF9,FOXF1,FOXC2,SFRP2,RGCC,PDPN,GJA1,TBX5,TGFBR3,HAND2,WNT7B,MYOCD,IL6,FAM83D,SEMA3D,ROBO2
GO: Biological Process	GO:0110030	regulation of G2/MI transition of meiotic cell cycle		0.003625	1	0.04096	0.3874		2	3	CDC25A,CDC25C
GO: Biological Process	GO:1905463	negative regulation of DNA duplex unwinding		0.003625	1	0.04096	0.3874		2	3	MCM2,TOP2A
GO: Biological Process	GO:0008315	G2/MI transition of meiotic cell cycle		0.003625	1	0.04096	0.3874		2	3	CDC25A,CDC25C
GO: Biological Process	GO:0009449	gamma-aminobutyric acid biosynthetic process		0.003625	1	0.04096	0.3874		2	3	ABAT,SLC1A3
GO: Biological Process	GO:0021898	commitment of multipotent stem cells to neuronal lineage in forebrain		0.003625	1	0.04096	0.3874		2	3	DLX1,DLX2
GO: Biological Process	GO:0042231	interleukin-13 biosynthetic process		0.003625	1	0.04096	0.3874		2	3	TLR4,IL18
GO: Biological Process	GO:1904381	Golgi apparatus mannose trimming		0.003625	1	0.04096	0.3874		2	3	MAN1A1,MAN1C1
GO: Biological Process	GO:0071163	DNA replication preinitiation complex assembly		0.003625	1	0.04096	0.3874		2	3	CDC45,CDT1
GO: Biological Process	GO:0034343	type III interferon production		0.003625	1	0.04096	0.3874		2	3	IFIH1,TLR3
GO: Biological Process	GO:0034344	regulation of type III interferon production		0.003625	1	0.04096	0.3874		2	3	IFIH1,TLR3
GO: Biological Process	GO:0110032	positive regulation of G2/MI transition of meiotic cell cycle		0.003625	1	0.04096	0.3874		2	3	CDC25A,CDC25C
GO: Biological Process	GO:0003347	epicardial cell to mesenchymal cell transition		0.003625	1	0.04096	0.3874		2	3	GJA1,TGFBR3
GO: Biological Process	GO:0021882	regulation of transcription from RNA polymerase II promoter involved in forebrain neuron fate commitment		0.003625	1	0.04096	0.3874		2	3	DLX1,DLX2
GO: Biological Process	GO:0002504	antigen processing and presentation of peptide or polysaccharide antigen via MHC class II		0.003649	1	0.04113	0.389		10	104	KIF18A,RACGAP1,KIF2C,CENPE,KIF23,CTSS,KIF4A,KIF15,KIF11,KIF22
GO: Biological Process	GO:0042133	neurotransmitter metabolic process		0.003652	1	0.04113	0.389		14	175	ABAT,MAOA,CHDH,SLC1A3,CD36,TLR4,DMGDH,MOXD1,IL6,CYP1B1,ITGB2,PTGIS,PTGS2,PTX3
GO: Biological Process	GO:0050727	regulation of inflammatory response		0.003668	1	0.04125	0.3902		26	417	LRRK2,FANCA,FANCD2,MIF,IL17RB,FOXF1,APOD,PDE5A,PBK,IL20RB,IER3,C3,CCN3,TLR3,TLR4,SERPINE1,SERPINF1,TNFSF4,CTSS,IL6,IL6ST,IL18,PTGIS,PTGS2,LEP,LGALS9
GO: Biological Process	GO:0042733	embryonic digit morphogenesis		0.003722	1	0.04166	0.3941		8	72	SFRP2,GAS1,GJA1,ROR2,HOXC11,HOXD11,HAND2,OSR2
GO: Biological Process	GO:0007131	reciprocal meiotic recombination		0.003722	1	0.04166	0.3941		7	57	RAD54L,CHTF18,TOP2A,TRIP13,PSMC3IP,EME1,RAD51
GO: Biological Process	GO:0070741	response to interleukin-6		0.003722	1	0.04166	0.3941		7	57	PPARGC1A,CHI3L1,IL6,IL6R,IL6ST,PTGIS,PID1
GO: Biological Process	GO:0008584	male gonad development		0.003732	1	0.04171	0.3945		13	157	KIF18A,FSTL3,ACVR2A,FANCA,SEMA3A,FGF9,SFRP2,AKR1C3,GJA1,ADRM1,TLR3,ASPM,KIT
GO: Biological Process	GO:0042246	tissue regeneration		0.003778	1	0.04216	0.3988		9	88	EZH2,APOD,MSTN,IGSF10,GJA1,CCN3,CCNB1,SERPINE1,PTGFRN
GO: Biological Process	GO:1904018	positive regulation of vasculature development		0.003823	1	0.0426	0.4029		18	253	ADM,FOXC2,SFRP2,PDGFD,GATA2,SMOC2,C3,TLR3,SERPINE1,CHI3L1,MYOCD,IL6R,CYP1B1,ITGB2,PTGIS,PTGS2,ITGB8,KIT
GO: Biological Process	GO:1905952	regulation of lipid localization		0.003843	1	0.04274	0.4043		14	176	ABCA1,MEST,MIF,MSR1,PLA2R1,ACSL5,C3,CD36,PRKN,ABCB4,IGFBP3,MAP2K6,IL6,LEP
GO: Biological Process	GO:0051054	positive regulation of DNA metabolic process		0.003848	1	0.04274	0.4043		16	214	FOXM1,RGCC,CHTF18,SMOC2,PPARGC1A,NEK2,TIMELESS,H2AX,AURKB,TNFSF4,IGFBP3,IL6,CYP1B1,DDX11,RAD51,ENDOG
GO: Biological Process	GO:0044320	cellular response to leptin stimulus		0.003866	1	0.04287	0.4055		4	19	CCNA2,UGCG,PID1,LEP
GO: Biological Process	GO:2000379	positive regulation of reactive oxygen species metabolic process		0.003877	1	0.04293	0.4061		11	122	AKR1C3,CD36,TLR4,IL6,CYP1B1,IL18,ITGB2,PTGS2,PTX3,PID1,LEP
GO: Biological Process	GO:0046546	development of primary male sexual characteristics		0.00394	1	0.04356	0.412		13	158	KIF18A,FSTL3,ACVR2A,FANCA,SEMA3A,FGF9,SFRP2,AKR1C3,GJA1,ADRM1,TLR3,ASPM,KIT
GO: Biological Process	GO:0048706	embryonic skeletal system development		0.003962	1	0.04373	0.4136		12	140	ACVR2A,FGF9,FOXC2,GAS1,SULF2,HOXC9,HOXC11,HOXD10,HOXD11,OSR2,DLX1,DLX2
GO: Biological Process	GO:0048872	homeostasis of number of cells		0.004032	1	0.04444	0.4203		21	315	ACVR2A,EZH2,F2R,MIF,GAS2L1,GATA2,IL20RB,CCN3,GPI,TGFBR3,CCNB2,TNFSF4,HSPA1B,SLC40A1,IL6,IL18,RASSF2,MAFB,KIT,RAC3,LGALS9
GO: Biological Process	GO:0014911	positive regulation of smooth muscle cell migration		0.004054	1	0.04461	0.422		8	73	MIF,FGF9,PDGFD,PGR,IL6ST,DOCK4,CYP1B1,IL18
GO: Biological Process	GO:0043044	ATP-dependent chromatin remodeling		0.004075	1	0.04478	0.4236		9	89	CENPW,HJURP,CENPI,CENPA,OIP5,CENPM,CENPO,KNL1,CENPU
GO: Biological Process	GO:0010463	mesenchymal cell proliferation		0.004107	1	0.04479	0.4236		7	58	FGF7,FGF9,FOXF1,GAS1,HAND2,DCHS2,FOXP2
GO: Biological Process	GO:0035825	homologous recombination		0.004107	1	0.04479	0.4236		7	58	RAD54L,CHTF18,TOP2A,TRIP13,PSMC3IP,EME1,RAD51
GO: Biological Process	GO:0022602	ovulation cycle process		0.004107	1	0.04479	0.4236		7	58	MSTN,ADRM1,PGR,MAP2K6,PTX3,LEP,ROBO2
GO: Biological Process	GO:0002448	mast cell mediated immunity		0.004107	1	0.04479	0.4236		7	58	SPON2,FOXF1,GATA2,SERPINB9,IL13RA2,KIT,LGALS9
GO: Biological Process	GO:0051445	regulation of meiotic cell cycle		0.004107	1	0.04479	0.4236		7	58	CDC20,CDC25A,CDC25C,TRIP13,TTK,ASPM,PIWIL2
GO: Biological Process	GO:0002688	regulation of leukocyte chemotaxis		0.004127	1	0.04493	0.425		11	123	MTUS1,MIF,MSTN,CCN3,THBS4,SERPINE1,IL6,IL6R,RIPOR2,RARRES2,LGALS9
GO: Biological Process	GO:0032602	chemokine production		0.004184	1	0.04549	0.4303		10	106	MBP,MIF,APOD,TLR3,TLR4,TNFSF4,IL6,IL6R,IL18,LGALS9
GO: Biological Process	GO:0051101	regulation of DNA binding		0.004196	1	0.04555	0.4308		12	141	HJURP,CDCA5,NEK2,TLR4,PRKN,HAND2,ID3,CSNK2B,MYOCD,CDT1,E2F1,LGALS9
GO: Biological Process	GO:0071456	cellular response to hypoxia		0.004211	1	0.04565	0.4317		16	216	CARD16,SCN2A,RGCC,STC1,PPARGC1A,SUV39H1,MGARP,CCNA2,CCNB1,PTGIS,PTGS2,KCND2,KCNK2,E2F1,EIF4EBP1,ENDOG
GO: Biological Process	GO:0045671	negative regulation of osteoclast differentiation		0.004231	1	0.04565	0.4318		5	31	FSTL3,INPP4B,TLR3,TLR4,MAFB
GO: Biological Process	GO:0000132	establishment of mitotic spindle orientation		0.004231	1	0.04565	0.4318		5	31	SPRY1,NDC80,CENPA,PLK1,SAPCD2
GO: Biological Process	GO:0010743	regulation of macrophage derived foam cell differentiation		0.004231	1	0.04565	0.4318		5	31	ABCA1,MSR1,ABCA5,CD36,IL18
GO: Biological Process	GO:1901136	carbohydrate derivative catabolic process		0.004261	1	0.04591	0.4343		15	197	GPC4,MMP12,FMOD,ENPP4,PDE5A,ADA2,PDE1A,ACOT7,HMMR,APOBEC3B,PRELP,CSPG4,DCN,CEMIP,LUM
GO: Biological Process	GO:0050920	regulation of chemotaxis		0.004294	1	0.04619	0.4369		17	236	SEMA3A,MTUS1,MIF,PDGFD,SMOC2,MSTN,CCN3,THBS4,SERPINE1,IL6,IL6R,RIPOR2,PTPRO,RARRES2,LGALS9,SEMA3D,ROBO2
GO: Biological Process	GO:0043583	ear development		0.004323	1	0.04628	0.4377		18	256	MCM2,FGF9,LRIG3,GABRB3,GAS1,GATA2,ROR1,ROR2,CCNA2,HOXA13,NTN1,SLC25A27,OSR2,RIPOR2,KCNK2,MAFB,DVL1,MAF
GO: Biological Process	GO:0033314	mitotic DNA replication checkpoint		0.004327	1	0.04628	0.4377		3	10	CLSPN,ORC1,CDC6
GO: Biological Process	GO:1903265	positive regulation of tumor necrosis factor-mediated signaling pathway		0.004327	1	0.04628	0.4377		3	10	CASP1,PRKN,HSPA1B
GO: Biological Process	GO:0032927	positive regulation of activin receptor signaling pathway		0.004327	1	0.04628	0.4377		3	10	ACVR2A,FGF9,CSNK2B
GO: Biological Process	GO:0042136	neurotransmitter biosynthetic process		0.004389	1	0.04686	0.4433		11	124	ABAT,SLC1A3,CD36,TLR4,MOXD1,IL6,CYP1B1,ITGB2,PTGIS,PTGS2,PTX3
GO: Biological Process	GO:0019915	lipid storage		0.004409	1	0.04694	0.444		8	74	ABCA1,MEST,MSR1,B4GALNT1,C3,CD36,IL6,LEP
GO: Biological Process	GO:0045669	positive regulation of osteoblast differentiation		0.004409	1	0.04694	0.444		8	74	ACVR2A,SFRP2,TMEM119,PDLIM7,WNT7B,IL6,IL6R,IL6ST
GO: Biological Process	GO:0021543	pallium development		0.004466	1	0.0474	0.4484		15	198	EZH2,SEMA3A,FGF13,TACC3,IGF2BP1,PHACTR1,H2AX,ASPM,DAB1,KIF14,DLX1,DLX2,WDR62,CDON,FOXP2
GO: Biological Process	GO:0051493	regulation of cytoskeleton organization		0.004469	1	0.0474	0.4484		33	577	KIF18A,MAP2,FGF13,TACC3,RGCC,STIL,SPAG5,GAS2L1,TPX2,CEP131,PLK4,SPTB,AURKA,NEK2,CYFIP1,BST2,PSRC1,STMN2,CCNF,PRKN,SKA1,SYNPO2,PLEKHH2,PLK1,HSPA1B,EZR,POC1A,FSD1,RIPOR2,KIF11,RAC3,ARHGAP28,SKA3
GO: Biological Process	GO:0030900	forebrain development		0.004478	1	0.0474	0.4484		27	445	LRRK2,EZH2,SEMA3A,FGF13,TACC3,STIL,SLC1A2,IGF2BP1,PHACTR1,MYO1D,GATA2,PPARGC1A,NOTCH3,H2AX,TNR,ASPM,WNT7B,DAB1,KIF14,DLX1,DLX2,WDR62,RAC3,CDON,FOXP2,E2F1,ROBO2
GO: Biological Process	GO:0050707	regulation of cytokine secretion		0.004479	1	0.0474	0.4484		17	237	MBP,LRRK2,CARD16,F2R,MIF,MMP12,IL17RB,RGCC,LRRC32,IFIH1,CASP1,CD36,TLR4,TNFSF4,EZR,IL6,LGALS9
GO: Biological Process	GO:0002720	positive regulation of cytokine production involved in immune response		0.004522	1	0.04772	0.4514		7	59	SPON2,MIF,CD36,TLR4,TNFSF4,IL6,IL18
GO: Biological Process	GO:0050798	activated T cell proliferation		0.004522	1	0.04772	0.4514		7	59	SATB1,LRRC32,TNFSF4,IL6R,IL18,ITGB2,LGALS9
GO: Biological Process	GO:0043009	chordate embryonic development		0.004566	1	0.04812	0.4551		43	806	ACVR2A,ADM,FGF9,FOXF1,FOXC2,SFRP2,APBA2,GINS4,STIL,ASF1B,PLK4,GAS1,GATA2,GJA1,NEK2,SULF2,SUV39H1,GPI,PRICKLE1,ROR2,CCNB1,RSPO3,TGFBR3,CCNB2,PHLDA2,TTN,HOXC9,HOXC11,HOXD10,HOXD11,HAND2,WNT7B,OSR2,IPMK,DLX1,DLX2,KRT19,DVL1,CENPU,E2F8,LPAR6,ENDOG,TM4SF1
GO: Biological Process	GO:0060828	regulation of canonical Wnt signaling pathway		0.004587	1	0.04826	0.4565		20	298	LRRK2,MCC,FGF9,BICC1,FOXO1,SFRP2,SFRP4,DKK2,HECW1,SULF2,RBMS3,PRICKLE1,ROR2,RSPO3,DAAM2,PRKN,ASPM,TMEM170B,PTPRO,DVL1
GO: Biological Process	GO:0030162	regulation of proteolysis		0.004686	1	0.04921	0.4654		42	784	MBP,LRRK2,CARD16,F2R,ADRA2A,SFRP2,BIRC5,ADAM9,GAS1,PBK,AURKA,BST2,SERPING1,C3,GPI,ADRM1,PRICKLE1,CASP1,ITIH5,SERPINE1,SERPINB2,PRKN,CLEC3B,CDKN2D,PTTG1,SERPINF1,SERPINE2,SERPINB9,PLK1,HSPA1B,COL7A1,IL6,PROS1,RNF144B,DAPK1,PTGS2,BCL2L12,BAG6,TFPI2,DVL1,LGALS9,TM4SF20
GO: Biological Process	GO:0031960	response to corticosteroid		0.00469	1	0.04921	0.4654		14	180	ADM,AGL,FBXO32,FOXO1,AKR1C3,ADAM9,MSTN,STC1,SERPINF1,WNT7B,IL6,PTGS2,CREBRF,EIF4EBP1
GO: Biological Process	GO:0098754	detoxification		0.004697	1	0.04921	0.4654		12	143	TP53INP1,LRRK2,CYGB,FBLN5,MT1E,MT1M,MT1X,MT2A,SLC15A2,CD36,CLIC2,PTGS2
GO: Biological Process	GO:0003156	regulation of animal organ formation		0.004706	1	0.04923	0.4657		6	45	SPRY1,TBX5,HOXC11,HOXD11,HAND2,ROBO2
GO: Cellular Component	GO:0000775	chromosome, centromeric region		5.663e-21	4.429e-18	2.959e-18	2.142e-17		42	202	KIF18A,CENPW,HJURP,SPC25,SGO1,NDC80,MKI67,KNSTRN,BIRC5,SPAG5,SPC24,CENPI,CDCA5,AURKA,NEK2,NCAPG,SUV39H1,BUB1,BUB1B,KIF2C,ZWINT,CCNB1,SKA1,AURKB,CENPA,CENPE,CENPF,OIP5,TTK,CENPM,PLK1,CENPO,INCENP,ERCC6L,RASSF2,NUF2,CDT1,KNL1,KIF22,CENPU,CDCA8,SKA3
GO: Cellular Component	GO:0000779	condensed chromosome, centromeric region		9.279e-21	7.256e-18	2.959e-18	2.142e-17		33	120	CENPW,HJURP,SPC25,SGO1,NDC80,KNSTRN,BIRC5,SPAG5,SPC24,AURKA,NEK2,NCAPG,BUB1,BUB1B,KIF2C,ZWINT,CCNB1,SKA1,AURKB,CENPA,CENPE,CENPF,CENPM,PLK1,CENPO,INCENP,ERCC6L,RASSF2,NUF2,CDT1,KNL1,CENPU,SKA3
GO: Cellular Component	GO:0000776	kinetochore		1.135e-20	8.876e-18	2.959e-18	2.142e-17		35	138	KIF18A,CENPW,HJURP,SPC25,SGO1,NDC80,KNSTRN,BIRC5,SPAG5,SPC24,CENPI,NEK2,BUB1,BUB1B,KIF2C,ZWINT,CCNB1,SKA1,AURKB,CENPA,CENPE,CENPF,TTK,CENPM,PLK1,CENPO,INCENP,ERCC6L,RASSF2,NUF2,CDT1,KNL1,KIF22,CENPU,SKA3
GO: Cellular Component	GO:0098687	chromosomal region		2.891e-20	2.261e-17	5.652e-18	4.092e-17		55	362	KIF18A,CENPW,HJURP,SPC25,MCM2,MCM5,EZH2,SGO1,CDC45,NDC80,FEN1,MKI67,KNSTRN,BIRC5,SPAG5,SPC24,CENPI,CDCA5,AURKA,NEK2,NCAPG,SUV39H1,BUB1,BUB1B,KIF2C,ZWINT,CCNB1,ORC1,H2AX,CDK1,SKA1,AURKB,CENPA,CENPE,CENPF,OIP5,TTK,CENPM,RECQL4,PLK1,POLD1,CENPO,INCENP,ERCC6L,RASSF2,NUF2,TELO2,CDT1,KNL1,KIF22,RAD51,CENPU,PIWIL2,CDCA8,SKA3
GO: Cellular Component	GO:0000793	condensed chromosome		5.99e-20	4.684e-17	9.368e-18	6.782e-17		44	236	CENPW,HJURP,SPC25,SGO1,FANCD2,NDC80,MKI67,KNSTRN,BIRC5,SPAG5,SPC24,CDCA5,AURKA,NEK2,NCAPG,SUV39H1,BUB1,BUB1B,KIF2C,NCAPH,ZWINT,CCNB1,H2AX,SKA1,TOP2A,AURKB,CENPA,CENPE,CENPF,NCAPH2,TTN,CENPM,PLK1,CENPO,INCENP,ERCC6L,RASSF2,NUF2,DDX11,CDT1,KNL1,RAD51,CENPU,SKA3
GO: Cellular Component	GO:0000777	condensed chromosome kinetochore		2.967e-19	2.32e-16	3.867e-17	2.799e-16		30	107	CENPW,HJURP,SPC25,SGO1,NDC80,KNSTRN,BIRC5,SPAG5,SPC24,NEK2,BUB1,BUB1B,KIF2C,ZWINT,CCNB1,SKA1,CENPA,CENPE,CENPF,CENPM,PLK1,CENPO,INCENP,ERCC6L,RASSF2,NUF2,CDT1,KNL1,CENPU,SKA3
GO: Cellular Component	GO:0005819	spindle		2.722e-18	2.129e-15	3.041e-16	2.202e-15		52	359	NUSAP1,KIF18A,SGO1,MTUS1,TACC3,MZT2B,KNSTRN,BIRC5,SPAG5,TPX2,RACGAP1,AURKA,NEK2,BUB1B,PSRC1,PRC1,CCNB1,CKAP2L,CDK1,CDC6,CDC20,SKA1,AURKB,DCDC1,CENPE,CENPF,TTK,HAUS8,ASPM,SAC3D1,PLK1,KIF23,POC1A,KIF18B,ESPL1,CCDC69,INCENP,DLGAP5,KIF4A,DDX11,KIF15,KIF14,FAM83D,WDR62,KIF11,KIFC1,KIF22,CDCA8,KIF20A,SHCBP1,HASPIN,SKA3
GO: Cellular Component	GO:0031012	extracellular matrix		2.404e-12	1.88e-09	2.35e-10	1.701e-09		58	598	SPON2,GPC4,FGF9,MMP12,FBLN5,SFRP2,FMOD,LRIG3,ADAM19,LRRC32,SMOC2,CCN5,SERPING1,CCN3,COL6A6,ADAMTS5,TNFRSF11B,ITIH5,TGFBR3,THBS2,THBS4,PLXDC2,TLR3,SERPINE1,CLEC3B,TNR,TNXB,SERPINF1,VIT,CHI3L1,SERPINE2,SERPINB9,NTN1,COL4A1,COL4A2,COL4A4,COL7A1,MXRA5,ADAMTS4,COL5A3,EGFL6,PRELP,CSPG4,CTSS,DCN,OLFML2A,PTX3,CDON,DPT,RARRES2,TFPI2,ECM2,LAMA4,EDIL3,LGALS9,P3H2,LTBP1,LUM
GO: Cellular Component	GO:0005876	spindle microtubule		2.529e-11	1.977e-08	2.197e-09	1.591e-08		17	62	NUSAP1,KIF18A,BIRC5,SPAG5,TPX2,AURKA,PSRC1,PRC1,CDK1,SKA1,AURKB,CENPE,PLK1,KIF18B,KIF4A,KIF11,SKA3
GO: Cellular Component	GO:0072686	mitotic spindle		3.488e-11	2.728e-08	2.728e-09	1.975e-08		22	111	NUSAP1,KIF18A,TACC3,KNSTRN,SPAG5,TPX2,RACGAP1,AURKA,CKAP2L,CDK1,SKA1,AURKB,DCDC1,CENPE,ASPM,KIF23,KIF18B,ESPL1,FAM83D,KIF11,KIFC1,KIF22
GO: Cellular Component	GO:0000780	condensed nuclear chromosome, centromeric region		9.355e-11	7.315e-08	6.65e-09	4.815e-08		12	29	SGO1,NDC80,AURKA,BUB1,BUB1B,CCNB1,AURKB,CENPA,CENPE,PLK1,CENPO,NUF2
GO: Cellular Component	GO:0062023	collagen-containing extracellular matrix		4.756e-10	3.719e-07	3.099e-08	2.244e-07		46	474	GPC4,FGF9,FBLN5,SFRP2,FMOD,ADAM19,SMOC2,SERPING1,CCN3,COL6A6,ADAMTS5,ITIH5,THBS2,THBS4,PLXDC2,SERPINE1,CLEC3B,TNR,TNXB,SERPINF1,VIT,SERPINE2,SERPINB9,NTN1,COL4A1,COL4A2,COL4A4,COL7A1,MXRA5,ADAMTS4,COL5A3,EGFL6,PRELP,CSPG4,CTSS,DCN,CDON,DPT,RARRES2,ECM2,LAMA4,EDIL3,LGALS9,P3H2,LTBP1,LUM
GO: Cellular Component	GO:0030496	midbody		6.263e-10	4.897e-07	3.615e-08	2.617e-07		26	177	BIRC5,SPAG5,RACGAP1,AURKA,NEK2,SVIL,PSRC1,PRC1,CDK1,AURKB,DCDC1,CENPE,CENPF,ANLN,ASPM,PLK1,KIF23,CCDC69,INCENP,KIF4A,DDX11,KIF14,CDCA8,CEP55,KIF20A,SHCBP1
GO: Cellular Component	GO:0000778	condensed nuclear chromosome kinetochore		6.934e-10	5.422e-07	3.615e-08	2.617e-07		9	16	NDC80,BUB1,BUB1B,CCNB1,CENPA,CENPE,PLK1,CENPO,NUF2
GO: Cellular Component	GO:0000940	condensed chromosome outer kinetochore		6.934e-10	5.422e-07	3.615e-08	2.617e-07		9	16	NDC80,BUB1,BUB1B,CCNB1,SKA1,CENPE,CENPF,PLK1,SKA3
GO: Cellular Component	GO:0015630	microtubule cytoskeleton		1.058e-09	8.273e-07	5.171e-08	3.743e-07		92	1368	NUSAP1,KIF18A,MAP2,MCM2,SGO1,CDC45,TUBB3,NDC80,MTUS1,FGF13,TACC3,MZT2B,KNSTRN,GTSE1,RGCC,DTL,TUBB,BIRC5,STIL,SPAG5,GAS2L1,TPX2,RACGAP1,CEP131,REEP4,PLK4,AURKA,NEK2,SVIL,BUB1B,MLLT11,PLEKHA7,TAP1,PSRC1,KIF2C,CCDC85B,ROR2,PRC1,CCNB1,CCNF,CCNB2,H2AX,CKAP2L,CDK1,CDC6,CDC20,SKA1,TOP2A,AURKB,DCDC1,CENPE,CENPF,HMMR,TTK,HAUS8,ASPM,SAC3D1,PLK1,HSPA1B,EZR,KIF23,POC1A,FSD1,KIF18B,ESPL1,CCDC69,INCENP,DLGAP5,…
GO: Cellular Component	GO:0000922	spindle pole		5.035e-09	3.937e-06	2.316e-07	1.677e-06		24	168	SGO1,TACC3,KNSTRN,SPAG5,TPX2,AURKA,NEK2,PSRC1,PRC1,CCNB1,CKAP2L,CDC6,CDC20,AURKB,CENPF,HAUS8,ASPM,PLK1,POC1A,DLGAP5,DDX11,FAM83D,WDR62,KIF11
GO: Cellular Component	GO:0000794	condensed nuclear chromosome		7.245e-09	5.666e-06	3.148e-07	2.279e-06		19	109	SGO1,NDC80,AURKA,NEK2,SUV39H1,BUB1,BUB1B,NCAPH,CCNB1,H2AX,AURKB,CENPA,CENPE,TTN,PLK1,CENPO,INCENP,NUF2,RAD51
GO: Cellular Component	GO:0051233	spindle midzone		2.437e-08	1.906e-05	1.003e-06	7.262e-06		11	36	KIF18A,RACGAP1,AURKA,CDC6,AURKB,CENPE,PLK1,KIF18B,CCDC69,KIF14,CDCA8
GO: Cellular Component	GO:0099080	supramolecular complex		5.912e-08	4.623e-05	2.312e-06	1.674e-05		94	1530	NUSAP1,KIF18A,CYBRD1,MAP2,LRRK2,ACTC1,ACTG2,TUBB3,MTUS1,SCN1A,FGF13,MME,FBXO32,FBLN5,ANK2,KNSTRN,GTSE1,TUBB,BIRC5,SPAG5,PDPN,GAS2L1,IGF2BP1,TPX2,RACGAP1,REEP4,MYO1D,AURKA,GJA1,NEK2,CYFIP1,SVIL,MYPN,PSRC1,KIF2C,ROR1,ROR2,LMNB2,PRC1,CD36,PALM,CDK1,SKA1,AURKB,SYNPO2,DCDC1,CENPE,CENPF,PDLIM7,TTN,SLC9A3R2,HAUS8,ASPM,PLK1,HOMER2,COL4A1,COL4A2,COL4A4,EZR,COL7A1,KIF23,COL5A3,FSD1,PPL,KIF18B,DOCK4,RIPOR2,…
GO: Cellular Component	GO:0099081	supramolecular polymer		1.083e-07	8.467e-05	4.017e-06	2.908e-05		93	1528	NUSAP1,KIF18A,CYBRD1,MAP2,LRRK2,ACTC1,ACTG2,TUBB3,MTUS1,SCN1A,FGF13,MME,FBXO32,FBLN5,ANK2,KNSTRN,GTSE1,TUBB,BIRC5,SPAG5,PDPN,GAS2L1,IGF2BP1,TPX2,RACGAP1,REEP4,MYO1D,AURKA,GJA1,NEK2,CYFIP1,SVIL,MYPN,PSRC1,KIF2C,ROR1,ROR2,LMNB2,PRC1,CD36,PALM,CDK1,SKA1,AURKB,SYNPO2,DCDC1,CENPE,CENPF,PDLIM7,TTN,SLC9A3R2,HAUS8,ASPM,PLK1,HOMER2,COL4A1,COL4A2,COL4A4,EZR,KIF23,COL5A3,FSD1,PPL,KIF18B,DOCK4,RIPOR2,INCENP,…
GO: Cellular Component	GO:0005815	microtubule organizing center		1.13e-07	8.837e-05	4.017e-06	2.908e-05		56	756	KIF18A,SGO1,CDC45,NDC80,MTUS1,TACC3,MZT2B,RGCC,DTL,BIRC5,STIL,SPAG5,TPX2,CEP131,PLK4,AURKA,NEK2,BUB1B,MLLT11,PLEKHA7,TAP1,KIF2C,CCDC85B,CCNB1,CCNF,CCNB2,H2AX,CKAP2L,CDK1,CDC20,TOP2A,AURKB,CENPF,HMMR,HAUS8,ASPM,SAC3D1,PLK1,HSPA1B,EZR,KIF23,POC1A,FSD1,ESPL1,DLGAP5,DDX11,KIF15,WDR62,KIFC1,RAD51,KRT18,CENPU,E2F1,CEP55,HASPIN,FLOT1
GO: Cellular Component	GO:0005813	centrosome		1.338e-07	0.0001046	4.548e-06	3.293e-05		44	532	SGO1,CDC45,NDC80,TACC3,MZT2B,RGCC,DTL,STIL,SPAG5,CEP131,PLK4,AURKA,NEK2,PLEKHA7,KIF2C,CCDC85B,CCNB1,CCNF,CCNB2,H2AX,CKAP2L,CDK1,CDC20,AURKB,CENPF,HMMR,HAUS8,ASPM,SAC3D1,PLK1,HSPA1B,KIF23,POC1A,FSD1,ESPL1,DLGAP5,DDX11,KIF15,WDR62,KRT18,E2F1,CEP55,HASPIN,FLOT1
GO: Cellular Component	GO:0005814	centriole		2.715e-07	0.0002123	8.846e-06	6.405e-05		46	583	SGO1,CDC45,NDC80,TACC3,MZT2B,RGCC,DTL,BIRC5,STIL,SPAG5,CEP131,PLK4,AURKA,NEK2,PLEKHA7,KIF2C,CCDC85B,CCNB1,CCNF,CCNB2,H2AX,CKAP2L,CDK1,CDC20,TOP2A,AURKB,CENPF,HMMR,HAUS8,ASPM,SAC3D1,PLK1,HSPA1B,KIF23,POC1A,FSD1,ESPL1,DLGAP5,DDX11,KIF15,WDR62,KRT18,E2F1,CEP55,HASPIN,FLOT1
GO: Cellular Component	GO:0044297	cell body		3.147e-07	0.0002461	9.843e-06	7.126e-05		58	820	MAP2,MBP,LRRK2,CYGB,ACTC1,ACTG2,TUBB3,ADRA2A,SCN1A,MME,TUBB,CNKSR2,APOD,SLC1A3,TPX2,MYO1D,DNER,GFRA1,AURKA,PPARGC1A,CYFIP1,CACNA1G,CCN3,ROR2,STMN2,CCNG1,LZTS1,PRKN,PDE1A,SERPINF1,PENK,ACOT7,CHRM2,PGR,SERPINE2,HOMER2,EZR,SLC25A27,CPE,PITPNM3,IL6R,IL6ST,KLHL17,KLHL24,NDUFS7,DAB1,BRINP1,KCNB1,KCND2,KCNJ2,KCNJ6,KCNK2,KCNQ3,RAC3,DVL1,SNX18,LTBP1,ENDOG
GO: Cellular Component	GO:0005871	kinesin complex		4.223e-07	0.0003302	1.27e-05	9.196e-05		12	56	KIF18A,KIF2C,CENPE,KIF23,KIF18B,KIF4A,KIF15,KIF14,KIF11,KIFC1,KIF22,KIF20A
GO: Cellular Component	GO:0099512	supramolecular fiber		6.094e-07	0.0004765	1.765e-05	0.0001278		90	1521	NUSAP1,KIF18A,CYBRD1,MAP2,LRRK2,ACTC1,ACTG2,TUBB3,MTUS1,SCN1A,FGF13,MME,FBXO32,FBLN5,ANK2,KNSTRN,GTSE1,TUBB,BIRC5,SPAG5,PDPN,GAS2L1,IGF2BP1,TPX2,RACGAP1,REEP4,MYO1D,AURKA,GJA1,NEK2,CYFIP1,SVIL,MYPN,PSRC1,KIF2C,ROR1,ROR2,LMNB2,PRC1,CD36,PALM,CDK1,SKA1,AURKB,SYNPO2,DCDC1,CENPE,CENPF,PDLIM7,TTN,SLC9A3R2,HAUS8,ASPM,PLK1,HOMER2,EZR,KIF23,COL5A3,FSD1,PPL,KIF18B,DOCK4,RIPOR2,INCENP,SPATA18,DAB1,KIF4A,DC…
GO: Cellular Component	GO:0099513	polymeric cytoskeletal fiber		8.596e-07	0.0006722	2.401e-05	0.0001738		80	1312	NUSAP1,KIF18A,CYBRD1,MAP2,LRRK2,ACTC1,ACTG2,TUBB3,MTUS1,FGF13,MME,KNSTRN,GTSE1,TUBB,BIRC5,SPAG5,PDPN,GAS2L1,IGF2BP1,TPX2,RACGAP1,REEP4,MYO1D,AURKA,GJA1,NEK2,CYFIP1,SVIL,PSRC1,KIF2C,ROR1,ROR2,LMNB2,PRC1,CD36,PALM,CDK1,SKA1,AURKB,SYNPO2,DCDC1,CENPE,CENPF,PDLIM7,SLC9A3R2,HAUS8,ASPM,PLK1,HOMER2,EZR,KIF23,FSD1,PPL,KIF18B,DOCK4,RIPOR2,INCENP,SPATA18,DAB1,KIF4A,KRTAP2-3,KIF15,KIF14,CD302,KIF11,RAC3,KIFC…
GO: Cellular Component	GO:0005874	microtubule		1.296e-06	0.001014	3.496e-05	0.0002531		47	636	NUSAP1,KIF18A,MAP2,TUBB3,MTUS1,FGF13,KNSTRN,GTSE1,TUBB,BIRC5,SPAG5,GAS2L1,TPX2,RACGAP1,REEP4,AURKA,NEK2,SVIL,PSRC1,KIF2C,ROR2,PRC1,CDK1,SKA1,AURKB,DCDC1,CENPE,CENPF,HAUS8,ASPM,PLK1,KIF23,FSD1,KIF18B,INCENP,SPATA18,KIF4A,KIF15,KIF14,KIF11,KIFC1,KIF22,DVL1,ARMC4,KIF20A,SKA3,CFAP69
GO: Cellular Component	GO:0031262	Ndc80 complex		1.549e-06	0.001211	3.786e-05	0.0002741		4	4	SPC25,NDC80,SPC24,NUF2
GO: Cellular Component	GO:0000942	condensed nuclear chromosome outer kinetochore		1.549e-06	0.001211	3.786e-05	0.0002741		4	4	NDC80,BUB1,CCNB1,PLK1
GO: Cellular Component	GO:0031617	NMS complex		1.549e-06	0.001211	3.786e-05	0.0002741		4	4	SPC25,NDC80,SPC24,NUF2
GO: Cellular Component	GO:0000307	cyclin-dependent protein kinase holoenzyme complex		1.757e-06	0.001374	4.164e-05	0.0003014		10	43	CCNA2,CCNB1,CCND2,CCNF,CCNG1,CCNB2,CDK1,CDKN2D,CKS1B,CKS2
GO: Cellular Component	GO:0009986	cell surface		1.956e-06	0.00153	4.5e-05	0.0003258		66	1036	ABCA1,GLDN,MBP,MCAM,ACVR2A,F2R,MIF,GPC4,MME,IL17RB,SFRP4,ACKR4,SLC1A2,SLC1A3,PDPN,PLA2R1,ADAM19,ADAM9,SPTB,LRRC32,GFRA1,CCN5,SULF2,BST2,GLRB,C3,NOTCH3,ROR1,ROR2,TGFBR3,CD36,TLR3,TLR4,TNR,CDH8,HMMR,TNFSF4,SERPINE2,LRFN4,IGSF3,WNT7B,CPM,CSPG4,CTSS,IL6,PRLR,IL6R,IL6ST,IL13RA2,ITGB2,PTGFRN,ITGB8,KCNA4,KCNB1,ACKR3,KCNJ6,KCNK2,KCNQ3,KIT,CDON,DPP4,MUC16,LIPC,ROBO2,LY75,FLOT1
GO: Cellular Component	GO:0043025	neuronal cell body		2.563e-06	0.002005	5.727e-05	0.0004146		51	732	MAP2,MBP,LRRK2,CYGB,TUBB3,ADRA2A,SCN1A,MME,CNKSR2,APOD,SLC1A3,TPX2,MYO1D,DNER,GFRA1,AURKA,PPARGC1A,CYFIP1,CACNA1G,CCN3,ROR2,STMN2,CCNG1,PRKN,PDE1A,SERPINF1,PENK,CHRM2,PGR,SERPINE2,HOMER2,SLC25A27,CPE,IL6R,IL6ST,KLHL17,KLHL24,NDUFS7,DAB1,BRINP1,KCNB1,KCND2,KCNJ2,KCNJ6,KCNK2,KCNQ3,RAC3,DVL1,SNX18,LTBP1,ENDOG
GO: Cellular Component	GO:0031298	replication fork protection complex		2.667e-06	0.002086	5.794e-05	0.0004195		5	8	MCM10,CDC45,GINS4,GINS2,TIMELESS
GO: Cellular Component	GO:0032133	chromosome passenger complex		7.26e-06	0.005677	0.0001534	0.001111		4	5	BIRC5,AURKA,AURKB,CDCA8
GO: Cellular Component	GO:0036477	somatodendritic compartment		1.244e-05	0.009727	0.000256	0.001853		66	1096	MAP2,MBP,LRRK2,CYGB,SEMA3A,TUBB3,ADRA2A,SCN1A,FGF13,MME,APBA2,CNKSR2,APOD,SLC1A2,SLC1A3,IGF2BP1,TPX2,LYNX1,MYO1D,DNER,GFRA1,AURKA,PPARGC1A,CYFIP1,GLRB,SYT1,CACNA1G,CCN3,ROR2,STMN2,ZWINT,CCNG1,LZTS1,PRKN,TNR,ARHGAP33,PDE1A,SERPINF1,PENK,CHRM2,PGR,SERPINE2,HOMER2,SLC25A27,CPE,IL6R,IL6ST,KLHL17,KLHL24,NDUFS7,DAB1,BRINP1,PALMD,KCNA4,KCNB1,KCND2,PTPRO,KCNJ2,KCNJ6,KCNK2,KCNQ3,RAC3,DVL1,SNX18,LTBP1,ENDOG
GO: Cellular Component	GO:0030424	axon		2.544e-05	0.01989	0.0005101	0.003693		52	817	GLDN,MAP2,MBP,LRRK2,SEMA3A,TUBB3,ADRA2A,SCN1A,SCN2A,FGF13,MME,ANK2,EMB,SLC1A2,IGF2BP1,TENM3,TPX2,GABRB3,MYO1D,EPB41L3,GFRA1,AURKA,CYFIP1,MYPN,SYT1,MGARP,CCN3,ROR1,ROR2,STMN2,PALM,PRKN,TNR,CDH8,SERPINF1,PENK,CHRM2,PGR,KLHL24,KIF4A,KCNA4,KCNB1,PTPRO,KCNJ6,KCNK2,KCNQ3,RAB27B,RAC3,DTNA,DVL1,SNX18,ROBO2
GO: Cellular Component	GO:0098644	complex of collagen trimers		3.32e-05	0.02596	0.000649	0.004699		6	19	COL4A1,COL4A2,COL4A4,COL7A1,COL5A3,LUM
GO: Cellular Component	GO:0005896	interleukin-6 receptor complex		4.441e-05	0.03473	0.0008272	0.005988		3	3	IL6,IL6R,IL6ST
GO: Cellular Component	GO:0043005	neuron projection		4.443e-05	0.03474	0.0008272	0.005988		87	1624	ABAT,GLDN,FSTL3,MAP2,MBP,LRRK2,CYGB,SEMA3A,TUBB3,ADRA2A,SCN1A,SCN2A,FGF13,MME,ANK2,EMB,APBA2,CNKSR2,APOD,SLC1A2,SLC1A3,IGF2BP1,TENM3,TPX2,LYNX1,GABRB3,CERKL,MYO1D,DNER,EPB41L3,BDKRB1,GFRA1,AURKA,PPARGC1A,CYFIP1,GLRB,MYPN,SYT1,CACNA1G,MGARP,CCN3,GPI,ROR1,ROR2,STMN2,ZWINT,CCNG1,LZTS1,PALM,PRKN,TNR,CDH8,ARHGAP33,SERPINF1,PENK,ACOT7,CHRM2,PGR,SLC9A3R2,HOMER2,CPE,IL6ST,KLHL17,DOCK4,KLHL24,RIPOR2,NDUFS…
GO: Cellular Component	GO:0000808	origin recognition complex		8.407e-05	0.06574	0.001529	0.01107		9	53	MCM2,MCM10,CDC45,GINS4,GINS2,TIMELESS,ORC1,ORC6,POLD1
GO: Cellular Component	GO:0030054	cell junction		0.0001498	0.1171	0.002662	0.01927		73	1352	RPS9,LRRK2,MCAM,ACTC1,RPS18,FABP5,SCN1A,SCN2A,FGF13,MME,FHL1,ANK2,EMB,NBEA,PDPN,PLPP3,PHACTR1,GABRB3,CADM3,ADAM9,EPB41L3,GJA1,CYFIP1,GLRB,SVIL,SYT1,PLEKHA7,SDK1,CCN3,PARD3B,CCNF,CLDN11,LZTS1,PRKN,CDH8,SYNPO2,PDLIM7,NCAPH2,CHRM2,ABCB4,JAM2,SLC9A3R2,HSPA1B,IQGAP3,HOMER2,CNN1,APBB1IP,USP53,EZR,KIF23,SDK2,PPL,CLCA2,CSPG4,CADPS2,KLHL17,CDCA3,DCHS2,KLHL24,IRF6,ITGB2,ITGB8,KCNB1,KCND2,KCNJ2,KIT,CASS4,DP…
GO: Cellular Component	GO:0043203	axon hillock		0.0001634	0.1278	0.002795	0.02023		4	9	MAP2,TPX2,AURKA,SERPINF1
GO: Cellular Component	GO:0005604	basement membrane		0.0001644	0.1286	0.002795	0.02023		13	113	FGF9,SMOC2,THBS2,THBS4,SERPINF1,NTN1,COL4A1,COL4A2,COL4A4,COL7A1,EGFL6,LAMA4,P3H2
GO: Cellular Component	GO:0005581	collagen trimer		0.0002244	0.1755	0.003691	0.02672		11	87	GLDN,MSR1,COL6A6,COL4A1,COL4A2,COL4A4,COL7A1,COL5A3,C1QL2,DCN,LUM
GO: Cellular Component	GO:0010369	chromocenter		0.0002265	0.1771	0.003691	0.02672		5	17	AURKB,OIP5,INCENP,PIWIL2,CDCA8
GO: Cellular Component	GO:0045171	intercellular bridge		0.0002564	0.2005	0.004092	0.02963		9	61	TPX2,CEP131,GSTM5,NCAPH2,KIF23,KIF4A,CDCA8,CEP55,KIF20A
GO: Cellular Component	GO:1902554	serine/threonine protein kinase complex		0.0003343	0.2614	0.005228	0.03785		11	91	ACVR2A,CCNA2,CCNB1,CCND2,CCNF,CCNG1,CCNB2,CDK1,CDKN2D,CKS1B,CKS2
GO: Cellular Component	GO:0045121	membrane raft		0.0003692	0.2887	0.005661	0.04098		28	396	KIF18A,ABCA1,LRRK2,F2R,MME,CAVIN2,ANK2,TUBB,PDPN,MYO1D,GJA1,BST2,CD36,TLR4,PRKN,TNR,ABCB4,CNTN1,EZR,CPE,ITGB2,PTGIS,PTGS2,KCND2,MALL,KCNQ3,DPP4,FLOT1
GO: Cellular Component	GO:0098857	membrane microdomain		0.0003843	0.3006	0.00578	0.04185		28	397	KIF18A,ABCA1,LRRK2,F2R,MME,CAVIN2,ANK2,TUBB,PDPN,MYO1D,GJA1,BST2,CD36,TLR4,PRKN,TNR,ABCB4,CNTN1,EZR,CPE,ITGB2,PTGIS,PTGS2,KCND2,MALL,KCNQ3,DPP4,FLOT1
GO: Cellular Component	GO:0097060	synaptic membrane		0.000496	0.3879	0.007319	0.05298		35	548	F2R,FABP5,ADRA2A,SCN2A,GPC4,ANK2,NBEA,CNKSR2,SLC1A2,LYNX1,GABRB3,CADM3,GLRB,SYT1,LZTS1,PALM,PRKN,CDH8,CHRM2,LRFN4,HOMER2,CNTN1,CPE,CADPS2,KLHL17,LYPD6B,NDUFS7,MARCKSL1,LYPD1,KCNA4,KCNB1,KCND2,PTPRO,KCNJ6,KPNA2
GO: Cellular Component	GO:0042555	MCM complex		0.0005453	0.4264	0.007753	0.05613		8	54	MCM2,MCM5,MCM10,CDC45,GINS4,GINS2,TIMELESS,POLD1
GO: Cellular Component	GO:0097373	MCM core complex		0.0005453	0.4264	0.007753	0.05613		8	54	MCM2,MCM5,MCM10,CDC45,GINS4,GINS2,TIMELESS,POLD1
GO: Cellular Component	GO:0098589	membrane region		0.0006626	0.5182	0.009253	0.06699		28	411	KIF18A,ABCA1,LRRK2,F2R,MME,CAVIN2,ANK2,TUBB,PDPN,MYO1D,GJA1,BST2,CD36,TLR4,PRKN,TNR,ABCB4,CNTN1,EZR,CPE,ITGB2,PTGIS,PTGS2,KCND2,MALL,KCNQ3,DPP4,FLOT1
GO: Cellular Component	GO:0030175	filopodium		0.0007109	0.5559	0.009753	0.07061		12	115	MAP2,ACTC1,ACTG2,TUBB3,FGF13,PDPN,IGF2BP1,CYFIP1,PALM,EZR,RIPOR2,CD302
GO: Cellular Component	GO:0005587	collagen type IV trimer		0.0007907	0.6183	0.01066	0.07718		3	6	COL4A1,COL4A2,COL4A4
GO: Cellular Component	GO:1990752	microtubule end		0.0008922	0.6977	0.01183	0.08562		6	33	KNSTRN,SPAG5,SVIL,KIF2C,ASPM,KIF18B
GO: Cellular Component	GO:0044304	main axon		0.0009188	0.7185	0.01198	0.0867		10	87	MAP2,MBP,SCN1A,SCN2A,ANK2,SLC1A2,MYO1D,EPB41L3,KCNQ3,ROBO2
GO: Cellular Component	GO:1990023	mitotic spindle midzone		0.001128	0.8824	0.01447	0.1047		4	14	KIF18A,AURKB,CENPE,KIF18B
GO: Cellular Component	GO:0097125	cyclin B1-CDK1 complex		0.001271	0.9941	0.0155	0.1122		2	2	CCNB1,CDK1
GO: Cellular Component	GO:0045202	synapse		0.001272	0.9949	0.0155	0.1122		74	1482	ABAT,MAP2,RPS9,LRRK2,ACTC1,RPS18,F2R,FABP5,ADRA2A,SCN2A,GPC4,MME,ANK2,EMB,APBA2,NBEA,CNKSR2,BCAS1,SLC1A2,SLC1A3,IGF2BP1,LYNX1,PHACTR1,GABRB3,CADM3,EPB41L3,CYFIP1,GLRB,SYT1,SDK1,CACNB4,ROR1,THBS4,LZTS1,PALM,PRKN,TNR,CDH8,ARHGAP33,PENK,CHN2,CHRM2,PGR,SERPINE2,LRFN4,HOMER2,CNTN1,SDK2,CPE,SLC40A1,CSNK2B,CADPS2,KLHL17,LYPD6B,NDUFS7,DAB1,MARCKSL1,PALMD,LYPD1,KCNA4,KCNB1,KCND2,PTPRO,KCNJ2,KCNJ6,KCNK2,RA…
GO: Cellular Component	GO:0097447	dendritic tree		0.001313	1	0.0155	0.1122		44	779	MAP2,LRRK2,SEMA3A,TUBB3,FGF13,MME,APBA2,APOD,SLC1A2,SLC1A3,IGF2BP1,LYNX1,MYO1D,DNER,PPARGC1A,CYFIP1,GLRB,SYT1,CACNA1G,CCN3,ROR2,ZWINT,CCNG1,LZTS1,TNR,ARHGAP33,PENK,CHRM2,PGR,HOMER2,CPE,IL6ST,KLHL17,BRINP1,PALMD,KCNA4,KCNB1,KCND2,PTPRO,KCNJ2,KCNJ6,KCNQ3,DVL1,LTBP1
GO: Cellular Component	GO:0030425	dendrite		0.001313	1	0.0155	0.1122		44	779	MAP2,LRRK2,SEMA3A,TUBB3,FGF13,MME,APBA2,APOD,SLC1A2,SLC1A3,IGF2BP1,LYNX1,MYO1D,DNER,PPARGC1A,CYFIP1,GLRB,SYT1,CACNA1G,CCN3,ROR2,ZWINT,CCNG1,LZTS1,TNR,ARHGAP33,PENK,CHRM2,PGR,HOMER2,CPE,IL6ST,KLHL17,BRINP1,PALMD,KCNA4,KCNB1,KCND2,PTPRO,KCNJ2,KCNJ6,KCNQ3,DVL1,LTBP1
GO: Cellular Component	GO:0098794	postsynapse		0.001335	1	0.0155	0.1122		46	825	ABAT,MAP2,LRRK2,RPS18,F2R,FABP5,ADRA2A,ANK2,APBA2,NBEA,CNKSR2,BCAS1,SLC1A2,SLC1A3,IGF2BP1,LYNX1,GABRB3,EPB41L3,CYFIP1,GLRB,SYT1,LZTS1,PALM,PRKN,TNR,ARHGAP33,CHRM2,PGR,LRFN4,HOMER2,CNTN1,CSNK2B,CADPS2,KLHL17,LYPD6B,DAB1,PALMD,LYPD1,KCNA4,KCNB1,KCND2,PTPRO,KCNJ2,KPNA2,DVL1,EIF4EBP1
GO: Cellular Component	GO:0098642	network-forming collagen trimer		0.001348	1	0.0155	0.1122		3	7	COL4A1,COL4A2,COL4A4
GO: Cellular Component	GO:0098645	collagen network		0.001348	1	0.0155	0.1122		3	7	COL4A1,COL4A2,COL4A4
GO: Cellular Component	GO:0016324	apical plasma membrane		0.001576	1	0.01786	0.1293		25	373	ANK2,BIRC5,PDPN,STC1,GJA1,BST2,PARD3B,LZTS1,CD36,ABCB4,SLC9A3R2,ASPM,EZR,CSPG4,PRKG2,IL6R,RIPOR2,IL18,PTPRO,KCNK2,RAB27B,DPP4,SAPCD2,SLC7A5,FLOT1
GO: Cellular Component	GO:1902911	protein kinase complex		0.002056	1	0.02281	0.1652		11	113	ACVR2A,CCNA2,CCNB1,CCND2,CCNF,CCNG1,CCNB2,CDK1,CDKN2D,CKS1B,CKS2
GO: Cellular Component	GO:0098651	basement membrane collagen trimer		0.0021	1	0.02281	0.1652		3	8	COL4A1,COL4A2,COL4A4
GO: Cellular Component	GO:0000796	condensin complex		0.0021	1	0.02281	0.1652		3	8	NCAPG,NCAPH,NCAPH2
GO: Cellular Component	GO:0070161	anchoring junction		0.002173	1	0.02327	0.1685		34	575	RPS9,MCAM,ACTC1,RPS18,MME,FHL1,PLPP3,ADAM9,GJA1,CYFIP1,SVIL,PLEKHA7,PARD3B,CDH8,SYNPO2,PDLIM7,ABCB4,SLC9A3R2,HSPA1B,CNN1,APBB1IP,EZR,KIF23,PPL,CSPG4,CDCA3,KLHL24,ITGB2,ITGB8,CASS4,DPP4,KRT18,FLOT1,TM4SF20
GO: Cellular Component	GO:0044853	plasma membrane raft		0.002207	1	0.02332	0.1688		12	131	KIF18A,LRRK2,F2R,CAVIN2,MYO1D,CD36,EZR,ITGB2,PTGIS,PTGS2,KCND2,FLOT1
GO: Cellular Component	GO:0005875	microtubule associated complex		0.002336	1	0.02436	0.1764		20	282	KIF18A,MAP2,BIRC5,AURKA,KIF2C,AURKB,CENPE,HAUS8,KIF23,KIF18B,SPATA18,KIF4A,KIF15,KIF14,KIF11,KIFC1,KIF22,CDCA8,KIF20A,CFAP69
GO: Cellular Component	GO:0071437	invadopodium		0.002468	1	0.02539	0.1838		4	17	PDPN,SVIL,EZR,DPP4
GO: Cellular Component	GO:0005912	adherens junction		0.002643	1	0.02684	0.1943		33	560	RPS9,MCAM,ACTC1,RPS18,MME,FHL1,PLPP3,ADAM9,GJA1,CYFIP1,SVIL,PLEKHA7,PARD3B,CDH8,SYNPO2,PDLIM7,ABCB4,SLC9A3R2,HSPA1B,CNN1,APBB1IP,EZR,KIF23,CSPG4,CDCA3,KLHL24,ITGB2,ITGB8,CASS4,DPP4,KRT18,FLOT1,TM4SF20
GO: Cellular Component	GO:0005720	nuclear heterochromatin		0.00277	1	0.02777	0.201		8	69	SATB1,UHRF1,PLK4,SUV39H1,H2AX,CENPA,IGFBP3,EME1
GO: Cellular Component	GO:0005925	focal adhesion		0.002849	1	0.0282	0.2042		26	411	RPS9,MCAM,ACTC1,RPS18,MME,FHL1,ADAM9,GJA1,CYFIP1,SVIL,SYNPO2,PDLIM7,ABCB4,SLC9A3R2,HSPA1B,CNN1,APBB1IP,EZR,KIF23,CSPG4,ITGB2,ITGB8,CASS4,DPP4,FLOT1,TM4SF20
GO: Cellular Component	GO:0005664	nuclear origin of replication recognition complex		0.003069	1	0.02964	0.2146		3	9	MCM2,ORC1,ORC6
GO: Cellular Component	GO:0090543	Flemming body		0.003071	1	0.02964	0.2146		5	29	RACGAP1,DCDC1,KIF23,KIF14,CEP55
GO: Cellular Component	GO:0005775	vacuolar lumen		0.00316	1	0.03014	0.2182		14	173	FABP5,GPC4,FMOD,TUBB,CREG1,ADA2,C3,PRELP,CSPG4,EPDR1,CTSK,CTSS,DCN,LUM
GO: Cellular Component	GO:0071162	CMG complex		0.003237	1	0.03014	0.2182		6	42	MCM10,CDC45,GINS4,GINS2,TIMELESS,POLD1
GO: Cellular Component	GO:0043596	nuclear replication fork		0.003237	1	0.03014	0.2182		6	42	MCM10,CDC45,GINS4,GINS2,TIMELESS,POLD1
GO: Cellular Component	GO:0005788	endoplasmic reticulum lumen		0.003426	1	0.03152	0.2282		21	312	FSTL3,ARSI,APOL1,PDGFD,ERAP2,C3,ADAMTS5,CES1,PENK,COL4A1,COL4A2,COL4A4,COL7A1,WNT7B,COL5A3,IGFBP3,IL6,PTGS2,LIPC,P3H2,LTBP1
GO: Cellular Component	GO:0097431	mitotic spindle pole		0.00358	1	0.03156	0.2285		5	30	SPAG5,AURKA,AURKB,ASPM,FAM83D
GO: Cellular Component	GO:0097129	cyclin D2-CDK4 complex		0.003592	1	0.03156	0.2285		2	3	CCND2,CDKN2D
GO: Cellular Component	GO:0097149	centralspindlin complex		0.003592	1	0.03156	0.2285		2	3	RACGAP1,KIF23
GO: Cellular Component	GO:0034673	inhibin-betaglycan-ActRII complex		0.003592	1	0.03156	0.2285		2	3	ACVR2A,TGFBR3
GO: Cellular Component	GO:0000811	GINS complex		0.003653	1	0.03174	0.2298		6	43	MCM10,CDC45,GINS4,GINS2,TIMELESS,POLD1
GO: Cellular Component	GO:0030055	cell-substrate junction		0.003917	1	0.03351	0.2426		26	421	RPS9,MCAM,ACTC1,RPS18,MME,FHL1,ADAM9,GJA1,CYFIP1,SVIL,SYNPO2,PDLIM7,ABCB4,SLC9A3R2,HSPA1B,CNN1,APBB1IP,EZR,KIF23,CSPG4,ITGB2,ITGB8,CASS4,DPP4,FLOT1,TM4SF20
GO: Cellular Component	GO:0005657	replication fork		0.003942	1	0.03351	0.2426		8	73	MCM10,CDC45,GINS4,UHRF1,GINS2,TIMELESS,H2AX,POLD1
GO: Cellular Component	GO:0045177	apical part of cell		0.004005	1	0.03368	0.2438		28	465	ANK2,BIRC5,PDPN,STC1,GJA1,BST2,PARD3B,LZTS1,CD36,ABCB4,SLC9A3R2,ASPM,HOMER2,EZR,SLC25A27,CSPG4,PRKG2,IL6R,RIPOR2,IL18,DAB1,PTPRO,KCNK2,RAB27B,DPP4,SAPCD2,SLC7A5,FLOT1
GO: Cellular Component	GO:0031261	DNA replication preinitiation complex		0.004107	1	0.03417	0.2473		6	44	MCM10,CDC45,GINS4,GINS2,TIMELESS,POLD1
GO: Cellular Component	GO:0036387	pre-replicative complex		0.004601	1	0.03709	0.2685		6	45	MCM10,CDC45,GINS4,GINS2,TIMELESS,POLD1
GO: Cellular Component	GO:0016235	aggresome		0.004601	1	0.03709	0.2685		6	45	DBF4B,PRKN,KLF8,HOXC9,HSPA1B,POLD1
GO: Cellular Component	GO:0005656	nuclear pre-replicative complex		0.004601	1	0.03709	0.2685		6	45	MCM10,CDC45,GINS4,GINS2,TIMELESS,POLD1
GO: Cellular Component	GO:0034451	centriolar satellite		0.004776	1	0.03782	0.2738		5	32	SPAG5,CEP131,PLK1,KRT18,FLOT1
GO: Cellular Component	GO:0034399	nuclear periphery		0.004788	1	0.03782	0.2738		12	144	CENPW,MAP2,SATB1,UHRF1,SUV39H1,LMNB2,CENPF,CSNK2B,PHACTR3,KIF4A,TELO2,LMNB1
GO: Cellular Component	GO:0031226	intrinsic component of plasma membrane		0.00505	1	0.03949	0.2859		83	1790	ABCA1,APCDD1,ACVR2A,F2R,SEMA3A,ADRA2A,SCN1A,SCN2A,GPC4,MME,GPNMB,IL17RB,ANK2,EMB,ACKR4,SLC1A2,SLC1A3,IGDCC4,MSR1,PDPN,TENM3,PLPP3,SLC15A2,GABRB3,CADM3,ABCC3,ADAM9,SPTB,LRRC32,GAS1,BDKRB1,SLC39A8,GJA1,GLRB,ADGRD1,NOTCH3,GPR37,ROR1,ROR2,TGFBR3,CLDN11,CD36,TLR3,TLR4,PALM,ENPP2,CHRM2,ABCB4,TNFSF4,JAM2,LRFN4,PLXNA1,CNTN1,SLC40A1,CSF2RB,CLCA2,CSPG4,IL6,IL6R,IL6ST,MARCKSL1,ITGB2,ITGB8,KCNA4,KCNB1,KCND2,…
GO: Cellular Component	GO:0030673	axolemma		0.005553	1	0.04257	0.3082		4	21	SLC1A2,MYO1D,EPB41L3,ROBO2
GO: Cellular Component	GO:0042827	platelet dense granule		0.005553	1	0.04257	0.3082		4	21	SELENOP,CLEC3B,RAB27B,RARRES2
GO: Cellular Component	GO:0030027	lamellipodium		0.005627	1	0.04272	0.3093		15	204	MCC,ACTC1,ACTG2,TUBB3,PDPN,IGF2BP1,CYFIP1,STMN2,PLEKHH2,APBB1IP,CSPG4,PTPRO,RAC3,DPP4,FLOT1
GO: Cellular Component	GO:0043202	lysosomal lumen		0.006079	1	0.04571	0.3309		9	95	GPC4,FMOD,PRELP,CSPG4,EPDR1,CTSK,CTSS,DCN,LUM
GO: Cellular Component	GO:0031225	anchored component of membrane		0.006282	1	0.04679	0.3387		14	187	GPC4,LYNX1,GAS1,GFRA1,BST2,CNTN3,CNTN1,XPNPEP2,CPM,LYPD6B,MARCKSL1,LYPD1,RAB27B,LSAMP
GO: Cellular Component	GO:0045120	pronucleus		0.006602	1	0.0478	0.3461		4	22	EZH2,AURKA,CCNA2,CENPF
GO: Cellular Component	GO:0043194	axon initial segment		0.006602	1	0.0478	0.3461		4	22	MAP2,SCN1A,ANK2,KCNQ3
GO: Cellular Component	GO:0005680	anaphase-promoting complex		0.006602	1	0.0478	0.3461		4	22	BUB1B,UBE2S,UBE2C,CDC20
GO: Cellular Component	GO:0044309	neuron spine		0.006948	1	0.04985	0.3609		17	249	APBA2,SLC1A2,SLC1A3,IGF2BP1,CYFIP1,SYT1,LZTS1,PALM,TNR,ARHGAP33,PGR,PALMD,KCNA4,KCND2,PTPRO,KCNJ2,DVL1
GO: Cellular Component	GO:0070110	ciliary neurotrophic factor receptor complex		0.007014	1	0.04986	0.361		2	4	IL6R,IL6ST
Human Phenotype	HP:0000009	Functional abnormality of the bladder		7.473e-06	0.02922	0.01584	0.1401		42	452	TRAIP,LRRK2,MCC,ACTG2,CDC45,FANCA,FANCD2,BICC1,FOXF1,FOXC2,FBLN5,STIL,PREX2,MSR1,UBE2T,TENM3,B4GALNT1,SMOC2,GJA1,SYT1,CACNA1G,NOTCH3,PARD3B,THRB,TLR3,PRKN,TNXB,HOXA13,RECQL4,RETREG1,ASPM,CYP7B1,COL7A1,FAM20A,RIPOR2,WDR62,KNL1,RAD51,SEMA3D,LMNB1,FANCI,ROBO2
Human Phenotype	HP:0000340	Sloping forehead		8.1e-06	0.03167	0.01584	0.1401		17	108	FANCA,FANCD2,STIL,UBE2T,PLK4,BUB1,BUB1B,CENPE,TRIP13,ASPM,DDX11,KIF14,WDR62,KIF11,KNL1,RAD51,FANCI
Human Phenotype	HP:0000172	Abnormality of the uvula		1.337e-05	0.05226	0.01742	0.1541		17	112	CDC45,FANCA,FANCD2,UBE2T,SERPING1,ROR2,ORC1,CDC6,ORC6,RECQL4,COL4A1,IRF6,KIF14,CDT1,RAD51,REV3L,FANCI
Human Phenotype	HP:0009892	Anotia		2.134e-05	0.08344	0.01768	0.1564		6	14	CDC45,ORC1,CDC6,ORC6,CDT1,REV3L
Human Phenotype	HP:0000059	Hypoplastic labia majora		2.769e-05	0.1083	0.01768	0.1564		8	28	CDC45,ROR2,ORC1,CDC6,ORC6,IRF6,CDT1,DVL1
Human Phenotype	HP:0000039	Epispadias		2.819e-05	0.1102	0.01768	0.1564		9	36	CDC45,PREX2,SMOC2,SYT1,ORC1,CDC6,ORC6,CDT1,DVL1
Human Phenotype	HP:0000014	Abnormality of the bladder		3.165e-05	0.1237	0.01768	0.1564		42	479	TRAIP,LRRK2,MCC,ACTG2,CDC45,FANCA,FANCD2,BICC1,FOXF1,FOXC2,FBLN5,STIL,PREX2,MSR1,UBE2T,TENM3,B4GALNT1,SMOC2,GJA1,SYT1,CACNA1G,NOTCH3,PARD3B,THRB,TLR3,PRKN,TNXB,HOXA13,RECQL4,RETREG1,ASPM,CYP7B1,COL7A1,FAM20A,RIPOR2,WDR62,KNL1,RAD51,SEMA3D,LMNB1,FANCI,ROBO2
Human Phenotype	HP:0000696	Delayed eruption of permanent teeth		4.432e-05	0.1733	0.02166	0.1917		5	10	GJA1,ROR2,FAM20A,CTSK,KCNJ2
Human Phenotype	HP:0100783	Breast aplasia		5.258e-05	0.2056	0.02284	0.2021		6	16	CDC45,ORC1,CDC6,ORC6,CDT1,REV3L
Human Phenotype	HP:0000064	Hypoplastic labia minora		7.811e-05	0.3054	0.02379	0.2105		6	17	CDC45,ORC1,CDC6,ORC6,CDT1,DVL1
Human Phenotype	HP:0011267	Microtia, third degree		7.818e-05	0.3057	0.02379	0.2105		5	11	CDC45,ORC1,CDC6,ORC6,CDT1
Human Phenotype	HP:0002246	Abnormality of the duodenum		8.024e-05	0.3137	0.02379	0.2105		10	50	CDC45,FANCA,FANCD2,FOXF1,UBE2T,BUB1,BUB1B,TRIP13,RAD51,FANCI
Human Phenotype	HP:0100736	Abnormal soft palate morphology		9.538e-05	0.3729	0.02379	0.2105		17	130	CDC45,FANCA,FANCD2,UBE2T,SERPING1,ROR2,ORC1,CDC6,ORC6,RECQL4,COL4A1,IRF6,KIF14,CDT1,RAD51,REV3L,FANCI
Human Phenotype	HP:0000060	Clitoral hypoplasia		0.000101	0.3948	0.02379	0.2105		8	33	CDC45,ROR2,ORC1,CDC6,ORC6,POC1A,CDT1,DVL1
Human Phenotype	HP:0040255	Aplasia/Hypoplasia of the clitoris		0.000101	0.3948	0.02379	0.2105		8	33	CDC45,ROR2,ORC1,CDC6,ORC6,POC1A,CDT1,DVL1
Human Phenotype	HP:0012848	Small intestinal stenosis		0.0001035	0.4045	0.02379	0.2105		7	25	CDC45,FANCA,FANCD2,FOXF1,UBE2T,RAD51,FANCI
Human Phenotype	HP:0100867	Duodenal stenosis		0.0001035	0.4045	0.02379	0.2105		7	25	CDC45,FANCA,FANCD2,FOXF1,UBE2T,RAD51,FANCI
Human Phenotype	HP:0031105	Abnormal uterus morphology		0.0001241	0.4851	0.02609	0.2309		20	172	MCC,EZH2,FANCA,FANCD2,RAD54L,PREX2,MSR1,UBE2T,SMOC2,AURKA,BUB1,BUB1B,SYT1,TNXB,PDGFRL,HOXA13,POLD1,RAD51,REV3L,FANCI
Human Phenotype	HP:0012881	Abnormality of the labia majora		0.0001268	0.4958	0.02609	0.2309		8	34	CDC45,ROR2,ORC1,CDC6,ORC6,IRF6,CDT1,DVL1
Human Phenotype	HP:0010936	Abnormality of the lower urinary tract		0.0001491	0.5828	0.02914	0.2579		53	700	TRAIP,LRRK2,MCC,ACTG2,CDC45,FANCA,FANCD2,BICC1,FOXF1,FOXC2,FBLN5,TUBB,STIL,PREX2,MSR1,UBE2T,TENM3,B4GALNT1,SMOC2,GJA1,BUB1,BUB1B,SYT1,CACNA1G,NOTCH3,PARD3B,ORC1,THRB,TLR3,PRKN,CDC6,TNXB,ORC6,TRIP13,HOXA13,RECQL4,RETREG1,ASPM,PSMC3IP,CYP7B1,COL7A1,FAM20A,RIPOR2,CDT1,WDR62,KNL1,RAD51,DVL1,SEMA3D,LMNB1,FANCI,ROBO2,RPL10
Human Phenotype	HP:0006443	Patellar aplasia		0.0002173	0.8497	0.04046	0.358		6	20	CDC45,ORC1,CDC6,ORC6,RECQL4,CDT1
Human Phenotype	HP:0000076	Vesicoureteral reflux		0.000262	1	0.0437	0.3867		16	128	ACTG2,CDC45,BICC1,FOXF1,FBLN5,STIL,PREX2,SMOC2,SYT1,TNXB,HOXA13,RECQL4,ASPM,WDR62,KNL1,ROBO2
Human Phenotype	HP:0003561	Birth length less than 3rd percentile		0.0002803	1	0.0437	0.3867		4	8	ORC1,CDC6,ORC6,CDT1
Human Phenotype	HP:0000644	Anterior bulging of the globe		0.000283	1	0.0437	0.3867		24	240	EZH2,CDC45,FANCA,FANCD2,RAD54L,FOXO1,UBE2T,PLK4,NOTCH3,ROR2,PARD3B,THRB,CKAP2L,RECQL4,ASPM,POLD1,CTSK,RIPOR2,KCNJ6,MAFB,CDON,RAD51,DVL1,FANCI
Human Phenotype	HP:0000520	Proptosis		0.000283	1	0.0437	0.3867		24	240	EZH2,CDC45,FANCA,FANCD2,RAD54L,FOXO1,UBE2T,PLK4,NOTCH3,ROR2,PARD3B,THRB,CKAP2L,RECQL4,ASPM,POLD1,CTSK,RIPOR2,KCNJ6,MAFB,CDON,RAD51,DVL1,FANCI
Human Phenotype	HP:0010293	Aplasia/Hypoplasia of the uvula		0.0002925	1	0.0437	0.3867		6	21	FANCA,FANCD2,UBE2T,ROR2,RAD51,FANCI
Human Phenotype	HP:0009939	Mandibular aplasia		0.0003018	1	0.0437	0.3867		5	14	CDC45,ORC1,CDC6,ORC6,CDT1
Mouse Phenotype	MP:0003077	abnormal cell cycle		4.031e-10	2.178e-06	2.178e-06	1.998e-05		44	336	NUSAP1,KIF18A,MCM2,MIF,TACC3,FOXM1,TUBB,BIRC5,IGF2BP1,TPX2,PLK4,MYBL2,AURKA,BUB1,BUB1B,PRICKLE1,NCAPH,CCNA2,CCNF,LZTS1,CDK1,CDC20,CDC25A,AURKB,CDKN2D,PTTG1,CENPA,CENPE,NCAPH2,ASPM,PLK1,HAND2,ID3,ESPL1,ERCC6L,DDX11,TELO2,MAFB,WDR62,KNL1,E2F1,EDIL3,CDCA8,LEP
Mouse Phenotype	MP:0004046	abnormal mitosis		8.167e-10	4.413e-06	2.207e-06	2.024e-05		28	158	NUSAP1,KIF18A,MIF,TACC3,TUBB,BIRC5,TPX2,PLK4,AURKA,BUB1,BUB1B,PRICKLE1,NCAPH,CDK1,CDC20,CDC25A,AURKB,CDKN2D,PTTG1,CENPA,CENPE,NCAPH2,PLK1,ESPL1,WDR62,KNL1,EDIL3,CDCA8
Mouse Phenotype	MP:0003111	abnormal cell nucleus morphology		7.508e-09	4.057e-05	1.352e-05	0.0001241		30	196	MCM2,SGO1,FANCA,FEN1,RAD54L,BIRC5,TPX2,AURKA,BUB1,BUB1B,NCAPH,CDK1,CDC20,CDC25A,AURKB,CDKN2D,PTTG1,CENPA,NCAPH2,TTK,PLK1,ESPL1,ERCC6L,DDX11,KNL1,KIF22,CHAF1A,E2F1,CDCA8,LMNB1
Mouse Phenotype	MP:0004023	abnormal chromosome number		1.07e-08	5.785e-05	1.446e-05	0.0001326		19	86	SGO1,FEN1,TPX2,AURKA,BUB1,BUB1B,CDK1,CDC20,CDC25A,AURKB,CDKN2D,CENPA,TTK,PLK1,ESPL1,ERCC6L,DDX11,KNL1,E2F1
Mouse Phenotype	MP:0009760	abnormal mitotic spindle morphology		3.06e-07	0.001653	0.0003307	0.003033		13	50	NUSAP1,KIF18A,TUBB,BIRC5,TPX2,AURKA,BUB1,PRICKLE1,AURKB,PTTG1,PLK1,ESPL1,WDR62
Mouse Phenotype	MP:0004024	aneuploidy		8.693e-07	0.004698	0.000783	0.007182		14	63	SGO1,FEN1,TPX2,AURKA,BUB1,BUB1B,CDC20,CDC25A,CENPA,TTK,PLK1,ESPL1,DDX11,KNL1
Mouse Phenotype	MP:0002006	neoplasm		1.569e-05	0.08479	0.01211	0.1111		74	976	SPRY1,TP53INP1,CYGB,MCM2,HUNK,EZH2,SGO1,F2R,FANCD2,MTUS1,MIF,FEN1,GPNMB,TACC3,FOXM1,FOXO1,FBLN5,GINS4,SLC1A3,IGF2BP1,MT2A,TPX2,MYBL2,ADAM9,AURKA,PPARGC1A,IER3,SUV39H1,BUB1,BUB1B,TAP1,NOTCH3,CCNG1,THBS2,THRB,LZTS1,TLR3,TLR4,EXO1,H2AX,CDK1,CDC20,CDC25A,TNXB,AURKB,CDKN2D,HMMR,PGR,CKS1B,RECQL4,PLK1,PKN3,COL4A2,POLD1,ID3,ESPL1,IL6,PRLR,IL6R,IL6ST,DOCK4,CYP1B1,SPATA18,DCN,PTGDS,PTGS2,KIT,RAC3,KRT14,KRT…
Mouse Phenotype	MP:0000313	abnormal cell death		2.135e-05	0.1154	0.01442	0.1323		119	1795	NUSAP1,KIF18A,TRAIP,MBP,LRRK2,CYGB,ACTC1,ACVR2A,MCM10,EZH2,SGO1,F2R,FANCA,FANCD2,ADM,FEN1,MME,RAD54L,FOXM1,FOXO1,SELENOP,SFRP2,FMOD,KNSTRN,TUBB,GINS4,BIRC5,STIL,SLC1A3,MT2A,CHTF18,LYNX1,POLQ,PLK4,CERKL,B4GALNT1,SPTB,CREG1,GFRA1,AURKA,GJA1,NFATC2,BUB1,BUB1B,C3,NOVA1,ADRM1,PRICKLE1,GPR37,ROR2,ADAMTS5,TAFA2,CCNG1,DDIAS,THBS2,LZTS1,PAFAH1B3,TLR4,EXO1,H2AX,PRKN,CDK1,CDC20,CDC25A,CDC25C,AURKB,CDKN2D,PT…
Mouse Phenotype	MP:0008734	decreased susceptibility to endotoxin shock		3.233e-05	0.1747	0.01941	0.1781		13	74	F2R,MIF,PLA2R1,BDKRB1,TLR4,SERPINE1,ENPP2,LACC1,IL6,IL6ST,IL13RA2,IL18,PTGS2
Mouse Phenotype	MP:0002882	abnormal neuron morphology		5.456e-05	0.2949	0.02949	0.2705		112	1701	GLDN,MAOA,MAP2,MBP,LRRK2,EZH2,SEMA3A,TUBB3,MIF,FGF7,FGF13,MME,GPNMB,FST,SFRP2,ANK2,TUBB,NBEA,BCAS1,SLC1A2,SLC1A3,PREX2,MSR1,IGF2BP1,TENM3,CELF2,LYNX1,GABRB3,B4GALNT1,GAS1,GATA2,EPB41L3,GFRA1,GJA1,PPARGC1A,SULF2,NFATC2,GLRB,C3,CACNA1G,TAP1,CACNB4,GPR37,ROR1,ROR2,LMNB2,NCAPH,TAFA2,CCND2,CLDN11,THRB,LZTS1,CD36,TLR3,TLR4,PRKN,TNR,CDH8,ARHGAP33,CFH,CDKN2D,ENPP2,SERPINF1,ACOT7,NCAPH2,VIT,CHN2,JAM2,LRFN…
Mouse Phenotype	MP:0000550	abnormal forelimb morphology		6.943e-05	0.3752	0.03048	0.2796		25	230	FGF9,SFRP2,MSTN,INPP4B,SULF2,TBX5,PRICKLE1,ROR2,RSPO3,TGFBR3,PGR,HOXA13,HOXC10,HOXC11,HOXD10,HOXD11,RECQL4,HAND2,CYP26B1,PRKG2,IL6ST,IRF6,EDIL3,LEP,LTBP1
Mouse Phenotype	MP:0001648	abnormal apoptosis		7.074e-05	0.3823	0.03048	0.2796		98	1452	NUSAP1,KIF18A,TRAIP,MBP,LRRK2,CYGB,ACTC1,ACVR2A,MCM10,EZH2,F2R,FANCA,ADM,FEN1,FOXO1,SELENOP,SFRP2,FMOD,KNSTRN,TUBB,GINS4,BIRC5,STIL,MT2A,CHTF18,LYNX1,PLK4,CERKL,B4GALNT1,CREG1,AURKA,GJA1,NFATC2,BUB1,BUB1B,NOVA1,ADRM1,PRICKLE1,GPR37,ROR2,ADAMTS5,TAFA2,DDIAS,THBS2,LZTS1,PAFAH1B3,TLR4,EXO1,H2AX,PRKN,CDK1,CDC20,CDC25A,CDC25C,AURKB,CDKN2D,CENPA,ENPP2,CHI3L1,TTN,HOXC11,HOXD11,MOV10L1,GPAT2,HAND2,CYP26B…
Mouse Phenotype	MP:0000350	abnormal cell proliferation		7.802e-05	0.4216	0.03048	0.2796		96	1419	KIF18A,TRAIP,MBP,CYGB,MCM2,MCM10,EZH2,CDC45,SATB1,MTUS1,MIF,FEN1,FGF9,FOXM1,FOXO1,FMOD,KNSTRN,RGCC,GINS4,ACKR4,IGF2BP1,MT2A,TPX2,MYBL2,IL20RB,GFRA1,SLC39A8,STAT4,AURKA,GJA1,SULF2,BUB1,BUB1B,C3,NOTCH3,LMNB2,ZWINT,CCNA2,CCNF,TGFBR3,LZTS1,TLR4,H2AX,CDK1,CDC20,CDC25A,CDC25C,CDKN2D,PTTG1,CENPE,CENPF,ENPP2,CHI3L1,PGR,TNFSF4,CKS1B,SERPINE2,RECQL4,SAC3D1,PLXNA1,HAND2,POLD1,RRM2B,WNT7B,ID3,CSF2RB,CSPG4,ES…
Mouse Phenotype	MP:0009762	abnormal mitotic spindle assembly checkpoint		7.896e-05	0.4267	0.03048	0.2796		5	11	KIF18A,TPX2,BUB1,BUB1B,WDR62
Mouse Phenotype	MP:0002166	altered tumor susceptibility		9.685e-05	0.5234	0.03437	0.3153		66	891	SPRY1,TP53INP1,CYGB,MCM2,EZH2,SGO1,F2R,FANCD2,MTUS1,MIF,FEN1,TACC3,FOXM1,FOXO1,SLC1A3,IGF2BP1,MT2A,TPX2,MYBL2,AURKA,PPARGC1A,IER3,SUV39H1,BUB1,BUB1B,TAP1,NOTCH3,CCNG1,THBS2,THRB,LZTS1,TLR3,TLR4,EXO1,H2AX,CDK1,CDC20,CDC25A,TNXB,AURKB,CDKN2D,HMMR,PGR,CKS1B,RECQL4,PLK1,PKN3,COL4A2,POLD1,ESPL1,IL6,PRLR,IL6R,IL6ST,CYP1B1,SPATA18,DCN,PTGDS,PTGS2,KIT,RAC3,KRT14,KRT19,E2F1,REV3L,LIG1
Mouse Phenotype	MP:0003723	abnormal long bone morphology		0.0001043	0.5636	0.03437	0.3153		53	672	F2R,AGL,FGF9,SFRP2,SFRP4,FMOD,MT2A,GAS1,MSTN,INPP4B,GJA1,SULF2,CCN3,TBX5,PRICKLE1,ROR1,ROR2,TNFRSF11B,RSPO3,TGFBR3,THRB,IRAK3,HMMR,PGR,HOXA13,HOXC10,HOXD10,HOXD11,RECQL4,CNN1,PLXNA1,HAND2,COL7A1,POC1A,WNT7B,ZNF521,SLC40A1,IGFBP3,PRKG2,EPDR1,FAM20A,CTSK,PRLR,IL6ST,IRF6,DCN,ITGB2,E2F1,EDIL3,LEP,LTBP1,LUM,RCAN2
Mouse Phenotype	MP:0002019	abnormal tumor incidence		0.0001081	0.5843	0.03437	0.3153		65	877	SPRY1,TP53INP1,CYGB,MCM2,EZH2,SGO1,F2R,FANCD2,MTUS1,MIF,FEN1,TACC3,FOXM1,FOXO1,SLC1A3,IGF2BP1,MT2A,TPX2,MYBL2,AURKA,PPARGC1A,IER3,SUV39H1,BUB1,BUB1B,TAP1,NOTCH3,CCNG1,THBS2,THRB,LZTS1,TLR3,TLR4,EXO1,H2AX,CDK1,CDC20,CDC25A,AURKB,CDKN2D,HMMR,PGR,CKS1B,RECQL4,PLK1,PKN3,COL4A2,POLD1,ESPL1,IL6,PRLR,IL6R,IL6ST,CYP1B1,SPATA18,DCN,PTGDS,PTGS2,KIT,RAC3,KRT14,KRT19,E2F1,REV3L,LIG1
Mouse Phenotype	MP:0003942	abnormal urinary system development		0.0001153	0.6229	0.0346	0.3174		19	156	SPRY1,GREB1L,SEMA3A,FGF7,BICC1,FOXC2,IGF2BP1,GATA2,GFRA1,PRICKLE1,HOXA13,HOXC11,HOXD11,COL4A1,WNT7B,PTGS2,MAFB,BAG6,EDIL3
Mouse Phenotype	MP:0009275	bruising		0.000146	0.7892	0.04151	0.3807		4	7	FMOD,COL4A1,PROS1,LUM
Mouse Phenotype	MP:0002020	increased tumor incidence		0.0001595	0.8621	0.04151	0.3807		57	751	SPRY1,TP53INP1,CYGB,MCM2,EZH2,SGO1,F2R,FANCD2,MTUS1,MIF,FEN1,TACC3,FOXM1,FOXO1,SLC1A3,MT2A,TPX2,MYBL2,AURKA,PPARGC1A,SUV39H1,BUB1,BUB1B,TAP1,NOTCH3,CCNG1,THBS2,THRB,LZTS1,TLR3,EXO1,H2AX,CDC20,CDC25A,AURKB,CDKN2D,PGR,CKS1B,RECQL4,PLK1,PKN3,POLD1,ESPL1,IL6,PRLR,IL6ST,SPATA18,DCN,PTGDS,PTGS2,KIT,RAC3,KRT14,KRT19,E2F1,REV3L,LIG1
Mouse Phenotype	MP:0002718	abnormal inner cell mass morphology		0.0001613	0.8716	0.04151	0.3807		13	86	NUSAP1,MCM10,FEN1,BIRC5,RACGAP1,MYBL2,AURKA,CDC25A,AURKB,CENPA,POLD1,CSNK2B,INCENP
Mouse Phenotype	MP:0008866	chromosomal instability		0.0001832	0.9901	0.04411	0.4046		16	123	MCM2,SGO1,FANCA,FANCD2,FEN1,POLQ,AURKA,BUB1,BUB1B,EXO1,H2AX,CENPE,RECQL4,ERCC6L,REV3L,LIG1
Mouse Phenotype	MP:0002113	abnormal skeleton development		0.0001878	1	0.04411	0.4046		43	522	FGF9,TACC3,FST,IL17RB,FOXC2,SFRP2,MT2A,UHRF1,DKK2,INPP4B,GJA1,SULF2,CCN3,PRICKLE1,ROR1,ROR2,TMEM119,TNFRSF11B,TGFBR3,THRB,TLR4,CLEC3B,PDK4,SERPINF1,HOXC9,HOXC10,HOXD10,CNN1,CYP26B1,POC1A,WNT7B,ZNF521,PRKG2,CTSK,IL6,IL6ST,RASSF2,PTGS2,CDON,KRT19,E2F1,EDIL3,LEP
Mouse Phenotype	MP:0003390	lymphedema		0.0002035	1	0.04582	0.4202		5	13	SVEP1,ADM,FOXC2,PDPN,GJA1
Mouse Phenotype	MP:0010094	abnormal chromosome stability		0.0002214	1	0.04786	0.439		16	125	MCM2,SGO1,FANCA,FANCD2,FEN1,POLQ,AURKA,BUB1,BUB1B,EXO1,H2AX,CENPE,RECQL4,ERCC6L,REV3L,LIG1
Mouse Phenotype	MP:0010296	increased hemolymphoid system tumor incidence		0.0002451	1	0.04873	0.4469		29	308	MCM2,EZH2,FANCD2,MTUS1,FEN1,TACC3,FOXO1,TPX2,MYBL2,AURKA,SUV39H1,BUB1,BUB1B,NOTCH3,LZTS1,EXO1,H2AX,CDC20,CKS1B,RECQL4,PLK1,PKN3,POLD1,ESPL1,DCN,RAC3,E2F1,REV3L,LIG1
Mouse Phenotype	MP:0002658	abnormal liver regeneration		0.0002461	1	0.04873	0.4469		8	37	FOXM1,MT2A,C3,CCNG1,CENPE,ESPL1,IL6,IL6ST
Mouse Phenotype	MP:0002989	small kidney		0.0002525	1	0.04873	0.4469		26	264	SPRY1,LRRK2,FGF7,FOXC2,IGF2BP1,MT2A,B3GALT2,GATA2,MSTN,GFRA1,SULF2,PTTG1,HOXA13,HOXC11,HOXD10,HOXD11,COL4A4,ADAMTS4,RRM2B,ZNF521,PPL,DCN,PTGIS,PTGS2,BAG6,WDR62
Domain	IPR027640	Kinesin-like_fam	InterPro	4.297e-08	0.000135	2.56e-05	0.0002209		12	43	KIF18A,KIF2C,CENPE,KIF23,KIF18B,KIF4A,KIF15,KIF14,KIF11,KIFC1,KIF22,KIF20A
Domain	PS00411	KINESIN_MOTOR_1	PROSITE	5.706e-08	0.0001792	2.56e-05	0.0002209		12	44	KIF18A,KIF2C,CENPE,KIF23,KIF18B,KIF4A,KIF15,KIF14,KIF11,KIFC1,KIF22,KIF20A
Domain	SM00129	KISc	SMART	5.706e-08	0.0001792	2.56e-05	0.0002209		12	44	KIF18A,KIF2C,CENPE,KIF23,KIF18B,KIF4A,KIF15,KIF14,KIF11,KIFC1,KIF22,KIF20A
Domain	PS50067	KINESIN_MOTOR_2	PROSITE	5.706e-08	0.0001792	2.56e-05	0.0002209		12	44	KIF18A,KIF2C,CENPE,KIF23,KIF18B,KIF4A,KIF15,KIF14,KIF11,KIFC1,KIF22,KIF20A
Domain	IPR001752	Kinesin_motor_dom	InterPro	5.706e-08	0.0001792	2.56e-05	0.0002209		12	44	KIF18A,KIF2C,CENPE,KIF23,KIF18B,KIF4A,KIF15,KIF14,KIF11,KIFC1,KIF22,KIF20A
Domain	3.40.850.10	-	Gene3D	5.706e-08	0.0001792	2.56e-05	0.0002209		12	44	KIF18A,KIF2C,CENPE,KIF23,KIF18B,KIF4A,KIF15,KIF14,KIF11,KIFC1,KIF22,KIF20A
Domain	PF00225	Kinesin	Pfam	5.706e-08	0.0001792	2.56e-05	0.0002209		12	44	KIF18A,KIF2C,CENPE,KIF23,KIF18B,KIF4A,KIF15,KIF14,KIF11,KIFC1,KIF22,KIF20A
Domain	IPR019821	Kinesin_motor_CS	InterPro	2.464e-07	0.000774	9.675e-05	0.000835		11	41	KIF18A,KIF2C,CENPE,KIF23,KIF18B,KIF4A,KIF14,KIF11,KIFC1,KIF22,KIF20A
Domain	PF00041	fn3	Pfam	9.196e-07	0.002889	0.0003142	0.002711		21	162	IGDCC4,ANKFN1,IL20RB,SDK1,CNTN3,TNR,TNXB,TTN,LRFN4,CNTN1,COL7A1,SDK2,FSD1,CSF2RB,PRLR,IL6R,IL6ST,PTPRO,CDON,LRRN4CL,ROBO2
Domain	IPR003598	Ig_sub2	InterPro	1.1e-06	0.003456	0.0003142	0.002711		26	235	MCAM,IGDCC4,LRIG3,CADM3,IGSF10,MYPN,SDK1,ROR1,ROR2,CNTN3,PDGFRL,TTN,JAM2,LRFN4,CNTN1,IGSF3,SDK2,MXRA5,IL6R,PSG1,PSG2,PSG4,KIT,CDON,ROBO2,LSAMP
Domain	SM00408	IGc2	SMART	1.1e-06	0.003456	0.0003142	0.002711		26	235	MCAM,IGDCC4,LRIG3,CADM3,IGSF10,MYPN,SDK1,ROR1,ROR2,CNTN3,PDGFRL,TTN,JAM2,LRFN4,CNTN1,IGSF3,SDK2,MXRA5,IL6R,PSG1,PSG2,PSG4,KIT,CDON,ROBO2,LSAMP
Domain	IPR026082	ABC_A	InterPro	2.241e-06	0.007038	0.0005865	0.005061		6	12	ABCA1,ABCA10,ABCA9,ABCA8,ABCA6,ABCA5
Domain	PS50853	FN3	PROSITE	7.376e-06	0.02317	0.00176	0.01519		22	199	IGDCC4,ANKFN1,IL20RB,SDK1,CNTN3,TNR,TNXB,TTN,LRFN4,CNTN1,COL7A1,SDK2,FSD1,CSF2RB,PRLR,IL6R,IL6ST,IL13RA2,PTPRO,CDON,LRRN4CL,ROBO2
Domain	SM00060	FN3	SMART	7.846e-06	0.02465	0.00176	0.01519		21	185	IGDCC4,ANKFN1,IL20RB,SDK1,CNTN3,TNR,TNXB,TTN,LRFN4,CNTN1,COL7A1,SDK2,FSD1,CSF2RB,PRLR,IL6R,IL6ST,PTPRO,CDON,LRRN4CL,ROBO2
Domain	IPR013098	Ig_I-set	InterPro	1.187e-05	0.0373	0.002331	0.02012		21	190	EMB,IGDCC4,LRIG3,CADM3,IGSF10,MYPN,SDK1,ROR1,ROR2,CNTN3,PDGFRL,TTN,JAM2,LRFN4,CNTN1,SDK2,MXRA5,PSG2,CDON,ROBO2,LSAMP
Domain	PF07679	I-set	Pfam	1.187e-05	0.0373	0.002331	0.02012		21	190	EMB,IGDCC4,LRIG3,CADM3,IGSF10,MYPN,SDK1,ROR1,ROR2,CNTN3,PDGFRL,TTN,JAM2,LRFN4,CNTN1,SDK2,MXRA5,PSG2,CDON,ROBO2,LSAMP
Domain	PF07974	EGF_2	Pfam	1.385e-05	0.0435	0.002417	0.02085		11	60	SVEP1,TENM3,ADAM19,ADAM9,DNER,NOTCH3,TNR,TNXB,ITGB2,ITGB8,EDIL3
Domain	IPR013111	EGF_extracell	InterPro	1.385e-05	0.0435	0.002417	0.02085		11	60	SVEP1,TENM3,ADAM19,ADAM9,DNER,NOTCH3,TNR,TNXB,ITGB2,ITGB8,EDIL3
Domain	IPR003961	FN3_dom	InterPro	1.613e-05	0.05065	0.002666	0.02301		22	209	IGDCC4,ANKFN1,IL20RB,SDK1,CNTN3,TNR,TNXB,TTN,LRFN4,CNTN1,COL7A1,SDK2,FSD1,CSF2RB,PRLR,IL6R,IL6ST,IL13RA2,PTPRO,CDON,LRRN4CL,ROBO2
Domain	PF00005	ABC_tran	Pfam	6.972e-05	0.219	0.01043	0.08999		9	48	ABCA1,ABCA10,ABCA9,ABCA8,ABCC3,TAP1,ABCA6,ABCA5,ABCB4
Domain	PS50893	ABC_TRANSPORTER_2	PROSITE	6.972e-05	0.219	0.01043	0.08999		9	48	ABCA1,ABCA10,ABCA9,ABCA8,ABCC3,TAP1,ABCA6,ABCA5,ABCB4
Domain	PS00203	METALLOTHIONEIN_VRT	PROSITE	7.801e-05	0.245	0.0108	0.09324		5	13	MT1E,MT1M,MT1L,MT1X,MT2A
Domain	IPR027417	P-loop_NTPase	InterPro	8.142e-05	0.2557	0.0108	0.09324		55	849	KIF18A,ABCA1,LRRK2,MCM2,MCM5,ABCA10,ABCA9,ABCA8,RAD54L,CHTF18,POLQ,ABCC3,N4BP2L1,MYO1D,IFIH1,TAP1,GNL1,KIF2C,CACNB4,DIRAS3,ORC1,ABCA6,ABCA5,TK1,CDC6,RASD2,CENPE,TRIP13,ABCB4,MOV10L1,RECQL4,ASPM,NLRP13,KIF23,GNA14,KIF18B,ERCC6L,KIF4A,DAPK1,DDX11,TRANK1,KIF15,KIF14,HS3ST3B1,RAB27B,KIF11,RAC3,KIFC1,KIF22,RAD51,DTYMK,KIF20A,ATAD3A,DSEL,DDX39A
Domain	PS00211	ABC_TRANSPORTER_1	PROSITE	8.256e-05	0.2593	0.0108	0.09324		9	49	ABCA1,ABCA10,ABCA9,ABCA8,ABCC3,TAP1,ABCA6,ABCA5,ABCB4
Domain	IPR003439	ABC_transporter-like	InterPro	9.732e-05	0.3057	0.01223	0.1055		9	50	ABCA1,ABCA10,ABCA9,ABCA8,ABCC3,TAP1,ABCA6,ABCA5,ABCB4
Domain	IPR000006	Metalthion_vert	InterPro	0.0001176	0.3692	0.01319	0.1138		5	14	MT1E,MT1M,MT1L,MT1X,MT2A
Domain	PF00131	Metallothio	Pfam	0.0001176	0.3692	0.01319	0.1138		5	14	MT1E,MT1M,MT1L,MT1X,MT2A
Domain	IPR003019	Metalthion	InterPro	0.0001176	0.3692	0.01319	0.1138		5	14	MT1E,MT1M,MT1L,MT1X,MT2A
Domain	2.60.40.10	-	Gene3D	0.0001281	0.4025	0.01388	0.1198		45	663	MCAM,SEMA3A,EMB,IGDCC4,LRIG3,ANKFN1,CADM3,IL20RB,IGSF10,NFATC2,MYPN,SDK1,ROR1,ROR2,CNTN3,TNR,TNXB,PDGFRL,TTN,JAM2,LRFN4,PLXNA1,CNTN1,IGSF3,COL7A1,SDK2,MXRA5,FSD1,CSF2RB,PRLR,IL6R,IL6ST,IL13RA2,PSG1,PSG2,PSG4,PTGFRN,PTPRO,KIT,CDON,SEMA3D,LRRN4CL,PLXNC1,ROBO2,LSAMP
Domain	PS00022	EGF_1	PROSITE	0.0003268	1	0.03145	0.2714		22	256	SVEP1,FBLN5,TENM3,ADAM19,ADAM9,DNER,C1S,NOTCH3,THBS2,THBS4,TNR,TNXB,NTN1,EGFL6,PROS1,MASP1,ITGB2,PTGS2,ITGB8,LAMA4,EDIL3,LTBP1
Domain	IPR004367	Cyclin_C-dom	InterPro	0.0003304	1	0.03145	0.2714		5	17	CCNA2,CCNB1,CCND2,CCNF,CCNB2
Domain	SM01332	Cyclin_C	SMART	0.0003304	1	0.03145	0.2714		5	17	CCNA2,CCNB1,CCND2,CCNF,CCNB2
Domain	PF02984	Cyclin_C	Pfam	0.0003304	1	0.03145	0.2714		5	17	CCNA2,CCNB1,CCND2,CCNF,CCNB2
Domain	IPR002403	Cyt_P450_E_grp-IV	InterPro	0.0003616	1	0.03245	0.2801		4	10	CYP39A1,CYP7B1,CYP26B1,PTGIS
Domain	IPR018064	Metalthion_vert_metal_BS	InterPro	0.0003616	1	0.03245	0.2801		4	10	MT1E,MT1M,MT1X,MT2A
Domain	SM00382	AAA	SMART	0.0003904	1	0.03314	0.286		15	144	ABCA1,ABCA10,ABCA9,ABCA8,CHTF18,ABCC3,TAP1,ORC1,ABCA6,ABCA5,CDC6,TRIP13,ABCB4,RAD51,ATAD3A
Domain	IPR003593	AAA+_ATPase	InterPro	0.0003904	1	0.03314	0.286		15	144	ABCA1,ABCA10,ABCA9,ABCA8,CHTF18,ABCC3,TAP1,ORC1,ABCA6,ABCA5,CDC6,TRIP13,ABCB4,RAD51,ATAD3A
Domain	IPR013032	EGF-like_CS	InterPro	0.0004495	1	0.03716	0.3207		22	262	SVEP1,FBLN5,TENM3,ADAM19,ADAM9,DNER,C1S,NOTCH3,THBS2,THBS4,TNR,TNXB,NTN1,EGFL6,PROS1,MASP1,ITGB2,PTGS2,ITGB8,LAMA4,EDIL3,LTBP1
Domain	IPR008936	Rho_GTPase_activation_prot	InterPro	0.0004939	1	0.03935	0.3396		11	88	DEPDC1,RACGAP1,DEPDC1B,RASA4B,ARHGAP33,CHN2,ARHGAP29,IQGAP3,PLXNA1,ARHGAP11A,PLXNC1
Domain	IPR024204	Cyt_P450_CYP7A1-type	InterPro	0.0005161	1	0.03935	0.3396		3	5	CYP39A1,CYP7B1,PTGIS
Domain	IPR013783	Ig-like_fold	InterPro	0.0005228	1	0.03935	0.3396		45	707	MCAM,SEMA3A,EMB,IGDCC4,LRIG3,ANKFN1,CADM3,IL20RB,IGSF10,NFATC2,MYPN,SDK1,ROR1,ROR2,CNTN3,TNR,TNXB,PDGFRL,TTN,JAM2,LRFN4,PLXNA1,CNTN1,IGSF3,COL7A1,SDK2,MXRA5,FSD1,CSF2RB,PRLR,IL6R,IL6ST,IL13RA2,PSG1,PSG2,PSG4,PTGFRN,PTPRO,KIT,CDON,SEMA3D,LRRN4CL,PLXNC1,ROBO2,LSAMP
Domain	PS00292	CYCLINS	PROSITE	0.0005428	1	0.03935	0.3396		6	28	CCNA2,CCNB1,CCND2,CCNF,CCNG1,CCNB2
Domain	PF09240	IL6Ra-bind	Pfam	0.0005512	1	0.03935	0.3396		4	11	CSF2RB,IL6R,IL6ST,IL13RA2
Domain	IPR015321	TypeI_recpt_CBD	InterPro	0.0005512	1	0.03935	0.3396		4	11	CSF2RB,IL6R,IL6ST,IL13RA2
Domain	SM00409	IG	SMART	0.000767	1	0.04669	0.403		30	421	MCAM,SEMA3A,EMB,IGDCC4,LRIG3,CADM3,IGSF10,MYPN,SDK1,ROR1,ROR2,CNTN3,PDGFRL,TTN,JAM2,LRFN4,CNTN1,IGSF3,SDK2,MXRA5,IL6R,PSG1,PSG2,PSG4,PTGFRN,KIT,CDON,SEMA3D,ROBO2,LSAMP
Domain	IPR003599	Ig_sub	InterPro	0.000767	1	0.04669	0.403		30	421	MCAM,SEMA3A,EMB,IGDCC4,LRIG3,CADM3,IGSF10,MYPN,SDK1,ROR1,ROR2,CNTN3,PDGFRL,TTN,JAM2,LRFN4,CNTN1,IGSF3,SDK2,MXRA5,IL6R,PSG1,PSG2,PSG4,PTGFRN,KIT,CDON,SEMA3D,ROBO2,LSAMP
Domain	4.10.10.10	-	Gene3D	0.000802	1	0.04669	0.403		4	12	MT1E,MT1M,MT1X,MT2A
Domain	IPR017854	Metalthion_dom	InterPro	0.000802	1	0.04669	0.403		4	12	MT1E,MT1M,MT1X,MT2A
Domain	IPR023587	Metalthion_dom_vert	InterPro	0.000802	1	0.04669	0.403		4	12	MT1E,MT1M,MT1X,MT2A
Domain	2.60.120.200	-	Gene3D	0.0009484	1	0.04669	0.403		11	95	SVEP1,NBEA,ADGRD1,THBS2,THBS4,COL5A3,CSPG4,PROS1,PTX3,LAMA4,LGALS9
Domain	PF01413	C4	Pfam	0.001003	1	0.04669	0.403		3	6	COL4A1,COL4A2,COL4A4
Domain	IPR001442	Collagen_VI_NC	InterPro	0.001003	1	0.04669	0.403		3	6	COL4A1,COL4A2,COL4A4
Domain	2.170.240.10	-	Gene3D	0.001003	1	0.04669	0.403		3	6	COL4A1,COL4A2,COL4A4
Domain	PS51403	NC1_IV	PROSITE	0.001003	1	0.04669	0.403		3	6	COL4A1,COL4A2,COL4A4
Domain	SM00111	C4	SMART	0.001003	1	0.04669	0.403		3	6	COL4A1,COL4A2,COL4A4
Domain	PS50234	VWFA	PROSITE	0.001069	1	0.04669	0.403		10	82	SVEP1,C2,COL6A6,ITIH5,CPNE8,VIT,COL7A1,CLCA2,ITGB2,ITGB8
Domain	IPR013763	Cyclin-like	InterPro	0.001086	1	0.04669	0.403		7	43	CCNA2,CCNB1,CCND2,CCNF,CCNG1,CCNB2,ORC6
Domain	IPR018097	EGF_Ca-bd_CS	InterPro	0.001128	1	0.04669	0.403		11	97	SVEP1,FBLN5,DNER,C1S,NOTCH3,THBS4,EGFL6,PROS1,MASP1,EDIL3,LTBP1
Domain	IPR023795	Serpin_CS	InterPro	0.001147	1	0.04669	0.403		6	32	SERPING1,SERPINE1,SERPINB2,SERPINF1,SERPINE2,SERPINB9
Domain	SM00049	DEP	SMART	0.001201	1	0.04669	0.403		5	22	DEPDC1,PREX2,DEPDC1B,DEPTOR,DVL1
Domain	PF00610	DEP	Pfam	0.001201	1	0.04669	0.403		5	22	DEPDC1,PREX2,DEPDC1B,DEPTOR,DVL1
Domain	PS50186	DEP	PROSITE	0.001201	1	0.04669	0.403		5	22	DEPDC1,PREX2,DEPDC1B,DEPTOR,DVL1
Domain	IPR016201	PSI	InterPro	0.00125	1	0.04669	0.403		7	44	SEMA3A,PLXDC2,PLXNA1,ITGB2,ITGB8,SEMA3D,PLXNC1
Domain	SM00327	VWA	SMART	0.001289	1	0.04669	0.403		10	84	SVEP1,C2,COL6A6,ITIH5,CPNE8,VIT,COL7A1,CLCA2,ITGB2,ITGB8
Domain	PS01186	EGF_2	PROSITE	0.001318	1	0.04669	0.403		21	266	SVEP1,FBLN5,TENM3,ADAM19,ADAM9,DNER,C1S,NOTCH3,THBS2,THBS4,TNR,TNXB,NTN1,EGFL6,PROS1,MASP1,ITGB2,PTGS2,ITGB8,EDIL3,LTBP1
Domain	PS01187	EGF_CA	PROSITE	0.001336	1	0.04669	0.403		11	99	SVEP1,FBLN5,DNER,C1S,NOTCH3,THBS4,EGFL6,PROS1,MASP1,EDIL3,LTBP1
Domain	IPR006671	Cyclin_N	InterPro	0.001358	1	0.04669	0.403		6	33	CCNA2,CCNB1,CCND2,CCNF,CCNG1,CCNB2
Domain	PF00134	Cyclin_N	Pfam	0.001358	1	0.04669	0.403		6	33	CCNA2,CCNB1,CCND2,CCNF,CCNG1,CCNB2
Domain	IPR000591	DEP_dom	InterPro	0.001487	1	0.04669	0.403		5	23	DEPDC1,PREX2,DEPDC1B,DEPTOR,DVL1
Domain	SM00777	Mad3_BUB1_I	SMART	0.001501	1	0.04669	0.403		2	2	BUB1,BUB1B
Domain	IPR030475	RNR_small_AS	InterPro	0.001501	1	0.04669	0.403		2	2	RRM2,RRM2B
Domain	1.10.620.20	-	Gene3D	0.001501	1	0.04669	0.403		2	2	RRM2,RRM2B
Domain	IPR015661	Bub1/Mad3	InterPro	0.001501	1	0.04669	0.403		2	2	BUB1,BUB1B
Domain	PF00268	Ribonuc_red_sm	Pfam	0.001501	1	0.04669	0.403		2	2	RRM2,RRM2B
Domain	PF15259	GTSE1_N	Pfam	0.001501	1	0.04669	0.403		2	2	GTSE1,PSRC1
Domain	IPR032768	GTSE1_N	InterPro	0.001501	1	0.04669	0.403		2	2	GTSE1,PSRC1
Domain	IPR012348	RNR-rel	InterPro	0.001501	1	0.04669	0.403		2	2	RRM2,RRM2B
Domain	PS00368	RIBORED_SMALL	PROSITE	0.001501	1	0.04669	0.403		2	2	RRM2,RRM2B
Domain	SM01074	Cdc6_C	SMART	0.001501	1	0.04669	0.403		2	2	ORC1,CDC6
Domain	IPR033909	RNR_small	InterPro	0.001501	1	0.04669	0.403		2	2	RRM2,RRM2B
Domain	IPR025687	Znf-C4pol	InterPro	0.001501	1	0.04669	0.403		2	2	POLD1,REV3L
Domain	SM01084	CKS	SMART	0.001501	1	0.04669	0.403		2	2	CKS1B,CKS2
Domain	PF01111	CKS	Pfam	0.001501	1	0.04669	0.403		2	2	CKS1B,CKS2
Domain	IPR026657	DDA3/GTSE-1	InterPro	0.001501	1	0.04669	0.403		2	2	GTSE1,PSRC1
Domain	IPR000789	Cyclin-dep_kinase_reg-sub	InterPro	0.001501	1	0.04669	0.403		2	2	CKS1B,CKS2
Domain	IPR029334	PP1-bd	InterPro	0.001501	1	0.04669	0.403		2	2	MKI67,CDCA2
Domain	PF15908	HMMR_C	Pfam	0.001501	1	0.04669	0.403		2	2	HMMR,KIF15
Domain	IPR013212	Mad3/Bub1_I	InterPro	0.001501	1	0.04669	0.403		2	2	BUB1,BUB1B
Domain	PS00944	CKS_1	PROSITE	0.001501	1	0.04669	0.403		2	2	CKS1B,CKS2
Domain	IPR015163	Cdc6_C	InterPro	0.001501	1	0.04669	0.403		2	2	ORC1,CDC6
Domain	PF09079	Cdc6_C	Pfam	0.001501	1	0.04669	0.403		2	2	ORC1,CDC6
Domain	PS00945	CKS_2	PROSITE	0.001501	1	0.04669	0.403		2	2	CKS1B,CKS2
Domain	PF08311	Mad3_BUB1_I	Pfam	0.001501	1	0.04669	0.403		2	2	BUB1,BUB1B
Domain	PS51489	BUB1_N	PROSITE	0.001501	1	0.04669	0.403		2	2	BUB1,BUB1B
Domain	PF15276	PP1_bind	Pfam	0.001501	1	0.04669	0.403		2	2	MKI67,CDCA2
Domain	IPR031794	HMMR_C	InterPro	0.001501	1	0.04669	0.403		2	2	HMMR,KIF15
Domain	PF14260	zf-C4pol	Pfam	0.001501	1	0.04669	0.403		2	2	POLD1,REV3L
Domain	IPR016247	Tyr_kinase_rcpt_ROR	InterPro	0.001501	1	0.04669	0.403		2	2	ROR1,ROR2
Domain	IPR000358	RNR_small_fam	InterPro	0.001501	1	0.04669	0.403		2	2	RRM2,RRM2B
Domain	3.30.170.10	-	Gene3D	0.001501	1	0.04669	0.403		2	2	CKS1B,CKS2
Domain	IPR027696	Lamin_B	InterPro	0.001501	1	0.04669	0.403		2	2	LMNB2,LMNB1
Domain	PF07645	EGF_CA	Pfam	0.001545	1	0.04757	0.4105		10	86	SVEP1,FBLN5,C1S,NOTCH3,THBS2,THBS4,EGFL6,PROS1,MASP1,LTBP1
Domain	SM00423	PSI	SMART	0.001635	1	0.04961	0.4281		7	46	SEMA3A,PLXDC2,PLXNA1,ITGB2,ITGB8,SEMA3D,PLXNC1
Domain	SM00707	RPEL	SMART	0.001706	1	0.04961	0.4281		3	7	PHACTR1,PHACTR3,MYOCD
Domain	PF02755	RPEL	Pfam	0.001706	1	0.04961	0.4281		3	7	PHACTR1,PHACTR3,MYOCD
Domain	PS51073	RPEL	PROSITE	0.001706	1	0.04961	0.4281		3	7	PHACTR1,PHACTR3,MYOCD
Domain	IPR004018	RPEL_repeat	InterPro	0.001706	1	0.04961	0.4281		3	7	PHACTR1,PHACTR3,MYOCD
Domain	IPR024873	E-NPP	InterPro	0.001706	1	0.04961	0.4281		3	7	ENPP4,ENPP2,ENPP5
Pathway	1269763	Cell Cycle, Mitotic	BioSystems: REACTOME	2.069e-23	3.91e-20	3.91e-20	3.175e-19		77	517	KIF18A,SPC25,MCM2,MCM5,MCM10,RRM2,SGO1,CDC45,H2AC6,NDC80,FEN1,FOXM1,GTSE1,TUBB,GINS4,BIRC5,SPC24,CENPI,TPX2,GINS2,CEP131,CDCA5,PLK4,MYBL2,AURKA,NEK2,NCAPG,BUB1,BUB1B,KIF2C,UBE2C,NCAPH,ZWINT,CCNA2,CCNB1,CCND2,PKMYT1,ORC1,CCNB2,H2AX,CDK1,CDC6,CDC20,CDC25A,CDC25C,SKA1,TOP2A,AURKB,CDKN2D,PTTG1,CENPA,CENPE,CENPF,ORC6,NCAPH2,HMMR,HAUS8,CKS1B,UBE2D1,CENPM,PLK1,KIF23,POLD1,CENPO,CSNK2B,ESPL1,INCENP,ERCC6…
Pathway	1269741	Cell Cycle	BioSystems: REACTOME	1.605e-22	3.034e-19	1.517e-19	1.232e-18		84	624	KIF18A,CENPW,HJURP,SPC25,MCM2,MCM5,MCM10,RRM2,SGO1,CDC45,H2AC6,NDC80,FEN1,FOXM1,GTSE1,TUBB,GINS4,BIRC5,SPC24,CENPI,TPX2,GINS2,CEP131,CLSPN,CDCA5,PLK4,MYBL2,AURKA,NEK2,NCAPG,BUB1,BUB1B,KIF2C,UBE2C,NCAPH,ZWINT,CCNA2,CCNB1,CCND2,PKMYT1,ORC1,CCNB2,EXO1,H2AX,CDK1,CDC6,CDC20,CDC25A,CDC25C,SKA1,TOP2A,AURKB,CDKN2D,PTTG1,CENPA,CENPE,CENPF,ORC6,OIP5,NCAPH2,HMMR,HAUS8,CKS1B,UBE2D1,CENPM,PSMC3IP,PLK1,KIF23,P…
Pathway	1269820	Mitotic Prometaphase	BioSystems: REACTOME	7.744e-20	1.464e-16	4.879e-17	3.962e-16		33	111	KIF18A,SPC25,SGO1,NDC80,BIRC5,SPC24,CENPI,CDCA5,NCAPG,BUB1,BUB1B,KIF2C,NCAPH,ZWINT,CCNB1,CCNB2,CDK1,CDC20,SKA1,AURKB,CENPA,CENPE,CENPF,CENPM,PLK1,CENPO,CSNK2B,INCENP,ERCC6L,NUF2,KNL1,CENPU,CDCA8
Pathway	1269821	Resolution of Sister Chromatid Cohesion	BioSystems: REACTOME	7.289e-18	1.378e-14	3.444e-15	2.797e-14		30	103	KIF18A,SPC25,SGO1,NDC80,BIRC5,SPC24,CENPI,CDCA5,BUB1,BUB1B,KIF2C,ZWINT,CCNB1,CCNB2,CDK1,CDC20,SKA1,AURKB,CENPA,CENPE,CENPF,CENPM,PLK1,CENPO,INCENP,ERCC6L,NUF2,KNL1,CENPU,CDCA8
Pathway	138007	PLK1 signaling events	BioSystems: Pathway Interaction Database	3.679e-14	6.953e-11	1.391e-11	1.129e-10		18	44	SGO1,NDC80,SPC24,TPX2,CLSPN,AURKA,BUB1,BUB1B,CCNB1,CDK1,CDC20,CDC25C,CENPE,PLK1,INCENP,ERCC6L,CENPU,KIF20A
Pathway	1269519	RHO GTPases Activate Formins	BioSystems: REACTOME	1.817e-13	3.435e-10	5.725e-11	4.649e-10		27	117	KIF18A,SPC25,SGO1,NDC80,BIRC5,SPC24,CENPI,BUB1,BUB1B,KIF2C,ZWINT,CDC20,SKA1,AURKB,CENPA,CENPE,CENPF,CENPM,PLK1,CENPO,INCENP,ERCC6L,NUF2,KNL1,DVL1,CENPU,CDCA8
Pathway	1269826	Separation of Sister Chromatids	BioSystems: REACTOME	2.442e-12	4.615e-09	5.671e-10	4.606e-09		31	170	KIF18A,SPC25,SGO1,NDC80,BIRC5,SPC24,CENPI,CDCA5,BUB1,BUB1B,KIF2C,UBE2C,ZWINT,CDC20,SKA1,AURKB,PTTG1,CENPA,CENPE,CENPF,UBE2D1,CENPM,PLK1,CENPO,ESPL1,INCENP,ERCC6L,NUF2,KNL1,CENPU,CDCA8
Pathway	1269825	Mitotic Anaphase	BioSystems: REACTOME	2.571e-12	4.858e-09	5.671e-10	4.606e-09		32	181	KIF18A,SPC25,SGO1,NDC80,BIRC5,SPC24,CENPI,CDCA5,BUB1,BUB1B,KIF2C,UBE2C,ZWINT,CDC20,SKA1,AURKB,PTTG1,CENPA,CENPE,CENPF,UBE2D1,CENPM,PLK1,CENPO,ESPL1,INCENP,ERCC6L,NUF2,KNL1,CENPU,CDCA8,LMNB1
Pathway	1269810	M Phase	BioSystems: REACTOME	2.715e-12	5.131e-09	5.671e-10	4.606e-09		43	311	KIF18A,SPC25,SGO1,H2AC6,NDC80,BIRC5,SPC24,CENPI,CDCA5,NCAPG,BUB1,BUB1B,KIF2C,UBE2C,NCAPH,ZWINT,CCNB1,CCNB2,H2AX,CDK1,CDC20,SKA1,AURKB,PTTG1,CENPA,CENPE,CENPF,NCAPH2,UBE2D1,CENPM,PLK1,KIF23,CENPO,CSNK2B,ESPL1,INCENP,ERCC6L,NUF2,KNL1,CENPU,CDCA8,KIF20A,LMNB1
Pathway	1269823	Mitotic Metaphase and Anaphase	BioSystems: REACTOME	3e-12	5.671e-09	5.671e-10	4.606e-09		32	182	KIF18A,SPC25,SGO1,NDC80,BIRC5,SPC24,CENPI,CDCA5,BUB1,BUB1B,KIF2C,UBE2C,ZWINT,CDC20,SKA1,AURKB,PTTG1,CENPA,CENPE,CENPF,UBE2D1,CENPM,PLK1,CENPO,ESPL1,INCENP,ERCC6L,NUF2,KNL1,CENPU,CDCA8,LMNB1
Pathway	138080	Aurora B signaling	BioSystems: Pathway Interaction Database	1.5e-11	2.835e-08	2.577e-09	2.093e-08		15	39	SGO1,NDC80,BIRC5,RACGAP1,AURKA,NCAPG,BUB1,KIF2C,NCAPH,AURKB,CENPA,KIF23,INCENP,CDCA8,KIF20A
Pathway	126909	Oocyte meiosis	BioSystems: KEGG	0.001876	1	0.03409	0.2768	0.557834	13	124	SGO1,AURKA,BUB1,CCNB1,PKMYT1,CCNB2,CDK1,CDC20,CDC25C,PTTG1,PGR,PLK1,ESPL1
Pathway	137935	FOXM1 transcription factor network	BioSystems: Pathway Interaction Database	1.31e-09	2.475e-06	1.904e-07	1.546e-06		13	37	FOXM1,BIRC5,GAS1,NEK2,CCNB1,CCNB2,CDK1,AURKB,CENPA,CENPF,CKS1B,PLK1,LAMA4
Pathway	M5889	Ensemble of genes encoding extracellular matrix and extracellular matrix-associated proteins	MSigDB C2 BIOCARTA (v6.0)	4.332e-09	8.188e-06	5.848e-07	4.75e-06		82	1028	GLDN,FSTL3,SVEP1,SEMA3A,SPON2,GPC4,LOXL4,FGF7,FGF9,FGF13,MMP12,FST,FBLN5,SFRP2,SFRP4,FMOD,PDGFD,ADAM19,ADAM9,SMOC2,MSTN,IGSF10,CCN5,SULF2,SERPING1,CCN3,CLEC2A,COL6A6,ADAMTS5,ANGPTL1,ITIH5,RSPO3,THBS2,THBS4,PLXDC2,SERPINE1,SERPINB2,CLEC3B,TNR,TNXB,SERPINF1,VIT,TNFSF4,SERPINE2,SERPINB9,NTN1,PLXNA1,COL4A1,COL4A2,COL4A4,COL7A1,MXRA5,ADAMTS4,WNT7B,COL5A3,EGFL6,C1QL2,IGFBP3,PRELP,CSPG4,FAM20A,CTSK,CTSO…
Pathway	1269804	Polo-like kinase mediated events	BioSystems: REACTOME	6.084e-09	1.15e-05	7.666e-07	6.226e-06		9	17	FOXM1,MYBL2,CCNB1,PKMYT1,CCNB2,CDC25A,CDC25C,CENPF,PLK1
Pathway	1269509	RHO GTPase Effectors	BioSystems: REACTOME	1.899e-08	3.59e-05	2.243e-06	1.822e-05		35	295	KIF18A,SPC25,SGO1,H2AC6,NDC80,BIRC5,SPC24,CENPI,CYFIP1,BUB1,BUB1B,KIF2C,PRC1,ZWINT,H2AX,CDC20,CDC25C,SKA1,AURKB,CENPA,CENPE,CENPF,CENPM,PLK1,IQGAP3,PKN3,CENPO,INCENP,ERCC6L,NUF2,KIF14,KNL1,DVL1,CENPU,CDCA8
Pathway	1269507	Signaling by Rho GTPases	BioSystems: REACTOME	2.618e-08	4.948e-05	2.911e-06	2.364e-05		44	430	KIF18A,SPC25,SGO1,H2AC6,NDC80,BIRC5,SPC24,CENPI,RACGAP1,DEPDC1B,CYFIP1,BUB1,BUB1B,KIF2C,PRC1,ZWINT,ARHGEF35,H2AX,CDC20,CDC25C,SKA1,ARHGAP33,AURKB,CENPA,CENPE,CENPF,CHN2,CENPM,ARHGAP29,PLK1,IQGAP3,PKN3,CENPO,INCENP,ERCC6L,NUF2,ARHGAP11A,KIF14,RAC3,KNL1,DVL1,CENPU,CDCA8,ARHGAP28
Pathway	1269800	Cyclin A/B1 associated events during G2/M transition	BioSystems: REACTOME	1.033e-07	0.0001953	1.066e-05	8.656e-05		9	22	FOXM1,CCNA2,CCNB1,PKMYT1,CCNB2,CDK1,CDC25A,CDC25C,PLK1
Pathway	1269378	Kinesins	BioSystems: REACTOME	1.071e-07	0.0002025	1.066e-05	8.656e-05		12	43	KIF18A,RACGAP1,KIF2C,CENPE,KIF23,KIF18B,KIF4A,KIF15,KIF11,KIFC1,KIF22,KIF20A
Pathway	M5884	Ensemble of genes encoding core extracellular matrix including ECM glycoproteins, collagens and proteoglycans	MSigDB C2 BIOCARTA (v6.0)	1.234e-07	0.0002332	1.166e-05	9.469e-05		32	275	GLDN,SVEP1,SPON2,FBLN5,FMOD,SMOC2,IGSF10,CCN5,CCN3,COL6A6,RSPO3,THBS2,THBS4,TNR,TNXB,VIT,NTN1,COL4A1,COL4A2,COL4A4,COL7A1,MXRA5,COL5A3,IGFBP3,PRELP,DCN,DPT,ECM2,LAMA4,EDIL3,LTBP1,LUM
Pathway	1269772	G1/S-Specific Transcription	BioSystems: REACTOME	2.5e-07	0.0004725	2.25e-05	0.0001827		8	18	RRM2,CDC45,ORC1,CDK1,CDC6,CDC25A,CDT1,E2F1
Pathway	1269774	E2F mediated regulation of DNA replication	BioSystems: REACTOME	7.319e-07	0.001383	6.287e-05	0.0005107		10	34	RRM2,CDC45,CCNB1,ORC1,CDK1,CDC6,CDC25A,ORC6,CDT1,E2F1
Pathway	1269757	Activation of ATR in response to replication stress	BioSystems: REACTOME	1.738e-06	0.003284	0.0001428	0.00116		10	37	MCM2,MCM5,MCM10,CDC45,CLSPN,ORC1,CDC6,CDC25A,CDC25C,ORC6
Pathway	1269822	Condensation of Prometaphase Chromosomes	BioSystems: REACTOME	1.905e-06	0.0036	0.00015	0.001218		6	11	NCAPG,NCAPH,CCNB1,CCNB2,CDK1,CSNK2B
Pathway	1269764	Mitotic G1-G1/S phases	BioSystems: REACTOME	8.403e-06	0.01588	0.0006352	0.005159		19	145	MCM2,MCM5,MCM10,RRM2,CDC45,MYBL2,CCNA2,CCNB1,CCND2,ORC1,CDK1,CDC6,CDC25A,TOP2A,CDKN2D,ORC6,CKS1B,CDT1,E2F1
Pathway	1269802	Cyclin B2 mediated events	BioSystems: REACTOME	1.411e-05	0.02668	0.000988	0.008025		4	5	CCNB2,CDK1,CDC25A,CDC25C
Pathway	1269756	G2/M DNA replication checkpoint	BioSystems: REACTOME	1.411e-05	0.02668	0.000988	0.008025		4	5	CCNB1,PKMYT1,CCNB2,CDK1
Pathway	M3008	Genes encoding structural ECM glycoproteins	MSigDB C2 BIOCARTA (v6.0)	2.077e-05	0.03926	0.001402	0.01139		22	196	GLDN,SVEP1,SPON2,FBLN5,SMOC2,IGSF10,CCN5,CCN3,RSPO3,THBS2,THBS4,TNR,TNXB,VIT,NTN1,MXRA5,IGFBP3,DPT,ECM2,LAMA4,EDIL3,LTBP1
Pathway	1269776	E2F-enabled inhibition of pre-replication complex formation	BioSystems: REACTOME	2.542e-05	0.04805	0.001657	0.01346		5	10	CCNB1,ORC1,CDK1,CDC25A,ORC6
Pathway	1269797	Mitotic G2-G2/M phases	BioSystems: REACTOME	2.921e-05	0.05521	0.00184	0.01495		21	186	FOXM1,GTSE1,TUBB,TPX2,CEP131,PLK4,MYBL2,AURKA,NEK2,CCNA2,CCNB1,PKMYT1,CCNB2,CDK1,CDC25A,CDC25C,CENPF,HMMR,HAUS8,PLK1,E2F1
Pathway	1269784	DNA strand elongation	BioSystems: REACTOME	3.595e-05	0.06794	0.002123	0.01724		8	32	MCM2,MCM5,CDC45,FEN1,GINS4,GINS2,POLD1,LIG1
Pathway	1269773	Activation of the pre-replicative complex	BioSystems: REACTOME	3.595e-05	0.06794	0.002123	0.01724		8	32	MCM2,MCM5,MCM10,CDC45,ORC1,CDC6,ORC6,CDT1
Pathway	1269742	Cell Cycle Checkpoints	BioSystems: REACTOME	3.867e-05	0.07308	0.002215	0.01799		22	204	MCM2,MCM5,MCM10,CDC45,GTSE1,CLSPN,BUB1B,UBE2C,CCNA2,CCNB1,PKMYT1,ORC1,CCNB2,EXO1,H2AX,CDK1,CDC6,CDC20,CDC25A,CDC25C,ORC6,UBE2D1
Pathway	1269840	Phosphorylation of Emi1	BioSystems: REACTOME	4.094e-05	0.07737	0.002276	0.01848		4	6	CCNB1,CDK1,CDC20,PLK1
Pathway	1269765	G0 and Early G1	BioSystems: REACTOME	5.054e-05	0.09552	0.00271	0.02201		7	25	MYBL2,CCNA2,CDK1,CDC6,CDC25A,TOP2A,E2F1
Pathway	1269875	DNA Replication	BioSystems: REACTOME	5.161e-05	0.09754	0.00271	0.02201		15	111	MCM2,MCM5,MCM10,CDC45,FEN1,GINS4,GINS2,CCNA2,ORC1,CDC6,ORC6,POLD1,CDT1,E2F1,LIG1
Pathway	M6682	CDK Regulation of DNA Replication	MSigDB C2 BIOCARTA (v6.0)	5.967e-05	0.1128	0.003048	0.02476		6	18	MCM2,MCM5,ORC1,CDC6,ORC6,CDT1
Pathway	1269785	Unwinding of DNA	BioSystems: REACTOME	7.456e-05	0.1409	0.003175	0.02578		5	12	MCM2,MCM5,CDC45,GINS4,GINS2
Pathway	1269799	G2/M Transition	BioSystems: REACTOME	7.721e-05	0.1459	0.003175	0.02578		20	184	FOXM1,GTSE1,TUBB,TPX2,CEP131,PLK4,MYBL2,AURKA,NEK2,CCNA2,CCNB1,PKMYT1,CCNB2,CDK1,CDC25A,CDC25C,CENPF,HMMR,HAUS8,PLK1
Pathway	377262	Fanconi anemia pathway	BioSystems: KEGG	0.001803	1	0.03308	0.2687	0.570732	8	55	FANCA,FANCD2,UBE2T,EME1,TELO2,RAD51,REV3L,FANCI
Pathway	83068	ECM-receptor interaction	BioSystems: KEGG	0.0001328	0.2509	0.004326	0.03514	1.4542	12	82	COL6A6,THBS2,THBS4,CD36,TNR,TNXB,HMMR,COL4A1,COL4A2,COL4A4,ITGB8,LAMA4
Pathway	1269816	Activation of NIMA Kinases NEK9, NEK6, NEK7	BioSystems: REACTOME	9.238e-05	0.1746	0.003175	0.02578		4	7	CCNB1,CCNB2,CDK1,PLK1
Pathway	SMP00104	Indomethacin Pathway	SMPDB	9.238e-05	0.1746	0.003175	0.02578		4	7	AKR1C3,PTGDS,PTGIS,PTGS2
Pathway	SMP00094	Sulindac Pathway	SMPDB	9.238e-05	0.1746	0.003175	0.02578		4	7	AKR1C3,PTGDS,PTGIS,PTGS2
Pathway	SMP00101	Suprofen Pathway	SMPDB	9.238e-05	0.1746	0.003175	0.02578		4	7	AKR1C3,PTGDS,PTGIS,PTGS2
Pathway	SMP00098	Ketorolac Pathway	SMPDB	9.238e-05	0.1746	0.003175	0.02578		4	7	AKR1C3,PTGDS,PTGIS,PTGS2
Pathway	SMP00113	Oxaprozin Pathway	SMPDB	9.238e-05	0.1746	0.003175	0.02578		4	7	AKR1C3,PTGDS,PTGIS,PTGS2
Pathway	SMP00109	Mefanamic acid Pathway	SMPDB	9.238e-05	0.1746	0.003175	0.02578		4	7	AKR1C3,PTGDS,PTGIS,PTGS2
Pathway	SMP00077	Piroxicam Pathway	SMPDB	9.238e-05	0.1746	0.003175	0.02578		4	7	AKR1C3,PTGDS,PTGIS,PTGS2
Pathway	SMP00114	Nabumetone Pathway	SMPDB	9.238e-05	0.1746	0.003175	0.02578		4	7	AKR1C3,PTGDS,PTGIS,PTGS2
Pathway	SMP00289	Diflunisal Pathway	SMPDB	9.238e-05	0.1746	0.003175	0.02578		4	7	AKR1C3,PTGDS,PTGIS,PTGS2
Pathway	SMP00120	Naproxen Pathway	SMPDB	9.238e-05	0.1746	0.003175	0.02578		4	7	AKR1C3,PTGDS,PTGIS,PTGS2
Pathway	SMP00093	Diclofenac Pathway	SMPDB	9.238e-05	0.1746	0.003175	0.02578		4	7	AKR1C3,PTGDS,PTGIS,PTGS2
Pathway	SMP00085	Ketoprofen Pathway	SMPDB	9.238e-05	0.1746	0.003175	0.02578		4	7	AKR1C3,PTGDS,PTGIS,PTGS2
Pathway	SMP00086	Ibuprofen Pathway	SMPDB	9.238e-05	0.1746	0.003175	0.02578		4	7	AKR1C3,PTGDS,PTGIS,PTGS2
Pathway	1269777	S Phase	BioSystems: REACTOME	0.000111	0.2098	0.003747	0.03043		16	132	MCM2,MCM5,CDC45,FEN1,GINS4,GINS2,CDCA5,CCNA2,ORC1,CDC6,CDC25A,ORC6,CKS1B,POLD1,CDT1,LIG1
Pathway	83055	p53 signaling pathway	BioSystems: KEGG	0.0001147	0.2168	0.003803	0.03089	1.51018	11	69	RRM2,GTSE1,CCNB1,CCND2,CCNG1,ZMAT3,CCNB2,SERPINE1,CDK1,RRM2B,IGFBP3
Pathway	83035	ABC transporters	BioSystems: KEGG	7.851e-05	0.1484	0.003175	0.02578	1.58872	9	45	ABCA1,ABCA10,ABCA9,ABCA8,ABCC3,TAP1,ABCA6,ABCA5,ABCB4
Pathway	1269768	G1/S Transition	BioSystems: REACTOME	0.0001401	0.2649	0.00449	0.03646		15	121	MCM2,MCM5,MCM10,RRM2,CDC45,CCNA2,CCNB1,ORC1,CDK1,CDC6,CDC25A,ORC6,CKS1B,CDT1,E2F1
Pathway	1383042	COPI-dependent Golgi-to-ER retrograde traffic	BioSystems: REACTOME	0.0001495	0.2825	0.004709	0.03824		12	83	KIF18A,RACGAP1,KIF2C,CENPE,KIF23,KIF18B,KIF4A,KIF15,KIF11,KIFC1,KIF22,KIF20A
Pathway	1269853	Chromosome Maintenance	BioSystems: REACTOME	0.0001752	0.3312	0.005429	0.0441		14	110	CENPW,HJURP,H2AC6,FEN1,CENPI,H2AX,CENPA,OIP5,CENPM,POLD1,CENPO,KNL1,CENPU,LIG1
Pathway	SMP00102	Bromfenac Pathway	SMPDB	0.0001787	0.3378	0.005448	0.04425		4	8	AKR1C3,PTGDS,PTGIS,PTGS2
Pathway	137934	E2F transcription factor network	BioSystems: Pathway Interaction Database	0.0001927	0.3642	0.005604	0.04551		11	73	RRM2,MYBL2,CCNA2,ORC1,TK1,SERPINE1,CDK1,CDC6,CDC25A,CES1,E2F1
Pathway	1269855	Deposition of new CENPA-containing nucleosomes at the centromere	BioSystems: REACTOME	0.0001927	0.3642	0.005604	0.04551		11	73	CENPW,HJURP,H2AC6,CENPI,H2AX,CENPA,OIP5,CENPM,CENPO,KNL1,CENPU
Pathway	1269854	Nucleosome assembly	BioSystems: REACTOME	0.0001927	0.3642	0.005604	0.04551		11	73	CENPW,HJURP,H2AC6,CENPI,H2AX,CENPA,OIP5,CENPM,CENPO,KNL1,CENPU
Pathway	1269010	Diseases of glycosylation	BioSystems: REACTOME	0.0002109	0.3985	0.006038	0.04904		12	86	SPON2,GPC4,FMOD,NOTCH3,ADAMTS5,THBS2,ADAMTS4,PRELP,CSPG4,DCN,MUC16,LUM
Pathway	137925	Aurora A signaling	BioSystems: Pathway Interaction Database	0.0002227	0.4209	0.006283	0.05103		7	31	TACC3,BIRC5,TPX2,AURKA,AURKB,CENPA,DLGAP5
Pathway	M17770	Cyclins and Cell Cycle Regulation	MSigDB C2 BIOCARTA (v6.0)	0.0002719	0.5138	0.007447	0.06048		6	23	CCNB1,CCND2,CDK1,CDC25A,CDKN2D,E2F1
Pathway	M15997	Intrinsic Prothrombin Activation Pathway	MSigDB C2 BIOCARTA (v6.0)	0.0002719	0.5138	0.007447	0.06048		6	23	F2R,SERPING1,COL4A1,COL4A2,COL4A4,PROS1
Pathway	1270244	Extracellular matrix organization	BioSystems: REACTOME	0.0002802	0.5296	0.007566	0.06145		26	298	LOXL4,MMP12,FBLN5,FMOD,ADAM9,COL6A6,ADAMTS5,SERPINE1,TNR,TNXB,JAM2,COL4A1,COL4A2,COL4A4,COL7A1,ADAMTS4,COL5A3,CTSK,CTSS,DCN,ITGB2,ITGB8,LAMA4,P3H2,LTBP1,LUM
Pathway	1269838	APC/C-mediated degradation of cell cycle proteins	BioSystems: REACTOME	0.0002925	0.5528	0.007678	0.06236		12	89	AURKA,NEK2,BUB1B,UBE2C,CCNA2,CCNB1,CDK1,CDC20,AURKB,PTTG1,UBE2D1,PLK1
Pathway	1269837	Regulation of mitotic cell cycle	BioSystems: REACTOME	0.0002925	0.5528	0.007678	0.06236		12	89	AURKA,NEK2,BUB1B,UBE2C,CCNA2,CCNB1,CDK1,CDC20,AURKB,PTTG1,UBE2D1,PLK1
Pathway	1269779	Synthesis of DNA	BioSystems: REACTOME	0.000322	0.6086	0.008225	0.0668		13	103	MCM2,MCM5,CDC45,FEN1,GINS4,GINS2,CCNA2,ORC1,CDC6,ORC6,POLD1,CDT1,LIG1
Pathway	1269200	MHC class II antigen presentation	BioSystems: REACTOME	0.000322	0.6086	0.008225	0.0668		13	103	KIF18A,RACGAP1,KIF2C,CENPE,KIF23,CTSK,CTSO,CTSS,KIF4A,KIF15,KIF11,KIF22,KIF20A
Pathway	M8560	Cell Cycle: G2/M Checkpoint	MSigDB C2 BIOCARTA (v6.0)	0.0003499	0.6613	0.008818	0.07162		6	24	CCNB1,CDK1,CDC25A,CDC25C,CDKN2D,PLK1
Pathway	SMP00083	Acetylsalicylic Acid Pathway	SMPDB	0.0004902	0.9265	0.01216	0.09872		5	17	F2R,AKR1C3,PTGDS,PTGIS,PTGS2
Pathway	1269504	MAPK3 (ERK1) activation	BioSystems: REACTOME	0.0005016	0.9481	0.01216	0.09872		4	10	CDK1,IL6,IL6R,IL6ST
Pathway	M17370	Role of Ran in mitotic spindle regulation	MSigDB C2 BIOCARTA (v6.0)	0.0005016	0.9481	0.01216	0.09872		4	10	TPX2,AURKA,KIF15,KPNA2
Pathway	1269011	Diseases associated with glycosaminoglycan metabolism	BioSystems: REACTOME	0.0005578	1	0.01334	0.1084		6	26	GPC4,FMOD,PRELP,CSPG4,DCN,LUM
Pathway	M5885	Ensemble of genes encoding ECM-associated proteins including ECM-affilaited proteins, ECM regulators and secreted factors	MSigDB C2 BIOCARTA (v6.0)	0.0006207	1	0.01466	0.1191		50	753	FSTL3,SEMA3A,GPC4,LOXL4,FGF7,FGF9,FGF13,MMP12,FST,SFRP2,SFRP4,PDGFD,ADAM19,ADAM9,MSTN,SULF2,SERPING1,CLEC2A,ADAMTS5,ANGPTL1,ITIH5,PLXDC2,SERPINE1,SERPINB2,CLEC3B,SERPINF1,TNFSF4,SERPINE2,SERPINB9,PLXNA1,ADAMTS4,WNT7B,EGFL6,C1QL2,CSPG4,FAM20A,CTSK,CTSO,CTSS,IL6,IL11,MASP1,IL18,CLEC2B,MUC16,LEP,LGALS9,SEMA3D,PLXNC1,P3H2
Pathway	1383041	Golgi-to-ER retrograde transport	BioSystems: REACTOME	0.0006687	1	0.0156	0.1267		13	111	KIF18A,RACGAP1,KIF2C,PAFAH1B3,CENPE,KIF23,KIF18B,KIF4A,KIF15,KIF11,KIFC1,KIF22,KIF20A
Pathway	1270313	NCAM1 interactions	BioSystems: REACTOME	0.0007031	1	0.01621	0.1316		7	37	GFRA1,CACNA1G,CACNB4,COL6A6,COL4A1,COL4A2,COL4A4
Pathway	M10994	Activation of Src by Protein-tyrosine phosphatase alpha	MSigDB C2 BIOCARTA (v6.0)	0.0007626	1	0.01657	0.1345		4	11	CCNB1,CDK1,CDC25A,CDC25C
Pathway	1269835	CDC6 association with the ORC:origin complex	BioSystems: REACTOME	0.0007626	1	0.01657	0.1345		4	11	ORC1,CDC6,ORC6,E2F1
Pathway	M13022	Sonic Hedgehog (SHH) Receptor Ptc1 Regulates cell cycle	MSigDB C2 BIOCARTA (v6.0)	0.0007626	1	0.01657	0.1345		4	11	CCNB1,CDK1,CDC25A,CDC25C
Pathway	1339158	Metallothioneins bind metals	BioSystems: REACTOME	0.0007626	1	0.01657	0.1345		4	11	MT1E,MT1M,MT1X,MT2A
Pathway	1339157	Response to metal ions	BioSystems: REACTOME	0.0007626	1	0.01657	0.1345		4	11	MT1E,MT1M,MT1X,MT2A
Pathway	1269753	G2/M Checkpoints	BioSystems: REACTOME	0.000792	1	0.01701	0.1382		17	172	MCM2,MCM5,MCM10,CDC45,GTSE1,CLSPN,CCNB1,PKMYT1,ORC1,CCNB2,EXO1,H2AX,CDK1,CDC6,CDC25A,CDC25C,ORC6
Pathway	1269843	Phosphorylation of the APC/C	BioSystems: REACTOME	0.00086	1	0.01826	0.1483		5	19	UBE2C,CCNB1,CDK1,UBE2D1,PLK1
Pathway	1383018	AURKA Activation by TPX2	BioSystems: REACTOME	0.001007	1	0.02115	0.1718		10	75	TUBB,TPX2,CEP131,PLK4,AURKA,NEK2,CDK1,HMMR,HAUS8,PLK1
Pathway	SMP00087	Rofecoxib Pathway	SMPDB	0.001108	1	0.02181	0.1772		5	20	F2R,AKR1C3,PTGDS,PTGIS,PTGS2
Pathway	SMP00106	Meloxicam Pathway	SMPDB	0.001108	1	0.02181	0.1772		5	20	F2R,AKR1C3,PTGDS,PTGIS,PTGS2
Pathway	M15394	Acute Myocardial Infarction	MSigDB C2 BIOCARTA (v6.0)	0.001108	1	0.02181	0.1772		5	20	F2R,COL4A1,COL4A2,COL4A4,PROS1
Pathway	SMP00096	Celecoxib Pathway	SMPDB	0.001108	1	0.02181	0.1772		5	20	F2R,AKR1C3,PTGDS,PTGIS,PTGS2
Pathway	SMP00116	Valdecoxib Pathway	SMPDB	0.001108	1	0.02181	0.1772		5	20	F2R,AKR1C3,PTGDS,PTGIS,PTGS2
Pathway	SMP00084	Etodolac Pathway	SMPDB	0.001108	1	0.02181	0.1772		5	20	F2R,AKR1C3,PTGDS,PTGIS,PTGS2
Pathway	P00059	p53 pathway	PantherDB	0.001511	1	0.02913	0.2366		10	79	RRM2,GTSE1,CCNB1,CCNG1,ZMAT3,SERPINE1,CDK1,CDC25C,CDKN2D,IGFBP3
Pathway	1269842	Activation of APC/C and APC/C:Cdc20 mediated degradation of mitotic proteins	BioSystems: REACTOME	0.001511	1	0.02913	0.2366		10	79	NEK2,BUB1B,UBE2C,CCNA2,CCNB1,CDK1,CDC20,PTTG1,UBE2D1,PLK1
Pathway	PW:0000385	G2/M DNA replication checkpoint	Pathway Ontology	0.001792	1	0.03308	0.2687		2	2	CCNB1,CDK1
Pathway	PW:0000096	G2/M checkpoint	Pathway Ontology	0.001792	1	0.03308	0.2687		2	2	CCNB1,CDK1
Pathway	PW:0000130	nucleotide excision repair	Pathway Ontology	0.001792	1	0.03308	0.2687		2	2	POLD1,LIG1
Pathway	PW:0000091	G2/M transition	Pathway Ontology	0.001792	1	0.03308	0.2687		2	2	CCNB1,CDK1
Pathway	83073	Complement and coagulation cascades	BioSystems: KEGG	9.186e-05	0.1736	0.003175	0.02578	1.58872	12	79	F2R,BDKRB1,SERPING1,C1S,C2,C3,SERPINE1,SERPINB2,CFH,PROS1,MASP1,ITGB2
Pathway	83054	Cell cycle	BioSystems: KEGG	1.218e-09	2.302e-06	1.904e-07	1.546e-06	5.81079	23	124	MCM2,MCM5,CDC45,BUB1,BUB1B,CCNA2,CCNB1,CCND2,PKMYT1,ORC1,CCNB2,CDK1,CDC6,CDC20,CDC25A,CDC25C,CDKN2D,PTTG1,ORC6,TTK,PLK1,ESPL1,E2F1
Pathway	1269812	Golgi Cisternae Pericentriolar Stack Reorganization	BioSystems: REACTOME	0.002095	1	0.03657	0.297		4	14	CCNB1,CCNB2,CDK1,PLK1
Pathway	M6487	Platelet Amyloid Precursor Protein Pathway	MSigDB C2 BIOCARTA (v6.0)	0.002095	1	0.03657	0.297		4	14	SERPINE1,COL4A1,COL4A2,COL4A4
Pathway	1269340	Hemostasis	BioSystems: REACTOME	0.002098	1	0.03657	0.297		42	640	KIF18A,F2R,ADRA2A,MIF,SELENOP,PDPN,RACGAP1,PDE5A,GATA2,SERPING1,KIF2C,CD36,SERPINE1,SERPINB2,CLEC3B,PDE1A,CENPE,TTN,JAM2,SERPINE2,APBB1IP,KIF23,GNA14,CSF2RB,JCHAIN,PRKG2,KIF18B,PROS1,DOCK4,PSG1,PSG2,PSG4,KIF4A,ITGB2,KIF15,RAB27B,KIF11,KIFC1,KIF22,RARRES2,KIF20A,SLC7A5
Pathway	M3468	Genes encoding enzymes and their regulators involved in the remodeling of the extracellular matrix	MSigDB C2 BIOCARTA (v6.0)	0.002152	1	0.03657	0.297		20	238	LOXL4,MMP12,ADAM19,ADAM9,SULF2,SERPING1,ADAMTS5,ITIH5,SERPINE1,SERPINB2,SERPINF1,SERPINE2,SERPINB9,ADAMTS4,FAM20A,CTSK,CTSO,CTSS,MASP1,P3H2
Pathway	1269503	RAF-independent MAPK1/3 activation	BioSystems: REACTOME	0.00217	1	0.03657	0.297		5	23	CDK1,IL6,IL6R,IL6ST,DUSP2
Pathway	1269848	APC/C:Cdc20 mediated degradation of Cyclin B	BioSystems: REACTOME	0.00217	1	0.03657	0.297		5	23	UBE2C,CCNB1,CDK1,CDC20,UBE2D1
Pathway	1269019	Defective B4GALT1 causes B4GALT1-CDG (CDG-2d)	BioSystems: REACTOME	0.002186	1	0.03657	0.297		3	7	FMOD,PRELP,LUM
Pathway	1269020	Defective CHST6 causes MCDC1	BioSystems: REACTOME	0.002186	1	0.03657	0.297		3	7	FMOD,PRELP,LUM
Pathway	1309216	Defective ST3GAL3 causes MCT12 and EIEE15	BioSystems: REACTOME	0.002186	1	0.03657	0.297		3	7	FMOD,PRELP,LUM
Pathway	1269795	Association of licensing factors with the pre-replicative complex	BioSystems: REACTOME	0.002764	1	0.04542	0.3689		4	15	ORC1,CDC6,CDT1,E2F1
Pathway	1270088	Synthesis of Prostaglandins (PG) and Thromboxanes (TX)	BioSystems: REACTOME	0.002764	1	0.04542	0.3689		4	15	AKR1C3,PTGDS,PTGIS,PTGS2
Pubmed	26410627	The Interleukin-2-mTORc1 Kinase Axis Defines the Signaling, Differentiation, and Metabolism of T Helper 1 and Follicular B Helper T Cells.	Pubmed	1.362e-46	1.387e-41	1.387e-41	1.679e-40		56	213	NUSAP1,SPC25,F2R,FANCA,NDC80,MKI67,FOXO1,BIRC5,DEPDC1,SPAG5,SPC24,MT2A,TPX2,RACGAP1,CLSPN,CDCA5,DEPDC1B,AURKA,NEK2,NFATC2,BUB1,BUB1B,RASA4B,UBE2C,PRC1,NCAPH,CCNA2,CCNB1,CCND2,PKMYT1,CCNF,CCNB2,CDK1,CDC20,SKA1,AURKB,RASD2,CDKN3,CENPE,ANLN,ASPM,PLK1,IQGAP3,ESPL1,CDCA3,INCENP,DLGAP5,NUF2,CDCA2,FAM83D,CDT1,KIF11,CDCA8,E2F8,CEP55,HASPIN
Pubmed	28535371	Repression of Interstitial Identity in Nephron Progenitor Cells by Pax2 Establishes the Nephron-Interstitium Boundary during Kidney Development.	Pubmed	7.561e-36	7.701e-31	3.851e-31	4.662e-30		34	85	NUSAP1,SPC25,RRM2,MKI67,TPX2,RACGAP1,PBK,NCAPG,SERPING1,PRC1,NCAPH,CCNA2,CCNB1,TK1,CKAP2L,CDK1,TOP2A,AURKB,CFH,CENPA,PENK,PIMREG,KIF23,CDCA3,NUF2,DCN,CDCA2,KIF15,KIF11,KPNA2,EDIL3,CDCA8,KIF20A,SHCBP1
Pubmed	24952961	A high-resolution spatiotemporal atlas of gene expression of the developing mouse brain.	Pubmed	6.8e-34	6.926e-29	2.309e-29	2.795e-28		124	1849	ABAT,MAOA,MAP2,MBP,LRRK2,ACVR2A,CYP39A1,SEMA3A,MEST,TUBB3,ADRA2A,SATB1,FGF7,SIPA1L2,FOXF1,FOXC2,FOXM1,FOXO1,SELENOP,SFRP2,SFRP4,APBA2,VAT1L,APOD,SLC1A2,SLC1A3,PDPN,TENM3,PDGFD,MKX,PDE5A,DKK2,GABRB3,B3GALT2,CADM3,SLC9A9,ADAM19,PEG10,GAS1,GATA2,DNER,SMOC2,MSTN,GFRA1,INPP4B,STAT4,GJA1,PPARGC1A,GLRB,SYT1,CACNA1G,NOTCH3,CCN3,GPR37,ROR1,ROR2,TMEM119,ANGPTL1,CCNG1,RSPO3,TGFBR3,CLDN11,THRB,FIBCD1,DAAM2,P…
Pubmed	20360068	Systematic analysis of human protein complexes identifies chromosome segregation proteins.	Pubmed	4.08e-30	4.155e-25	1.039e-25	1.258e-24		91	1147	NUSAP1,HJURP,SPC25,MCC,SGO1,NDC80,MKI67,TACC3,MZT2B,DCAF15,KNSTRN,DTL,TUBB,BIRC5,SPAG5,SPC24,IGF2BP1,TPX2,RACGAP1,CEP131,CDCA5,PLK4,MYBL2,AURKA,NEK2,SVIL,MYPN,BUB1,BUB1B,TIMELESS,GNL1,GPI,UBE2C,PRC1,ZWINT,CCNA2,CCNB1,PKMYT1,ORC1,CCNB2,PAFAH1B3,CDK1,CDC6,CDC20,CDC25C,TOP2A,AURKB,RAVER1,PTTG1,CENPE,CENPF,PDLIM7,HMMR,TTK,TTN,HAUS8,CKS1B,CKS2,ANLN,RECQL4,ASPM,PLK1,IQGAP3,EZR,KIF23,POC1A,CPM,PPL,LSM14…
Pubmed	16565220	Phosphoproteome analysis of the human mitotic spindle.	Pubmed	1.022e-27	1.041e-22	2.081e-23	2.52e-22		40	210	KIF18A,EZH2,NDC80,MKI67,BIRC5,SPAG5,SPC24,CENPI,TPX2,RACGAP1,NCAPG,BOP1,PRC1,NCAPH,PKMYT1,CDK1,TOP2A,AURKB,CENPE,CENPF,HMMR,ASPM,KIF23,PPL,INCENP,DLGAP5,KIF4A,NUF2,ARHGAP11A,FAM83D,WDR62,KIF11,KNL1,KIF22,KPNA2,CENPU,CDCA8,KIF20A,HASPIN,SKA3
Pubmed	24006456	Extracellular matrix secretion by cardiac fibroblasts: role of microRNA-29b and microRNA-30c.	Pubmed	3.403e-27	3.466e-22	5.776e-23	6.994e-22		41	230	FSTL3,SVEP1,SEMA3A,SPON2,MIF,GPC4,MMP12,FST,FBLN5,FMOD,PDGFD,ADAM9,CCN5,SERPING1,C2,C3,CCN3,GPI,ADAMTS5,TNFRSF11B,THBS2,SERPINE1,CFH,SERPINF1,SERPINE2,COL4A1,COL4A2,CPE,IGFBP3,PRELP,EPDR1,FAM20A,PROS1,DCN,PTX3,DPT,RARRES2,LAMA4,SEMA3D,LTBP1,LUM
Pubmed	21440680	Genes expressed in Atoh1 neuronal lineages arising from the r1/isthmus rhombic lip.	Pubmed	8.879e-23	9.043e-18	1.292e-18	1.564e-17		26	95	SPC25,MCM2,MCM5,MCM10,SGO1,CDC45,MKI67,FOXM1,BIRC5,SPAG5,CDCA5,GAS1,AURKA,BUB1,BUB1B,PRC1,CCNB1,CCND2,CCNB2,CDK1,CDC20,AURKB,PLXNA1,CDCA3,MXD3,FOXP2
Pubmed	27694478	Role of FEN1 S187 phosphorylation in counteracting oxygen-induced stress and regulating postnatal heart development.	Pubmed	4.285e-20	4.364e-15	5.455e-16	6.605e-15		20	58	TP53INP1,FEN1,MKI67,RAD54L,AURKA,NEK2,BUB1,BUB1B,CCNB1,EXO1,CDC6,AURKB,PFKP,ANLN,PLK1,ESPL1,IL6R,KIF14,CDCA8,LIG1
Pubmed	21862448	Gene expression analysis of the embryonic subplate.	Pubmed	7.675e-20	7.817e-15	8.685e-16	1.052e-14		31	188	SEMA3A,MKI67,MME,TACC3,BIRC5,APOD,DIPK2A,GJA1,SULF2,NCAPG,CCND2,H2AX,TOP2A,CFH,PDE1A,CKS2,SERPINE2,PLK1,ZNF521,ID3,CLCA2,NT5DC2,CTSS,ARHGAP11A,KIT,KIF11,OGFRL1,FOXP2,LAMA4,ROBO2,RCAN2
Pubmed	24154525	Conserved molecular signatures of neurogenesis in the hippocampal subgranular zone of rodents and primates.	Pubmed	2.823e-19	2.875e-14	2.875e-15	3.481e-14		40	349	NUSAP1,ABAT,HJURP,MBP,FABP5,MIF,MKI67,MME,SLC1A2,SLC1A3,IGDCC4,PLPP3,PDE5A,DNER,GJA1,GLRB,STMN2,PRC1,CCND2,CLDN11,THBS4,DAAM2,TOP2A,CENPE,CKS2,SERPINE2,EZR,MOXD1,CADPS2,CTSS,RNF144B,CDCA3,MARCKSL1,STEAP2,PTX3,MAFB,DLX1,KIT,LSAMP,RCAN2
Pubmed	30389914	Asxl1 exerts an antiproliferative effect on mouse lung maturation via epigenetic repression of the E2f1-Nmyc axis.	Pubmed	1.399e-17	1.425e-12	1.295e-13	1.568e-12		15	33	RRM2,FABP5,CDC45,FEN1,MKI67,PDPN,UHRF1,CCNA2,CCNB1,CDC25C,CKS2,CDCA3,CDT1,DTYMK,E2F1
Pubmed	26638075	A Dynamic Protein Interaction Landscape of the Human Centrosome-Cilium Interface.	Pubmed	6.772e-17	6.898e-12	5.748e-13	6.96e-12		92	1820	MAP2,SPC25,MCAM,MCM2,MCM10,RRM2,NDC80,MTUS1,MIF,GPC4,SIPA1L2,ANK2,KNSTRN,GTSE1,TUBB,NBEA,STIL,SLC1A3,SPAG5,SPC24,RACGAP1,CEP131,REEP4,DEPDC1B,PLK4,AURKA,NEK2,CYFIP1,ERAP2,SVIL,PLEKHA7,TAP1,KIF2C,GPI,ROR1,ROR2,PRC1,NCAPH,CCNA2,CCNB1,PKMYT1,CCNB2,CKAP2L,PALM,CDC20,CDC25C,SKA1,TOP2A,AURKB,RAVER1,COMMD3-BMI1,CPNE8,CENPE,PDLIM7,HMMR,TTK,HAUS8,ANLN,RETREG1,ARHGAP29,PLK1,HSPA1B,KIF23,POC1A,LMCD1,TP53I11…
Pubmed	25281560	Proximity biotinylation and affinity purification are complementary approaches for the interactome mapping of chromatin-associated protein complexes.	Pubmed	9.069e-17	9.236e-12	7.105e-13	8.603e-12		50	636	NUSAP1,KIF18A,MCM10,SGO1,NDC80,ZNF608,FOXM1,RNASEH2A,BIRC5,SPAG5,SPC24,RAD51AP1,ASF1B,TPX2,RACGAP1,UHRF1,CEP131,CDCA5,EPB41L3,NCAPG,BUB1B,C3,KIF2C,PRC1,CCNA2,SKA1,AURKB,HAUS8,RBM27,ANLN,KIF23,KIF18B,EME1,INCENP,DLGAP5,KIF4A,ARHGAP11A,CDCA2,KIF14,BAG6,KIF11,KIFC1,KIF22,CHAF1A,CDCA8,CEP55,KIF20A,LTBP1,SKA3,FLOT1
Pubmed	27626380	High-throughput discovery of novel developmental phenotypes.	Pubmed	1.503e-16	1.531e-11	1.093e-12	1.324e-11		85	1623	ABCA1,CYBRD1,FSTL3,DRAM1,MCAM,ACVR2A,RRM2,SVEP1,ADRA2A,SATB1,AGL,FGF7,FGF9,GPNMB,KNSTRN,RGCC,DTL,SLC1A3,PDPN,GAS2L1,PLPP3,CHTF18,CLSPN,CDCA5,ACSL5,DNER,SMOC2,SLC39A8,CCN5,C3,ADGRD1,NOTCH3,H1-10,HSPB3,TCF19,UBE2C,PARD3B,TMEM119,CCNB1,ORC1,DAAM2,CDC20,ARHGAP33,SYNPO2,CENPE,PDK4,PENK,TRIP13,JAM2,RECQL4,CYP7B1,PLK1,CENPO,CPE,SLC40A1,MOXD1,IGFBP3,PRELP,CSPG4,LSM14A,EPDR1,FAM20A,CTSK,CTSO,IL6R,IL6ST,CC…
Pubmed	16964243	A probability-based approach for high-throughput protein phosphorylation analysis and site localization.	Pubmed	7.066e-16	7.196e-11	4.797e-12	5.809e-11		43	503	MCM2,RRM2,EZH2,MKI67,TACC3,GTSE1,DTL,IGF2BP1,TPX2,RACGAP1,UHRF1,CEP131,CDCA5,EPB41L3,MYPN,BOP1,TIMELESS,PSRC1,PRC1,NCAPH,TK1,CDC25C,TOP2A,RAVER1,PTTG1,CENPF,PFKP,PHLDA2,RBM27,ANLN,HSPA1B,KIF23,DLGAP5,KIF4A,PRRC2A,BAG6,KPNA2,TROAP,MAN1C1,CHAF1A,LIG1,FANCI,SHCBP1
Pubmed	15226823	Genomic analysis of mouse retinal development.	Pubmed	2.611e-15	2.659e-10	1.662e-11	2.013e-10		60	957	SPRY1,CENPW,MAP2,TRAIP,HJURP,SPC25,CYGB,SCAND1,FABP5,MEST,SATB1,MTUS1,ARRDC3,SFRP2,TUBB,BIRC5,PLPP3,ASF1B,RACGAP1,ANKRD33B,PHACTR1,GABRB3,PBK,AURKA,SYT1,MGARP,ZNF704,GPR37,NCAPH,CCND2,PKMYT1,H2AX,AURKB,ACOT7,CKS1B,PLK1,WNT7B,TP53I11,ID3,CPE,SHISAL1,PITPNM3,IPMK,MXD3,DOHH,MARCKSL1,NCLN,ARHGAP11A,PTGDS,CDCA2,KIF15,KCNQ3,KIT,DTNA,DVL1,CDCA8,LMNB1,NEIL3,PCMTD2,MAB21L1
Pubmed	16420439	Identification of ventricular-side-enriched molecules regulated in a stage-dependent manner during cerebral cortical development.	Pubmed	5.837e-15	5.945e-10	3.429e-11	4.152e-10		12	24	MCM2,MCM5,RRM2,FEN1,SLC1A3,SPC24,GJA1,CDC20,PTTG1,CKS1B,CKS2,RAD51
Pubmed	20628624	Evaluation of candidate stromal epithelial cross-talk genes identifies association between risk of serous ovarian cancer and TERT, a cancer susceptibility "hot-spot".	Pubmed	6.06e-15	6.172e-10	3.429e-11	4.152e-10		25	172	SPRY1,MCM2,MEST,MKI67,FST,PDPN,GAS1,BST2,BUB1,SERPING1,C3,NOTCH3,CCND2,THBS4,SERPINE1,SERPINB2,PTTG1,EZR,IGFBP3,CTSK,IL6,IL6ST,DCN,PTGS2,DPP4
Pubmed	20508983	Centrosome-related genes, genetic variation, and risk of breast cancer.	Pubmed	8.667e-15	8.827e-10	4.646e-11	5.626e-10		20	102	MCM2,MCM5,NDC80,TACC3,SPAG5,TPX2,PLK4,NEK2,KIF2C,CCNB1,CDK1,CDC25C,AURKB,TTK,ASPM,PLK1,KIF23,ESPL1,NUF2,KIF11
Pubmed	15843429	Functional analysis of human microtubule-based motor proteins, the kinesins and dyneins, in mitosis/cytokinesis using RNA interference.	Pubmed	2.01e-14	2.047e-09	9.748e-11	1.18e-09		9	11	KIF2C,CENPE,KIF23,KIF4A,KIF14,KIF11,KIFC1,KIF22,KIF20A
Pubmed	26912231	The Bub1-Plk1 kinase complex promotes spindle checkpoint signalling through Cdc20 phosphorylation.	Pubmed	2.01e-14	2.047e-09	9.748e-11	1.18e-09		9	11	BUB1,BUB1B,UBE2S,UBE2C,CCNB1,CDK1,CDC20,PTTG1,PLK1
Pubmed	7671812	Isolation of novel tissue-specific genes from cDNA libraries representing the individual tissue constituents of the gastrulating mouse embryo.	Pubmed	9.29e-14	9.462e-09	4.301e-10	5.208e-09		36	413	NUSAP1,RPS9,MCM5,RRM2,FST,EMB,TUBB,IGF2BP1,RACGAP1,UHRF1,CDCA5,ADAM19,BEX1,SLC39A8,SUV39H1,BUB1,PSRC1,CCND2,TOP2A,AURKB,TTK,EZR,ID3,SLC40A1,TMEM37,ESPL1,KLHL17,DOHH,DAPK1,MARCKSL1,PID1,KIF22,CHAF1A,SAPCD2,LIG1,LY75
Pubmed	20467437	Direct interaction between hnRNP-M and CDC5L/PLRG1 proteins affects alternative splice site choice.	Pubmed	1.149e-13	1.17e-08	5.086e-10	6.159e-09		43	582	MCM5,FANCD2,TUBB3,NDC80,FEN1,TUBB,TPX2,RACGAP1,EPB41L3,AURKA,NCAPG,BUB1,BUB1B,UBE2S,KIF2C,NCAPH,CCNB1,CDK1,CDC20,TOP2A,AURKB,RAVER1,ORC6,PDLIM7,PFKP,TRIP13,TTK,UBE2D1,ANLN,PLK1,APBB1IP,POLD1,GNA14,ERCC6L,KIF4A,NUF2,MELK,KIF11,KNL1,KPNA2,DTYMK,FANCI,DDX39A
Pubmed	18270576	Individual retinal progenitor cells display extensive heterogeneity of gene expression.	Pubmed	2.609e-13	2.658e-08	1.102e-09	1.334e-08		13	39	SPC25,MCM5,RRM2,FGF9,FOXM1,SFRP2,TCF19,UBE2C,CCNB2,CDC20,PTTG1,PIMREG,KPNA2
Pubmed	19453261	High-density association study of 383 candidate genes for volumetric BMD at the femoral neck and lumbar spine among older men.	Pubmed	2.704e-13	2.754e-08	1.102e-09	1.334e-08		34	383	GPNMB,FBXO32,FST,FOXC2,SFRP2,SFRP4,DKK2,GATA2,MSTN,CCN5,PPARGC1A,ROR2,TNFRSF11B,TGFBR3,THRB,TLR4,IRAK3,HOXA13,HOXD10,HOXD11,IGFBP3,CSF2RB,CTSK,IL6,IL6R,IL6ST,CYP1B1,DCN,DLX1,DLX2,DVL1,E2F1,LEP,LTBP1
Pubmed	24194600	The International Mouse Phenotyping Consortium Web Portal, a unified point of access for knockout mice and related phenotyping data.	Pubmed	4.337e-13	4.417e-08	1.699e-09	2.057e-08		59	1047	ABCA1,CYBRD1,MCAM,ACVR2A,RRM2,SVEP1,AGL,FGF7,FGF9,GPNMB,RGCC,SLC1A3,GAS2L1,PLPP3,CHTF18,CLSPN,CDCA5,ACSL5,GATA2,SMOC2,SLC39A8,AURKA,CCN5,C3,H1-10,HSPB3,PARD3B,TMEM119,CCNB1,CDC20,ARHGAP33,CENPE,PDK4,SERPINF1,PENK,TRIP13,JAM2,RECQL4,CENPO,CPE,SLC40A1,MOXD1,IGFBP3,PRELP,CSPG4,FAM20A,IL6R,IL6ST,TMEM30B,MASP1,LYPD6B,NDUFS7,RAB27B,LAMA4,KIF20A,LPAR6,LUM,ENDOG,CFAP69
Pubmed	17388661	Exquisite sensitivity of TP53 mutant and basal breast cancers to a dose-dense epirubicin-cyclophosphamide regimen.	Pubmed	4.853e-13	4.942e-08	1.803e-09	2.183e-08		11	25	ADM,BUB1,CCNB1,CCNB2,CDC20,TOP2A,CENPA,PHLDA2,TTK,CKS2,KRT7
Pubmed	17081983	Global, in vivo, and site-specific phosphorylation dynamics in signaling networks.	Pubmed	4.957e-13	5.048e-08	1.803e-09	2.183e-08		75	1546	MAP2,MBP,MCAM,MCM2,EZH2,ADRA2A,MKI67,LOXL4,FOXC2,SFRP2,ANK2,RGCC,GAS2L1,IGF2BP1,TPX2,RACGAP1,UHRF1,CEP131,REEP4,PRR11,CLSPN,CDCA5,MYBL2,ADAM9,PBK,FAXDC2,NCAPG,SUV39H1,SVIL,BOP1,TIMELESS,KIF2C,H1-10,ADRM1,LMNB2,ORC1,PALM,TOP2A,RAVER1,CENPA,CENPE,CENPF,ORC6,ANLN,ASPM,HSPA1B,KIF23,CSNK2B,LSM14A,IL6ST,EME1,INCENP,DLGAP5,KIF4A,MARCKSL1,NUF2,PALMD,MELK,BCL2L12,KIF14,PRRC2A,BAG6,WDR62,KIFC1,KNL1,KPNA2,K…
Pubmed	11416179	All kinesin superfamily protein, KIF, genes in mouse and human.	Pubmed	1.481e-12	1.508e-07	5.201e-09	6.298e-08		12	35	KIF18A,KIF2C,CENPE,KIF23,KIF18B,KIF4A,KIF15,KIF14,KIF11,KIFC1,KIF22,KIF20A
Pubmed	28705898	Cellular heterogeneity in the ureteric progenitor niche and distinct profiles of branching morphogenesis in organ development.	Pubmed	1.952e-12	1.988e-07	6.628e-09	8.026e-08		19	119	MEST,SFRP2,DTL,TENM3,UHRF1,PBK,GFRA1,GJA1,NCAPG,BUB1,PSRC1,B4GALNT4,ROR2,DOK6,ACOT7,TTK,SERPINE2,PSMC3IP,MOXD1
Pubmed	15146197	Transcriptome characterization elucidates signaling networks that control human ES cell growth and differentiation.	Pubmed	2.523e-12	2.57e-07	8.29e-09	1.004e-07		63	1215	SPRY1,VGLL3,CHDH,LRRK2,EZH2,ARSI,FABP5,GREB1L,MEST,ZNF608,FEN1,SIPA1L2,CAVIN2,SFRP2,ANK2,GTSE1,C7orf50,CELF2,ASF1B,UHRF1,CDCA5,SPTB,UBE2S,PLEKHA7,PSRC1,NOVA1,B4GALNT4,PRICKLE1,UBE2C,DMKN,SAMD11,CTAGE8,SERPINE1,EXO1,PALM,SKA1,AURKB,CENPE,CKS1B,LRFN4,SERPINB9,RECQL4,NEURL1B,PKN3,COL4A1,COL4A2,LMCD1,CENPO,CRIP2,LYPD6B,RIPOR2,DAPK1,TRANK1,KCNG1,KIF14,KIT,CDCA4,DTYMK,AFF3,FANCI,SHCBP1,SNX18,NEIL3
Pubmed	26930384	Transcriptome of the inner circular smooth muscle of the developing mouse intestine: Evidence for regulation of visceral smooth muscle genes by the hedgehog target gene, cJun.	Pubmed	2.866e-12	2.919e-07	9.122e-09	1.105e-07		20	137	ACTC1,ACTG2,FBXO32,FOXF1,ADAM19,GAS1,SMOC2,SVIL,ITIH5,GREM2,RSPO3,THBS2,THBS4,ACOT7,CHRM2,CNN1,MYOCD,FOXP2,P3H2,LTBP1
Pubmed	20634891	Maternal genes and facial clefts in offspring: a comprehensive search for genetic associations in two population-based cleft studies from Scandinavia.	Pubmed	4.057e-12	4.132e-07	1.237e-08	1.498e-07		30	331	ABCA1,ADH1B,FGF7,FGF9,ALDH1A1,FST,FOXC2,MKX,GABRB3,GJA1,NOTCH3,ROR1,ROR2,TGFBR3,THRB,BHMT2,HAND2,DMGDH,WNT7B,OSR2,CYP1B1,IRF6,KCNJ2,DLX1,DLX2,KRT14,FOXP2,KRT18,DVL1,LIPC
Pubmed	19692168	Genetic susceptibility to distinct bladder cancer subphenotypes.	Pubmed	4.14e-12	4.217e-07	1.237e-08	1.498e-07		34	422	ABCA1,MAOA,FANCA,MEST,RAD54L,SELENOP,MSR1,AKR1C3,MYBL2,N4BP2L1,AURKA,CCNA2,ABCA6,ABCA5,TLR4,EXO1,CDC25A,CDC25C,CFH,PGR,CYP7B1,PLK1,EZR,POLD1,IGFBP3,IL6,IL6R,CYP1B1,MASP1,PTGS2,RAD51,LEP,LIG1,LIPC
Pubmed	19946888	Defining the membrane proteome of NK cells.	Pubmed	4.251e-12	4.329e-07	1.237e-08	1.498e-07		61	1168	PI4K2B,MAN1A1,RPS9,ACTC1,RPS18,MCM5,NDC80,FEN1,MKI67,GTSE1,ENPP4,CHTF18,PRR11,ACSL5,NCAPG,BST2,BUB1,TAP1,KIF2C,GPI,OAS2,NCAPH,PKMYT1,PAFAH1B3,APOL3,CDK1,CENPE,ORC6,NCAPH2,HMMR,PFKP,TTK,SERPINB9,RECQL4,EZR,POLD1,IL6ST,ERCC6L,KIF4A,NUF2,NCLN,MELK,ITGB2,BCL2L12,KIF15,KIF14,CD302,PRRC2A,BAG6,KIF11,KIFC1,KPNA2,DPP4,CEP55,LMNB1,PLXNC1,FANCI,SLC7A5,FLOT1,DDX39A,RPL10
Pubmed	26657772	The apical complex protein Pals1 is required to maintain cerebellar progenitor cells in a proliferative state.	Pubmed	6.464e-12	6.584e-07	1.829e-08	2.214e-07		12	39	MCM10,TUBB3,MKI67,BIRC5,MYBL2,PBK,AURKA,BUB1B,CDC20,DAB1,CDT1,E2F1
Pubmed	21900206	A directed protein interaction network for investigating intracellular signal transduction.	Pubmed	7.653e-12	7.794e-07	2.107e-08	2.551e-07		59	1123	CHDH,MCC,ACTC1,MCM5,SCAND1,EZH2,CCDC85A,MEST,TUBB3,NDC80,FEN1,MKI67,MZT2B,FHL1,FST,KNSTRN,APBA2,RNF126,PLK4,MYBL2,BEX1,NEK2,BOP1,PSRC1,NOTCH3,NOVA1,KIF2C,TCF19,STMN2,ZWINT,TK1,H2AX,PRKN,CLEC3B,CDC25A,TTK,UBE2D1,PLK1,CNTN1,COL4A2,CRIP2,EGFL6,MOXD1,CSNK2B,PHACTR3,CCDC69,MASP1,CDCA2,PTPRO,FAM83D,BAG6,RAC3,DVL1,CENPU,LIG1,EIF4EBP1,ROBO2,DDX39A,RPL10
Pubmed	26387737	Parkin Regulates Mitosis and Genomic Stability through Cdc20/Cdh1.	Pubmed	9.088e-12	9.256e-07	2.436e-08	2.949e-07		8	12	AURKA,NEK2,CCNB1,PRKN,CDC20,AURKB,PTTG1,PLK1
Pubmed	26238476	Spatiotemporal regulation of GLI target genes in the mammalian limb bud.	Pubmed	9.767e-12	9.947e-07	2.551e-08	3.088e-07		23	199	SVEP1,FOXF1,SFRP2,UBE2T,ZNF704,RSPO3,CLDN11,HOXD10,HOXD11,HAND2,SDK2,OSR2,ID3,XPNPEP2,CYYR1,TMEM30B,DCN,CD302,KIT,TMTC1,SHCBP1,LTBP1,LUM
Pubmed	23533145	In-depth proteomic analyses of exosomes isolated from expressed prostatic secretions in urine.	Pubmed	1.026e-11	1.045e-06	2.613e-08	3.163e-07		57	1070	MAN1A1,ACTC1,ACTG2,FABP5,TUBB3,H2AC6,SPON2,MIF,MME,ALDH1A1,SELENOP,FBLN5,TUBB,BCAS1,APOD,AKR1C3,MYO1D,ADAM9,CREG1,CYFIP1,SERPING1,C2,C3,GPI,THBS4,H2AX,CLEC3B,TNXB,CFH,CPNE8,SERPINF1,CHI3L1,ABCB4,SLC9A3R2,SERPINB9,BHMT2,HSPA1B,CNTN1,COL4A2,EZR,CPE,CPM,GNA14,JCHAIN,CSPG4,IL6ST,PROS1,PTGDS,RAB27B,RAC3,DPP4,KRT7,MAN1C1,STEAP4,SNX18,LUM,FLOT1
Pubmed	30635555	Single-cell transcriptomic analysis of mouse neocortical development.	Pubmed	1.085e-11	1.105e-06	2.696e-08	3.265e-07		21	164	MKI67,BCAS1,SLC1A3,SPAG5,GAS1,GATA2,NEK2,TCF19,PKMYT1,TK1,CDC25C,TOP2A,CDKN3,PENK,ASPM,PLK1,CTSS,DLX1,DLX2,FOXP2,MAF
Pubmed	18757743	Transcriptome-based systematic identification of extracellular matrix proteins.	Pubmed	1.176e-11	1.198e-06	2.852e-08	3.454e-07		15	74	FBLN5,SMOC2,TNFRSF11B,VIT,NTN1,COL4A1,COL4A2,COL4A4,COL7A1,EGFL6,DCN,OLFML2A,ECM2,LAMA4,EDIL3
Pubmed	15342556	Sequence comparison of human and mouse genes reveals a homologous block structure in the promoter regions.	Pubmed	1.222e-11	1.244e-06	2.873e-08	3.478e-07		64	1293	ADH1B,SCN2A,FEN1,FBLN5,CNKSR2,PLA2R1,IGF2BP1,UBE2T,CELF2,REEP4,POLQ,PLK4,EXPH5,PEG10,INPP4B,AURKA,GJA1,BUB1,C3,TIMELESS,PSRC1,CACNB4,TCF19,UBE2C,CCNA2,ORC1,THRB,DMKN,CD36,PALM,IRAK3,TNXB,AURKB,CFH,PENK,MOV10L1,CYP7B1,SAC3D1,DMGDH,SLC25A27,CENPO,ID3,XPNPEP2,JCHAIN,CSPG4,CADPS2,ESPL1,PRLR,CYP1B1,DAPK1,MAP3K7CL,MELK,LYPD1,PLSCR4,DPT,KRT19,DVL1,LAMA4,REV3L,SHCBP1,NIPAL2,NEIL3,TM4SF20,RCAN2
Pubmed	27114546	HIV-1 Vpr degrades the HLTF DNA translocase in T cells and macrophages.	Pubmed	1.241e-11	1.264e-06	2.873e-08	3.478e-07		11	32	MCM5,AURKA,KIF2C,CCNB1,TK1,AURKB,CENPF,ANLN,INCENP,KIFC1,KIF22
Pubmed	28675934	Characterization of the Extracellular Matrix of Normal and Diseased Tissues Using Proteomics.	Pubmed	1.939e-11	1.975e-06	4.389e-08	5.315e-07		19	135	FBLN5,SERPING1,COL6A6,ITIH5,THBS2,CLEC3B,TNXB,SERPINF1,COL4A1,COL4A2,COL7A1,COL5A3,PRELP,CSPG4,DCN,DPT,LAMA4,LTBP1,LUM
Pubmed	24667918	Differential effects of Tat proteins derived from HIV-1 subtypes B and recombinant CRF02_AG on human brain microvascular endothelial cells: implications for blood-brain barrier dysfunction.	Pubmed	2.258e-11	2.3e-06	5e-08	6.054e-07		17	105	ACTG2,ADH1B,FGF7,MMP12,PPARGC1A,SEL1L3,C3,ANGPTL1,CPM,MOXD1,MYOCD,CTSS,CYP1B1,KCNB1,DPP4,STEAP4,LY75
Pubmed	25750436	MASTL promotes cyclin B1 destruction by enforcing Cdc20-independent binding of cyclin B1 to the APC/C.	Pubmed	2.323e-11	2.365e-06	5.033e-08	6.094e-07		8	13	NEK2,BUB1B,CCNA2,CCNB1,CDK1,CDC20,PTTG1,ESPL1
Pubmed	18676680	Pathway-based evaluation of 380 candidate genes and lung cancer susceptibility suggests the importance of the cell cycle pathway.	Pubmed	2.868e-11	2.921e-06	6.085e-08	7.368e-07		31	381	ABCA1,MAOA,FANCA,MEST,RAD54L,SELENOP,MSR1,AKR1C3,MYBL2,AURKA,CCNA2,ABCA6,ABCA5,EXO1,CDC25A,CDC25C,CFH,PGR,CYP7B1,PLK1,EZR,POLD1,IGFBP3,IL6R,CYP1B1,MASP1,PTGS2,RAD51,LEP,LIG1,LIPC
Pubmed	19170196	Polymorphisms in innate immunity genes and lung cancer risk in Xuanwei, China.	Pubmed	3.274e-11	3.335e-06	6.806e-08	8.241e-07		31	383	ABCA1,MAOA,FANCA,MEST,RAD54L,SELENOP,MSR1,AKR1C3,MYBL2,AURKA,CCNA2,ABCA6,ABCA5,EXO1,CDC25A,CDC25C,CFH,PGR,CYP7B1,PLK1,EZR,POLD1,IGFBP3,IL6R,CYP1B1,MASP1,PTGS2,RAD51,LEP,LIG1,LIPC
Pubmed	15504738	Genes affecting the cell cycle, growth, maintenance, and drug sensitivity are preferentially regulated by anti-HER2 antibody through phosphatidylinositol 3-kinase-AKT signaling.	Pubmed	5.247e-11	5.344e-06	1.069e-07	1.294e-06		9	20	NDC80,FEN1,SPAG5,AURKA,BUB1B,UBE2C,ZWINT,TOP2A,CKS2
Pubmed	18195732	Cyclin B1 is localized to unattached kinetochores and contributes to efficient microtubule attachment and proper chromosome alignment during mitosis.	Pubmed	5.4e-11	5.5e-06	1.078e-07	1.306e-06		6	6	NDC80,CCNB1,CDK1,AURKB,CENPA,PLK1
Pubmed	19625176	PTEN identified as important risk factor of chronic obstructive pulmonary disease.	Pubmed	9.655e-11	9.833e-06	1.891e-07	2.29e-06		30	376	ABCA1,FANCA,MEST,RAD54L,SELENOP,MSR1,AKR1C3,MYBL2,AURKA,CCNA2,ABCA6,ABCA5,EXO1,CDC25A,CDC25C,CFH,PGR,CYP7B1,PLK1,EZR,POLD1,IGFBP3,IL6R,CYP1B1,MASP1,PTGS2,RAD51,LEP,LIG1,LIPC
Pubmed	19696745	MCM10 mediates RECQ4 association with MCM2-7 helicase complex during DNA replication.	Pubmed	1.122e-10	1.143e-05	2.156e-07	2.611e-06		8	15	MCM2,MCM5,MCM10,CDC45,GINS4,GINS2,TIMELESS,RECQL4
Pubmed	21308776	DLK1 is a novel regulator of bone mass that mediates estrogen deficiency-induced bone loss in mice.	Pubmed	1.327e-10	1.351e-05	2.502e-07	3.03e-06		17	117	TP53INP1,ADM,FMOD,MSR1,CREG1,PSRC1,CCNG1,ZMAT3,PLXDC2,CRIP2,PRELP,CTSS,ITGB2,PTX3,EDIL3,CEMIP,PLXNC1
Pubmed	16169070	A human protein-protein interaction network: a resource for annotating the proteome.	Pubmed	1.441e-10	1.468e-05	2.669e-07	3.232e-06		73	1675	HJURP,ACTC1,MCM2,EZH2,TUBB3,H2AC6,NDC80,SCN2A,MIF,FEN1,NBEA,APOD,SPAG5,PDPN,AKR1C3,RACGAP1,CDCA5,PBK,EPB41L3,NFATC2,SVIL,SEL1L3,SYT1,NOVA1,CACNB4,HSPB3,UBE2C,STMN2,TK1,PAFAH1B3,H2AX,PRKN,AURKB,CHN2,TRIP13,CKS2,SERPINB9,RECQL4,PLK1,HSPA1B,COL7A1,POLD1,FSD1,CPE,SLC40A1,CRIP1,EGFL6,IGFBP3,PHACTR3,CTSK,IL6,NDUFS7,PSG1,NUF2,DDX11,KCNA4,KIF15,TELO2,PTPRO,BAG6,WDR62,KIF22,RAD51,DPT,DVL1,LAMA4,LIG1,EIF4E…
Pubmed	8125298	Oligo-capping: a simple method to replace the cap structure of eukaryotic mRNAs with oligoribonucleotides.	Pubmed	1.507e-10	1.535e-05	2.742e-07	3.32e-06		79	1885	NUSAP1,CYBRD1,MAOA,TRAIP,AS3MT,MCM5,FABP5,TUBB3,TACC3,FHL1,BICC1,CCDC170,SELENOP,GTSE1,BIRC5,DEPDC1,BCAS1,ACKR4,GAS2L1,ASF1B,RACGAP1,GINS2,PRR11,ACSL5,MYBL2,GJA1,NEK2,IER3,BST2,SUV39H1,BUB1,C2,CASP1,ANGPTL1,TNFRSF11B,ZWINT,CCND2,TGFBR3,CCNB2,CDC20,CFH,PDK4,CHI3L1,PHLDA2,SERPINE2,RETREG1,PIMREG,CNN1,DEPTOR,ID3,SLC40A1,CRIP2,CYYR1,MAP2K6,IL6R,CCDC69,MXD3,DCHS2,NDUFS7,RASSF2,LRRC2,MELK,ITGB2,HERC6,F…
Pubmed	22516201	Atypical E2F repressors and activators coordinate placental development.	Pubmed	1.537e-10	1.565e-05	2.746e-07	3.325e-06		10	30	MCM5,MCM10,GINS2,CCNB1,CDC6,PFKP,ESPL1,EME1,EDIL3,E2F8
Pubmed	26972000	Substrate-Trapped Interactors of PHD3 and FIH Cluster in Distinct Signaling Pathways.	Pubmed	1.994e-10	2.031e-05	3.502e-07	4.241e-06		68	1517	VGLL3,HJURP,MCC,MCM5,CDC45,TUBB3,NDC80,GPC4,SIPA1L2,ANK2,GTSE1,TUBB,STIL,RNF126,SPC24,CHTF18,TPX2,RACGAP1,CLSPN,MYBL2,AURKA,NCAPG,BUB1B,MLLT11,NOTCH3,KIF2C,ADRM1,NCAPH,ZWINT,EXO1,CDK1,CDC6,CDC20,CDC25A,SKA1,AURKB,RAVER1,CENPF,PDLIM7,HMMR,TRIP13,TTK,RBM27,ASPM,PLK1,IQGAP3,POLD1,NT5DC2,CSNK2B,SLC25A10,NDUFS7,ERCC6L,DLGAP5,NUF2,TELO2,KIF14,FAM83D,BAG6,WDR62,KNL1,TROAP,DTYMK,CEP55,ATAD3A,FANCI,SLC7A5…
Pubmed	24301385	The APC/C cofactor Cdh1 prevents replicative stress and p53-dependent cell death in neural progenitors.	Pubmed	2.423e-10	2.468e-05	4.183e-07	5.065e-06		9	23	MBP,TUBB3,MKI67,TPX2,AURKA,CCNB1,H2AX,AURKB,EDIL3
Pubmed	22159717	The matrisome: in silico definition and in vivo characterization by proteomics of normal and tumor extracellular matrices.	Pubmed	2.784e-10	2.835e-05	4.726e-07	5.722e-06		19	157	FBLN5,ADAM19,SERPING1,ITIH5,THBS4,PLXDC2,NTN1,COL4A1,COL4A2,COL4A4,COL7A1,COL5A3,PRELP,CSPG4,DCN,DPT,LAMA4,LTBP1,LUM
Pubmed	16335952	Human plasma N-glycoproteome analysis by immunoaffinity subtraction, hydrazide chemistry, and mass spectrometry.	Pubmed	3.098e-10	3.155e-05	5.172e-07	6.263e-06		24	257	SELENOP,APOD,APOL1,SERPING1,C1S,C2,C3,PLXDC2,CNTN3,TNXB,CFH,SERPINF1,JAM2,CNTN1,IGFBP3,JCHAIN,CSPG4,IL6ST,PROS1,PTGDS,ITGB2,KIT,DPP4,LUM
Pubmed	27522463	Cryo-EM of Mitotic Checkpoint Complex-Bound APC/C Reveals Reciprocal and Conformational Regulation of Ubiquitin Ligation.	Pubmed	3.645e-10	3.712e-05	5.8e-07	7.023e-06		6	7	UBE2S,UBE2C,CCNA2,CCNB1,CDC20,PTTG1
Pubmed	20929775	Two histone marks establish the inner centromere and chromosome bi-orientation.	Pubmed	3.645e-10	3.712e-05	5.8e-07	7.023e-06		6	7	BIRC5,BUB1,AURKB,INCENP,CDCA8,HASPIN
Pubmed	20739936	Phosphorylation of the CPC by Cdk1 promotes chromosome bi-orientation.	Pubmed	3.645e-10	3.712e-05	5.8e-07	7.023e-06		6	7	SGO1,BIRC5,CDK1,AURKB,INCENP,CDCA8
Pubmed	25852190	Integrative analysis of kinase networks in TRAIL-induced apoptosis provides a source of potential targets for combination therapy.	Pubmed	4.553e-10	4.637e-05	7.135e-07	8.639e-06		30	401	ACTC1,NDC80,MT1E,ATP5F1D,MYO1D,AURKA,SVIL,BUB1,BUB1B,CCNA2,CCNB1,PKMYT1,CCNB2,H2AX,CDK1,CDC20,CDKN3,TTN,CKS1B,CKS2,PLK1,CSNK2B,SLC25A10,DAPK1,NUF2,KNL1,LMNB1,ATAD3A,SHCBP1,SLC7A5
Pubmed	27068509	Extracellular matrix remodelling in response to venous hypertension: proteomics of human varicose veins.	Pubmed	6.027e-10	6.138e-05	9.3e-07	1.126e-05		18	146	MCAM,MIF,FBLN5,FMOD,APOD,THBS2,CLEC3B,TNXB,COL4A1,COL4A2,PRELP,CSPG4,DCN,DPT,LAMA4,EDIL3,LTBP1,LUM
Pubmed	14718574	The human plasma proteome: a nonredundant list developed by combination of four separate sources.	Pubmed	7.272e-10	7.407e-05	1.105e-06	1.339e-05		19	166	AGL,SELENOP,APOD,APOL1,MT1X,SERPING1,CCNB2,SERPINE1,CLEC3B,COL4A1,IGFBP3,JCHAIN,CTSS,IL6,IL6R,IL6ST,PROS1,IL18,LUM
Pubmed	21832049	Interactions of pathological hallmark proteins: tubulin polymerization promoting protein/p25, beta-amyloid, and alpha-synuclein.	Pubmed	9.594e-10	9.772e-05	1.437e-06	1.74e-05		77	1891	NUSAP1,DRAM1,MAP2,TRAIP,RPS9,MCC,MCM2,RPS18,MCM5,MCM10,MEST,FEN1,MMP12,TUBB,C7orf50,VAT1L,SPC24,RAD51AP1,CELF2,PLPP3,CENPI,MSTN,IGSF10,AURKA,IFIH1,IER3,UBE2S,LNX1,PSRC1,NOVA1,KIF2C,TCF19,ADRM1,ROR1,OAS2,NAALADL2,ZWINT,CCNG1,ZMAT3,DMKN,TK1,CD36,SERPINB2,CLEC3B,CDC20,CDC25A,AURKB,CDKN2D,KLF8,PDE1A,ORC6,CGB3,TTK,HAUS8,UGCG,BHMT2,RETREG1,PIMREG,PLK1,HOMER2,DEPTOR,LMCD1,CRIP2,CDCA3,EME1,DLGAP5,DAB1,KI…
Pubmed	24613305	Proximity interactions among centrosome components identify regulators of centriole duplication.	Pubmed	1.181e-09	0.0001203	1.719e-06	2.081e-05		15	101	GTSE1,STIL,SPAG5,CEP131,PLK4,AURKA,ZWINT,CCNB2,CDK1,TTK,HAUS8,PLK1,KIF14,CEP55,SKA3
Pubmed	20551380	Proteomics characterization of extracellular space components in the human aorta.	Pubmed	1.181e-09	0.0001203	1.719e-06	2.081e-05		15	101	FBLN5,FMOD,APOD,CPXM2,CLEC3B,TNXB,SERPINF1,COL4A2,LMCD1,CRIP2,PRELP,DCN,DPT,LTBP1,LUM
Pubmed	15226314	Human claspin is a ring-shaped DNA-binding protein with high affinity to branched DNA structures.	Pubmed	1.23e-09	0.0001253	1.764e-06	2.137e-05		8	19	MCM2,MCM5,MCM10,CDC45,CLSPN,ORC1,CDC6,ORC6
Pubmed	19283064	Sequential assembly of centromeric proteins in male mouse meiosis.	Pubmed	1.434e-09	0.000146	2e-06	2.422e-05		6	8	BUB1B,KIF2C,AURKB,CENPE,INCENP,CDCA8
Pubmed	20080579	UBE2S drives elongation of K11-linked ubiquitin chains by the anaphase-promoting complex.	Pubmed	1.434e-09	0.000146	2e-06	2.422e-05		6	8	UBE2S,UBE2C,CCNB1,CDC20,PTTG1,UBE2D1
Pubmed	20562862	A mouse knockout library for secreted and transmembrane proteins.	Pubmed	1.822e-09	0.0001856	2.508e-06	3.036e-05		29	400	FSTL3,STK32B,GASK1B,GPC4,LRIG3,PDGFD,DKK2,ACSL5,CADM3,SLC39A8,OLFML1,LNX1,CPXM2,TMEM119,ANGPTL1,ITIH5,PLXDC2,DMKN,TLR3,FIBCD1,VIT,EGFL6,STEAP2,LYPD1,ENPP5,MUC16,LRRN4CL,SLC7A5,TM4SF20
Pubmed	20453000	A Large-scale genetic association study of esophageal adenocarcinoma risk.	Pubmed	1.851e-09	0.0001885	2.513e-06	3.043e-05		27	351	CYP39A1,FANCA,IL17RB,BIRC5,AKR1C3,ABCC3,AURKA,PPARGC1A,BUB1B,CCNA2,CCNB1,EXO1,CDC25A,CDC25C,PGR,ABCB4,IGFBP3,IL6,IL6R,CYP1B1,PTGIS,PTGS2,BAG6,RAD51,REV3L,LEP,LIG1
Pubmed	19738611	Cell cycle genes and ovarian cancer susceptibility: a tagSNP analysis.	Pubmed	2.777e-09	0.0002829	3.56e-06	4.31e-05		10	39	CCNA2,CCNB1,CCND2,CCNG1,CCNB2,CDC20,CDC25A,CDKN2D,PLK1,E2F1
Pubmed	15989971	Mutual inhibition of separase and Cdk1 by two-step complex formation.	Pubmed	2.796e-09	0.0002848	3.56e-06	4.31e-05		5	5	CCNB1,CDK1,PTTG1,CKS2,ESPL1
Pubmed	18773538	Aurora kinase-A regulates kinetochore/chromatin associated microtubule assembly in human cells.	Pubmed	2.796e-09	0.0002848	3.56e-06	4.31e-05		5	5	TPX2,AURKA,AURKB,PLK1,INCENP
Pubmed	19820702	UBE2S elongates ubiquitin chains on APC/C substrates to promote mitotic exit.	Pubmed	2.796e-09	0.0002848	3.56e-06	4.31e-05		5	5	BUB1B,UBE2S,UBE2C,CCNB1,CDC20
Pubmed	20430883	Regulation of aurora B kinase by the lipid raft protein flotillin-1.	Pubmed	2.796e-09	0.0002848	3.56e-06	4.31e-05		5	5	BIRC5,AURKB,INCENP,CDCA8,FLOT1
Pubmed	27609421	TNIP2 is a Hub Protein in the NF-?B Network with Both Protein and RNA Mediated Interactions.	Pubmed	2.872e-09	0.0002925	3.611e-06	4.372e-05		47	922	MCM2,MCM10,EZH2,TUBB3,MIF,GPC4,KNSTRN,TUBB,APBA2,IGF2BP1,MT2A,CEP131,GAS1,GATA2,EPB41L3,AURKA,SULF2,GLRB,GPI,ADRM1,NCAPH,CCNB1,CDK1,CDC20,SKA1,AURKB,CPNE8,SERPINE2,HOXD11,IQGAP3,ID3,CSNK2B,DAPK1,MARCKSL1,BCL2L12,PRRC2A,BAG6,KPNA2,KRT14,KRT19,KRT34,REV3L,CDCA8,KIF20A,LMNB1,ATAD3A,FLOT1
Pubmed	23431145	The protomap is propagated to cortical plate neurons through an Eomes-dependent intermediate map.	Pubmed	3.041e-09	0.0003098	3.777e-06	4.574e-05		14	92	MEST,RGCC,TENM3,DNER,DIPK2A,CDH8,VIT,ZNF521,MAP2K6,TSHZ2,PTPRO,KCNQ3,CEMIP,ROBO2
Pubmed	20231385	Inner centromere formation requires hMis14, a trident kinetochore protein that specifically recruits HP1 to human chromosomes.	Pubmed	3.112e-09	0.0003169	3.818e-06	4.623e-05		7	14	SGO1,NDC80,BUB1,BUB1B,ZWINT,AURKB,KNL1
Pubmed	15232106	Self-assembling protein microarrays.	Pubmed	3.756e-09	0.0003825	4.554e-06	5.514e-05		9	30	MCM2,MCM5,MCM10,CDC45,ORC1,CCNB2,CDC6,ORC6,CDT1
Pubmed	19334288	Three-dimensional visualization of testis cord morphogenesis, a novel tubulogenic mechanism in development.	Pubmed	4.138e-09	0.0004215	4.952e-06	5.996e-05		19	184	TUBB,ADAM19,SMOC2,STC1,GJA1,ADAMTS5,PRC1,ITIH5,PHLDA2,COL4A2,LMCD1,WNT7B,NUF2,DCN,PID1,KPNA2,FOXP2,AFF3,LTBP1
Pubmed	23288039	Mechanisms controlling the temporal degradation of Nek2A and Kif18A by the APC/C-Cdc20 complex.	Pubmed	4.23e-09	0.0004308	4.952e-06	5.996e-05		6	9	KIF18A,NEK2,UBE2S,UBE2C,CCNB1,CDC20
Pubmed	18471975	Cdc20 and Cks direct the spindle checkpoint-independent destruction of cyclin A.	Pubmed	4.23e-09	0.0004308	4.952e-06	5.996e-05		6	9	CCNA2,CCNB1,CDK1,CDC20,CKS1B,CKS2
Pubmed	22560297	Congenital asplenia in mice and humans with mutations in a Pbx/Nkx2-5/p15 module.	Pubmed	4.406e-09	0.0004488	5.1e-06	6.175e-05		18	165	MCM2,ACVR2A,MKI67,NEK2,CCNA2,CCNB1,CCNF,TGFBR3,CCNB2,SERPINE1,CDC25A,CKS1B,IGFBP3,IL6,DLX2,RAD51,E2F1,LTBP1
Pubmed	15707391	DNA-dependent phosphorylation of Chk1 and Claspin in a human cell-free system.	Pubmed	4.942e-09	0.0005034	5.606e-06	6.789e-05		8	22	MCM2,MCM5,MCM10,CDC45,CLSPN,ORC1,CDC6,ORC6
Pubmed	20673868	A genetic association study of maternal and fetal candidate genes that predispose to preterm prelabor rupture of membranes (PROM).	Pubmed	4.954e-09	0.0005046	5.606e-06	6.789e-05		19	186	MIF,MMP12,TAP1,THBS4,TLR3,TLR4,SERPINE1,TNR,COL4A1,COL4A2,COL4A4,IL6,IL6R,PROS1,IL13RA2,IL18,PTGS2,LEP,LIPC
Pubmed	20452482	Identification of fetal and maternal single nucleotide polymorphisms in candidate genes that predispose to spontaneous preterm labor with intact membranes.	Pubmed	5.416e-09	0.0005516	6.061e-06	7.339e-05		19	187	MIF,MMP12,TAP1,THBS4,TLR3,TLR4,SERPINE1,TNR,COL4A1,COL4A2,COL4A4,IL6,IL6R,PROS1,IL13RA2,IL18,PTGS2,LEP,LIPC
Pubmed	24478334	Deletion of yes-associated protein (YAP) specifically in cardiac and vascular smooth muscle cells reveals a crucial role for YAP in mouse cardiovascular development.	Pubmed	7.449e-09	0.0007586	8.246e-06	9.985e-05		8	23	MKI67,FOXM1,AURKA,CDK1,CDC20,AURKB,CNN1,MYOCD
Pubmed	25037231	Extracellular matrix signatures of human primary metastatic colon cancers and their metastases to liver.	Pubmed	8.936e-09	0.0009101	9.786e-06	0.0001185		17	153	FBLN5,SERPING1,COL6A6,ITIH5,TNXB,COL4A1,COL4A2,COL4A4,COL7A1,PRELP,CTSS,DCN,DPT,LAMA4,LGALS9,LTBP1,LUM
Pubmed	11095689	The human homolog of Saccharomyces cerevisiae Mcm10 interacts with replication factors and dissociates from nuclease-resistant nuclear structures in G(2) phase.	Pubmed	1.003e-08	0.001021	1.086e-05	0.0001315		7	16	MCM2,MCM5,MCM10,ORC1,CDC6,ORC6,CDT1
Pubmed	29973362	Cezanne/OTUD7B is a cell cycle-regulated deubiquitinase that antagonizes the degradation of APC/C substrates.	Pubmed	1.04e-08	0.001059	1.087e-05	0.0001316		6	10	FOXM1,AURKA,UBE2C,CCNB1,CDC20,PTTG1
Pubmed	22371557	Aurora B controls kinetochore-microtubule attachments by inhibiting Ska complex-KMN network interaction.	Pubmed	1.04e-08	0.001059	1.087e-05	0.0001316		6	10	SPC25,NDC80,SPC24,SKA1,AURKB,SKA3
Pubmed	15371340	A conserved protein network controls assembly of the outer kinetochore and its ability to sustain tension.	Pubmed	1.04e-08	0.001059	1.087e-05	0.0001316		6	10	SPC25,NDC80,SPC24,ZWINT,NUF2,KNL1
Pubmed	23376485	Proteomic analysis of podocyte exosome-enriched fraction from normal human urine.	Pubmed	1.046e-08	0.001065	1.087e-05	0.0001316		70	1744	ABAT,MAN1A1,RPS9,RPS18,FABP5,MIF,GPC4,FGF9,MME,ALDH1A1,FBLN5,APOD,PLA2R1,PLPP3,PDGFD,ASPA,AKR1C3,LYNX1,MYO1D,CREG1,CCN5,GJA1,BST2,SERPING1,C1S,C3,SDK1,GPI,TGFBR3,CLDN11,THRB,PLXDC2,DMKN,PAFAH1B3,CLEC3B,TNXB,SERPINF1,CHI3L1,SLC9A3R2,CNTN1,COL4A2,EZR,MXRA5,RRM2B,COL5A3,CPE,XPNPEP2,CPM,IGFBP3,JCHAIN,CSPG4,EPDR1,IL6ST,IL18,PSG4,PTGDS,ITGB8,PTPRO,RAB27B,KNL1,PLSCR4,DPP4,DPT,RARRES2,KRT34,LGALS9,SNX18,…
Pubmed	12791985	Sensing DNA damage through ATRIP recognition of RPA-ssDNA complexes.	Pubmed	1.284e-08	0.001308	1.321e-05	0.00016		9	34	MCM2,MCM5,MCM10,CDC45,CLSPN,ORC1,CDC6,CDC25A,CDC25C
Pubmed	19074885	Genetic variants in apoptosis and immunoregulation-related genes are associated with risk of chronic lymphocytic leukemia.	Pubmed	1.602e-08	0.001632	1.526e-05	0.0001848		18	179	MCM5,EZH2,CDC45,BIRC5,BUB1B,CASP1,EXO1,CDC6,CDC25C,TOP2A,AURKB,NLRP13,IL6,IL6ST,CYP1B1,IL18,RAD51,REV3L
Pubmed	16760428	Phosphorylation- and polo-box-dependent binding of Plk1 to Bub1 is required for the kinetochore localization of Plk1.	Pubmed	1.618e-08	0.001648	1.526e-05	0.0001848		5	6	BUB1,BUB1B,CDK1,PLK1,INCENP
Pubmed	19117984	Functional interaction between BubR1 and securin in an anaphase-promoting complex/cyclosomeCdc20-independent manner.	Pubmed	1.618e-08	0.001648	1.526e-05	0.0001848		5	6	AURKA,BUB1B,CDC20,PTTG1,ESPL1
Pubmed	16431929	KIF14 and citron kinase act together to promote efficient cytokinesis.	Pubmed	1.618e-08	0.001648	1.526e-05	0.0001848		5	6	PRC1,KIF23,KIF4A,KIF14,KIF20A
Pubmed	22581055	Recruitment of the human Cdt1 replication licensing protein by the loop domain of Hec1 is required for stable kinetochore-microtubule attachment.	Pubmed	1.618e-08	0.001648	1.526e-05	0.0001848		5	6	NDC80,CDC6,ORC6,NUF2,CDT1
Pubmed	19008095	Single nucleotide polymorphisms in chromosomal instability genes and risk and clinical outcome of breast cancer: a Swedish prospective case-control study.	Pubmed	1.618e-08	0.001648	1.526e-05	0.0001848		5	6	NEK2,ZWINT,PTTG1,CENPF,ESPL1
Pubmed	19465021	A nucleolar protein RRS1 contributes to chromosome congression.	Pubmed	1.618e-08	0.001648	1.526e-05	0.0001848		5	6	SGO1,BUB1,BUB1B,AURKB,CENPE
Pubmed	19357306	A single amino acid change converts Aurora-A into Aurora-B-like kinase in terms of partner specificity and cellular function.	Pubmed	1.618e-08	0.001648	1.526e-05	0.0001848		5	6	BIRC5,TPX2,AURKA,AURKB,INCENP
Pubmed	11084331	Survivin and the inner centromere protein INCENP show similar cell-cycle localization and gene knockout phenotype.	Pubmed	1.618e-08	0.001648	1.526e-05	0.0001848		5	6	BIRC5,CENPA,CENPE,CENPF,INCENP
Pubmed	20237496	New genetic associations detected in a host response study to hepatitis B vaccine.	Pubmed	2.099e-08	0.002138	1.961e-05	0.0002374		42	825	CHDH,F2R,MIF,IL17RB,SELENOP,CADM3,LRRC32,DNER,MSTN,STAT4,NFATC2,BST2,SERPING1,C3,PSRC1,GPI,GPR37,TNFRSF11B,GSTM5,TLR3,TLR4,APOL3,FIBCD1,IRAK3,CFH,PDGFRL,TNFSF4,COL4A4,C1QL2,JCHAIN,IL6R,IL6ST,IL13RA2,IL18,ITGB2,ITGB8,CD302,RAB27B,CLEC2B,FOXP2,HASPIN,LY75
Pubmed	10766737	Analysis of promoter binding by the E2F and pRB families in vivo: distinct E2F proteins mediate activation and repression.	Pubmed	2.25e-08	0.002292	2.065e-05	0.00025		6	11	MYBL2,CCNA2,CDK1,CDC6,CDC25A,E2F1
Pubmed	21425081	Gene expression profiling identifies eleven DNA repair genes down-regulated during mouse neural crest cell migration.	Pubmed	2.25e-08	0.002292	2.065e-05	0.00025		6	11	UHRF1,CLSPN,EXO1,EME1,ERCC6L,CDT1
Pubmed	28071719	Quantitative proteomic profiling of the extracellular matrix of pancreatic islets during the angiogenic switch and insulinoma progression.	Pubmed	2.688e-08	0.002737	2.43e-05	0.0002942		16	145	GPC4,FBLN5,COL6A6,TNXB,COL4A1,COL4A2,COL4A4,COL7A1,COL5A3,PRELP,DCN,DPT,LAMA4,LGALS9,LTBP1,LUM
Pubmed	12045100	DNA replication in eukaryotic cells.	Pubmed	2.696e-08	0.002746	2.43e-05	0.0002942		7	18	MCM2,MCM5,MCM10,ORC1,CDC6,ORC6,CDT1
Pubmed	22261194	Proteomics analysis of cardiac extracellular matrix remodeling in a porcine model of ischemia/reperfusion injury.	Pubmed	4.066e-08	0.004141	3.632e-05	0.0004398		11	64	CLEC3B,TNXB,COL4A1,COL4A2,COL7A1,PRELP,DCN,CDON,DPT,LAMA4,LUM
Pubmed	15817462	The forkhead box m1 transcription factor is essential for embryonic development of pulmonary vasculature.	Pubmed	4.197e-08	0.004275	3.717e-05	0.0004501		7	19	FOXF1,FOXM1,AURKB,PLK1,CNN1,WNT7B,LAMA4
Pubmed	20309963	Novel interactors and a role for supervillin in early cytokinesis.	Pubmed	4.333e-08	0.004413	3.804e-05	0.0004606		8	28	SVIL,BUB1,LMNB2,CENPF,HMMR,KIF14,KIF22,KRT18
Pubmed	21700221	Regulation of ubiquitin chain initiation to control the timing of substrate degradation.	Pubmed	4.426e-08	0.004508	3.853e-05	0.0004666		6	12	UBE2S,UBE2C,CCNA2,CCNB1,PTTG1,PLK1
Pubmed	19578796	Association of genetic variants with chronic kidney disease in individuals with different lipid profiles.	Pubmed	5.251e-08	0.005348	4.528e-05	0.0005483		16	152	ABCA1,MMP12,MTFP1,PPARGC1A,THBS2,THBS4,CD36,TLR4,SERPINE1,TNFSF4,IL6,PTGDS,ITGB2,PTGIS,PTGS2,LIPC
Pubmed	29467282	Proteomic profiling of VCP substrates links VCP to K6-linked ubiquitylation and c-Myc function.	Pubmed	5.291e-08	0.005388	4.528e-05	0.0005483		57	1353	RPS9,MCM2,RPS18,MCM5,MCM10,RRM2,FABP5,CDC45,TUBB3,MIF,FEN1,MKI67,TUBB,CHTF18,RACGAP1,PRR11,EPB41L3,NCAPG,CYFIP1,BOP1,KIF2C,GPI,H1-10,LMNB2,NCAPH,ORC1,TK1,CDK1,CDC20,TOP2A,PDLIM7,ACOT7,PFKP,TRIP13,ANLN,RECQL4,ASPM,PLK1,KIF23,POLD1,CSNK2B,KIF18B,IL18,INCENP,DLGAP5,KIF4A,MELK,CDCA2,BAG6,KIF11,KRT18,KIF20A,LMNB1,ATAD3A,FANCI,SHCBP1,DDX39A
Pubmed	12188893	Drug target discovery by gene expression analysis: cell cycle genes.	Pubmed	5.572e-08	0.005675	4.652e-05	0.0005633		5	7	CDCA5,CDCA3,CDCA2,CDCA4,CDCA8
Pubmed	20733051	How cyclin A destruction escapes the spindle assembly checkpoint.	Pubmed	5.572e-08	0.005675	4.652e-05	0.0005633		5	7	BUB1B,CCNA2,CCNB1,CDC20,CKS1B
Pubmed	7624053	Expression of Rb, E2F1, cdc2, and D, and B cyclins in developing spinal cord.	Pubmed	5.572e-08	0.005675	4.652e-05	0.0005633		5	7	CCNB1,CCND2,CCNB2,CDK1,E2F1
Pubmed	12975309	The secreted protein discovery initiative (SPDI), a large-scale effort to identify novel human secreted and transmembrane proteins: a bioinformatics assessment.	Pubmed	6.193e-08	0.006308	5.128e-05	0.000621		46	987	GLDN,FSTL3,STK32B,GASK1B,CDC45,SPON2,GPC4,GPNMB,IL17RB,FBLN5,SFRP2,DBF4B,LRIG3,PDGFD,LYNX1,DKK2,ACSL5,CADM3,DNER,IL20RB,CREG1,CCN5,SULF2,OLFML1,LNX1,CLEC2A,CPXM2,TMEM119,ITIH5,PLXDC2,DMKN,FIBCD1,VIT,JAM2,SLC25A27,ADAMTS4,EGFL6,MOXD1,FAM20A,STEAP2,OLFML2A,LYPD1,ENPP5,SEMA3D,LRRN4CL,TM4SF20
Pubmed	19834535	Sequential use of transcriptional profiling, expression quantitative trait mapping, and gene association implicates MMP20 in human kidney aging.	Pubmed	6.818e-08	0.006944	5.6e-05	0.0006781		13	99	RPS9,RPS18,ADRA2A,GPNMB,GLRB,C3,CCN3,PRICKLE1,ADAMTS5,THBS4,LACC1,DCN,PTPRO
Pubmed	15531365	The mouse Forkhead Box m1 transcription factor is essential for hepatoblast mitosis and development of intrahepatic bile ducts and vessels during liver morphogenesis.	Pubmed	8.085e-08	0.008234	6.587e-05	0.0007976		6	13	FOXM1,CCNA2,CCNB1,CDK1,AURKB,PLK1
Pubmed	24104479	A negative genetic interaction map in isogenic cancer cell lines reveals cancer cell vulnerabilities.	Pubmed	1.005e-07	0.01023	8.12e-05	0.0009832		17	180	MBP,FANCD2,STIL,PLPP3,IFIH1,SUV39H1,SVIL,TIMELESS,DIRAS3,PKMYT1,TBC1D8,PTTG1,UBE2D1,EZR,CSNK2B,RASSF2,RAD51
Pubmed	30639242	The Functional Proximal Proteome of Oncogenic Ras Includes mTORC2.	Pubmed	1.136e-07	0.01157	9.109e-05	0.001103		32	569	MBP,MCAM,ANK2,SLC1A3,PLPP3,DEPDC1B,ABCC3,EXPH5,ADAM9,PLEKHA7,ROR1,PALM,CPNE8,TTN,PLXNA1,IGSF3,USP53,DEPTOR,CSPG4,IL6ST,IPMK,CDCA3,ERCC6L,DAPK1,MARCKSL1,MTMR10,RAB27B,PLSCR4,DTNA,PLXNC1,SLC7A5,FLOT1
Pubmed	23251661	Novel genetic loci identified for the pathophysiology of childhood obesity in the Hispanic population.	Pubmed	1.199e-07	0.01221	9.539e-05	0.001155		40	815	VGLL3,LRRK2,SEMA3A,BICC1,FMOD,SAMD5,ACKR4,CELF2,HECW1,SPTB,CCN5,SERPING1,SYT1,SDK1,TBX5,NAALADL2,TAFA2,CCND2,DDIAS,THBS2,TLR4,CHN2,MOV10L1,PKN3,COL4A1,POLD1,MOXD1,IPMK,CCDC69,MXD3,TMEM30B,DCHS2,ARHGAP11A,KCNB1,KCNJ2,MAFB,ARMC4,LIPC,LRATD2,ARHGAP28
Pubmed	24453338	A novel function for Foxm1 in interkinetic nuclear migration in the developing telencephalon and anxiety-related behavior.	Pubmed	1.35e-07	0.01375	9.67e-05	0.001171		7	22	MKI67,FOXM1,AURKA,CCNA2,CCNB1,AURKB,FOXP2
Pubmed	28923932	Cell cycle-targeting microRNAs promote differentiation by enforcing cell-cycle exit.	Pubmed	1.35e-07	0.01375	9.67e-05	0.001171		7	22	MKI67,AURKA,CCNA2,CCNB1,CCNB2,CDK1,CDC25A
Pubmed	16516881	Molecular mapping of developing dorsal horn-enriched genes by microarray and dorsal/ventral subtractive screening.	Pubmed	1.369e-07	0.01394	9.67e-05	0.001171		8	32	SATB1,CELF2,C11orf87,IGSF3,TSHZ2,KIT,ROBO2,MAF
Pubmed	19948975	Integrative predictive model of coronary artery calcification in atherosclerosis.	Pubmed	1.424e-07	0.0145	9.67e-05	0.001171		19	229	ABCA1,ADH1B,MME,FOXO1,FBLN5,PPARGC1A,C2,C3,CD36,TLR4,SERPINE1,CFH,BHMT2,COL4A1,ID3,IGFBP3,IL6,PTGS2,KCNK2
Pubmed	29688375	CITGeneDB: a comprehensive database of human and mouse genes enhancing or suppressing cold-induced thermogenesis validated by perturbation experiments in mice.	Pubmed	1.43e-07	0.01456	9.67e-05	0.001171		15	143	FABP5,ARRDC3,FOXC2,GJA1,PPARGC1A,NOVA1,ADAMTS5,CD36,TLR4,HOXC10,MAP2K6,PRLR,IL18,LAMA4,LEP
Pubmed	21051298	Spatio-temporal composition of the mitotic Chromosomal Passenger Complex detected using in situ proximity ligation assay.	Pubmed	1.446e-07	0.01473	9.67e-05	0.001171		4	4	BIRC5,AURKB,INCENP,CDCA8
Pubmed	17681274	Cell death in leukemia: passenger protein regulation by topoisomerase inhibitors.	Pubmed	1.446e-07	0.01473	9.67e-05	0.001171		4	4	BIRC5,CDK1,AURKB,INCENP
Pubmed	19503101	BubR1 localizes to centrosomes and suppresses centrosome amplification via regulating Plk1 activity in interphase cells.	Pubmed	1.446e-07	0.01473	9.67e-05	0.001171		4	4	TUBB,BUB1B,CDC25C,PLK1
Pubmed	17956729	Structure of a Survivin-Borealin-INCENP core complex reveals how chromosomal passengers travel together.	Pubmed	1.446e-07	0.01473	9.67e-05	0.001171		4	4	BIRC5,AURKB,INCENP,CDCA8
Pubmed	17617734	Shugoshin 1 plays a central role in kinetochore assembly and is required for kinetochore targeting of Plk1.	Pubmed	1.446e-07	0.01473	9.67e-05	0.001171		4	4	SGO1,BUB1,AURKB,PLK1
Pubmed	16239925	Survivin mediates targeting of the chromosomal passenger complex to the centromere and midbody.	Pubmed	1.446e-07	0.01473	9.67e-05	0.001171		4	4	BIRC5,AURKB,INCENP,CDCA8
Pubmed	15297875	Essential roles of KIF4 and its binding partner PRC1 in organized central spindle midzone formation.	Pubmed	1.446e-07	0.01473	9.67e-05	0.001171		4	4	PRC1,CENPE,KIF23,KIF4A
Pubmed	31278532	CDC20 and its downstream genes: potential prognosis factors of osteosarcoma.	Pubmed	1.446e-07	0.01473	9.67e-05	0.001171		4	4	CCNA2,CCNB2,CDC20,PTTG1
Pubmed	21116854	Comparison of gene expression profiles reveals aberrant expression of FOXO1, Aurora A/B and EZH2 in lesional psoriatic skins.	Pubmed	1.446e-07	0.01473	9.67e-05	0.001171		4	4	EZH2,FOXO1,AURKA,AURKB
Pubmed	30765611	Overexpression of BUB1B, CCNA2, CDC20, and CDK1 in tumor tissues predicts poor survival in pancreatic ductal adenocarcinoma.	Pubmed	1.446e-07	0.01473	9.67e-05	0.001171		4	4	BUB1B,CCNA2,CDK1,CDC20
Pubmed	12472176	Effect of IL-18 on the release of IL-6 and its soluble receptors: sIL-6Ralpha and sgp130 by human neutrophils.	Pubmed	1.446e-07	0.01473	9.67e-05	0.001171		4	4	IL6,IL6R,IL6ST,IL18
Pubmed	15961401	Architecture of the human ndc80-hec1 complex, a critical constituent of the outer kinetochore.	Pubmed	1.446e-07	0.01473	9.67e-05	0.001171		4	4	SPC25,NDC80,SPC24,NUF2
Pubmed	14699129	Identification of two novel components of the human NDC80 kinetochore complex.	Pubmed	1.446e-07	0.01473	9.67e-05	0.001171		4	4	SPC25,NDC80,SPC24,NUF2
Pubmed	19951914	INCENP-aurora B interactions modulate kinase activity and chromosome passenger complex localization.	Pubmed	1.446e-07	0.01473	9.67e-05	0.001171		4	4	BIRC5,AURKB,INCENP,CDCA8
Pubmed	18243099	Mps1 phosphorylates Borealin to control Aurora B activity and chromosome alignment.	Pubmed	1.446e-07	0.01473	9.67e-05	0.001171		4	4	BIRC5,AURKB,TTK,CDCA8
Pubmed	16571674	Centromere targeting of the chromosomal passenger complex requires a ternary subcomplex of Borealin, Survivin, and the N-terminal domain of INCENP.	Pubmed	1.446e-07	0.01473	9.67e-05	0.001171		4	4	BIRC5,AURKB,INCENP,CDCA8
Pubmed	21041660	Cell division cycle 6, a mitotic substrate of polo-like kinase 1, regulates chromosomal segregation mediated by cyclin-dependent kinase 1 and separase.	Pubmed	1.446e-07	0.01473	9.67e-05	0.001171		4	4	CDK1,CDC6,PLK1,ESPL1
Pubmed	19877281	Brn3a regulates the transition from neurogenesis to terminal differentiation and represses non-neural gene expression in the trigeminal ganglion.	Pubmed	1.459e-07	0.01486	9.67e-05	0.001171		9	44	FOXF1,RASA4B,CCNB1,CCND2,TK1,CDC20,LMCD1,PRLR,MAF
Pubmed	14602875	Identification of the substrates and interaction proteins of aurora kinases from a protein-protein interaction model.	Pubmed	1.462e-07	0.01489	9.67e-05	0.001171		5	8	NDC80,TACC3,AURKA,AURKB,NUF2
Pubmed	9371520	The role of Cdc2 feedback loop control in the DNA damage checkpoint in mammalian cells.	Pubmed	1.462e-07	0.01489	9.67e-05	0.001171		5	8	CCNA2,CCNB1,CDK1,CDC25C,PLK1
Pubmed	17360335	Inhibitory factors associated with anaphase-promoting complex/cylosome in mitotic checkpoint.	Pubmed	1.462e-07	0.01489	9.67e-05	0.001171		5	8	BUB1B,UBE2C,CCNB1,CDC20,PTTG1
Pubmed	30561431	A protein-protein interaction map of the TNF-induced NF-?B signal transduction pathway.	Pubmed	1.503e-07	0.01531	9.878e-05	0.001196		22	302	PDPN,TENM3,CEP131,DIPK2A,NEK2,SULF2,KIF2C,CDC6,SKA1,TEDC1,IQGAP3,SDK2,MOXD1,JCHAIN,TELO2,KIF14,PRRC2A,TROAP,DTNA,LAMA4,SAPCD2,ROBO2
Pubmed	11044609	Large-scale screen for genes controlling mammalian embryogenesis, using high-throughput gene expression analysis in mouse embryos.	Pubmed	1.568e-07	0.01597	0.0001023	0.001239		15	144	MEST,FMOD,EMB,STC1,IER3,CACNA1G,CCND2,TTN,HOXD10,CNN1,WNT7B,ID3,CYP1B1,PTGIS,KRT18
Pubmed	24711643	Identifying biological pathways that underlie primordial short stature using network analysis.	Pubmed	1.781e-07	0.01814	0.0001155	0.001399		46	1024	RPS9,ACTC1,MCM2,RPS18,MCM5,MIF,MKI67,GTSE1,IGF2BP1,RACGAP1,UHRF1,CEP131,MYO1D,SVIL,BOP1,TAP1,GPI,H1-10,LMNB2,PAFAH1B3,CKAP2L,CDK1,TOP2A,AURKB,CPNE8,CENPF,PDLIM7,PFKP,TRIP13,TTN,EZR,CSNK2B,NCLN,KIF14,BAG6,KIFC1,KIF22,KPNA2,KRT14,KRT18,EDIL3,CDCA8,LMNB1,ATAD3A,FLOT1,RPL10
Pubmed	23383108	Modulation of cytokine release and gene expression by the immunosuppressive domain of gp41 of HIV-1.	Pubmed	1.934e-07	0.0197	0.0001247	0.00151		13	108	ALDH1A1,GPNMB,MMP12,SELENOP,DNER,SERPING1,CD36,IL6,PTGFRN,PTGS2,CD302,TFPI2,TM4SF1
Pubmed	19386638	Dlx1&2 and Mash1 transcription factors control MGE and CGE patterning and differentiation through parallel and overlapping pathways.	Pubmed	2.001e-07	0.02038	0.0001282	0.001552		14	127	SEMA3A,ADAMTS5,CCND2,CDH8,PENK,ZNF521,TSHZ2,ACKR3,MAFB,DLX1,DLX2,FOXP2,ROBO2,MAF
Pubmed	25921289	Temporal proteomics of NGF-TrkA signaling identifies an inhibitory role for the E3 ligase Cbl-b in neuroblastoma cell differentiation.	Pubmed	2.053e-07	0.02091	0.0001307	0.001582		71	1922	MAP2,RPS9,MCM2,MCM5,MCM10,RRM2,CDC45,FANCD2,TUBB3,NDC80,AGL,FEN1,TACC3,ANK2,TUBB,C7orf50,CHTF18,UHRF1,CEP131,NCAPG,CYFIP1,SYT1,BOP1,TIMELESS,GNL1,NOTCH3,KIF2C,GPI,H1-10,ROR2,LMNB2,NCAPH,PAFAH1B3,CDK1,SYNPO2,ACOT7,NCAPH2,PFKP,TRIP13,TTK,TTN,PLK1,IQGAP3,IGSF3,EZR,POLD1,FSD1,NT5DC2,CSNK2B,SLC25A10,LSM14A,DOCK4,ERCC6L,DLGAP5,KIF4A,MARCKSL1,NUF2,NCLN,KIF15,TELO2,KIF14,PRRC2A,BAG6,KIF11,KPNA2,LIG1,LMNB…
Pubmed	16622420	The CENP-H-I complex is required for the efficient incorporation of newly synthesized CENP-A into centromeres.	Pubmed	2.281e-07	0.02323	0.0001409	0.001707		6	15	CENPI,CENPA,CENPM,CENPO,KNL1,CENPU
Pubmed	10436018	The Cdc6 nucleotide-binding site regulates its activity in DNA replication in human cells.	Pubmed	2.281e-07	0.02323	0.0001409	0.001707		6	15	MCM2,MCM5,ORC1,CDC6,ORC6,CDT1
Pubmed	26021489	The FOXP1, FOXP2 and FOXP4 transcription factors are required for islet alpha cell proliferation and function in mice.	Pubmed	2.281e-07	0.02323	0.0001409	0.001707		6	15	MKI67,CCNA2,CCNB1,CCND2,MAFB,FOXP2
Pubmed	30093551	Minor spliceosome inactivation causes microcephaly, owing to cell cycle defects and death of self-amplifying radial glial cells.	Pubmed	2.281e-07	0.02323	0.0001409	0.001707		6	15	TUBB3,MKI67,SPC24,CCNB1,H2AX,AURKB
Pubmed	23342106	Mechanistic target of rapamycin (Mtor) is essential for murine embryonic heart development and growth.	Pubmed	2.283e-07	0.02326	0.0001409	0.001707		8	34	PPARGC1A,TBX5,CCNA2,CCND2,CDK1,CDKN2D,CDKN3,EIF4EBP1
Pubmed	19030180	Dlx1&2 and Mash1 transcription factors control striatal patterning and differentiation through parallel and overlapping pathways.	Pubmed	3.236e-07	0.03296	0.0001939	0.002348		14	132	MAP2,SEMA3A,FOXO1,CCND2,CDH8,PENK,ZNF521,TSHZ2,ACKR3,MAFB,DLX1,DLX2,FOXP2,ROBO2
Pubmed	29181608	Immunolocalization patterns of cytokeratins during salivary acinar cell development in mice.	Pubmed	3.237e-07	0.03297	0.0001939	0.002348		5	9	MKI67,KRT7,KRT14,KRT18,KRT19
Pubmed	20733055	The APC/C recruits cyclin B1-Cdk1-Cks in prometaphase before D box recognition to control mitotic exit.	Pubmed	3.237e-07	0.03297	0.0001939	0.002348		5	9	UBE2C,CCNB1,CDK1,CDC20,CKS1B
Pubmed	21336306	How APC/C-Cdc20 changes its substrate specificity in†mitosis.	Pubmed	3.237e-07	0.03297	0.0001939	0.002348		5	9	BUB1B,CCNA2,CCNB1,CDC20,PTTG1
Pubmed	25825779	RING E3 mechanism for ubiquitin ligation to a disordered substrate visualized for human anaphase-promoting complex.	Pubmed	3.237e-07	0.03297	0.0001939	0.002348		5	9	UBE2S,UBE2C,CCNB1,CDC20,PTTG1
Pubmed	29656893	DNA Repair Network Analysis Reveals Shieldin as a Key Regulator of NHEJ and PARP Inhibitor Sensitivity.	Pubmed	3.584e-07	0.0365	0.0002113	0.002559		27	453	KIF18A,MCM10,TRIM22,FANCA,FANCD2,FHL1,CAVIN2,CENPI,TPX2,MLLT11,KIF2C,PRC1,TK1,CENPF,OIP5,ANLN,RECQL4,PLK1,KIF23,POLD1,EME1,PTGS2,KIFC1,KNL1,RAD51,CENPU,FANCI
Pubmed	16923961	Role of topoisomerase IIbeta in the expression of developmentally regulated genes.	Pubmed	3.589e-07	0.03656	0.0002113	0.002559		6	16	TUBB3,TENM3,SYT1,CDH8,PTGDS,KCND2
Pubmed	21795281	Ezh2 regulates anteroposterior axis specification and proximodistal axis elongation in the developing limb.	Pubmed	3.589e-07	0.03656	0.0002113	0.002559		6	16	EZH2,TBX5,HOXA13,HOXD10,HOXD11,HAND2
Pubmed	16622419	The human CENP-A centromeric nucleosome-associated complex.	Pubmed	3.677e-07	0.03745	0.0002152	0.002606		8	36	HJURP,CENPI,H2AX,CENPA,CENPM,CENPO,CHAF1A,CENPU
Pubmed	30478225	TBX2 and TBX3 act downstream of canonical WNT signaling in patterning and differentiation of the mouse ureteric mesenchyme.	Pubmed	3.878e-07	0.0395	0.0002244	0.002717		9	49	MME,FOXF1,DKK2,CCN3,PDE1A,ENPP2,MYOCD,DPT,FOXP2
Pubmed	19884258	Elucidation of the transcription network governing mammalian sex determination by exploiting strain-specific susceptibility to sex reversal.	Pubmed	3.878e-07	0.0395	0.0002244	0.002717		9	49	FGF9,FST,PDGFD,SMOC2,SERPINE2,DOCK4,DAPK1,PTGDS,DTNA
Pubmed	27559042	Glycoproteomics Reveals Decorin Peptides With Anti-Myostatin Activity in Human Atrial Fibrillation.	Pubmed	4.213e-07	0.04291	0.0002424	0.002935		12	97	FMOD,MSTN,COL6A6,TNXB,COL4A1,COL4A2,COL5A3,PRELP,DCN,DPT,LAMA4,LUM
Pubmed	19420105	A candidate gene approach to genetic prognostic factors of IgA nephropathy--a result of Polymorphism REsearch to DIstinguish genetic factors Contributing To progression of IgA Nephropathy (PREDICT-IgAN).	Pubmed	4.323e-07	0.04403	0.0002473	0.002995		11	80	ABCA1,ADH1B,MMP12,PPARGC1A,TNFRSF11B,THBS4,SERPINE1,IL6,IL18,ITGB2,LIPC
Pubmed	11931757	Human origin recognition complex large subunit is degraded by ubiquitin-mediated proteolysis after initiation of DNA replication.	Pubmed	4.867e-07	0.04957	0.0002735	0.003312		7	26	MCM2,MCM5,CCNA2,ORC1,CDC6,ORC6,CDT1
Pubmed	31491374	Zfhx3 is required for the differentiation of late born D1-type medium spiny neurons.	Pubmed	4.867e-07	0.04957	0.0002735	0.003312		7	26	MKI67,CDH8,PENK,ZNF521,DLX1,DLX2,FOXP2
Pubmed	28218627	GATA4-dependent organ-specific endothelial differentiation controls liver development and embryonic hematopoiesis.	Pubmed	4.867e-07	0.04957	0.0002735	0.003312		7	26	MCAM,MKI67,RSPO3,KIT,DPP4,KRT19,LAMA4
Pubmed	20436479	A genomic atlas of mouse hypothalamic development.	Pubmed	4.887e-07	0.04978	0.0002735	0.003312		17	201	TP53INP1,SPC25,F2R,FST,SFRP2,IGF2BP1,GFRA1,NOVA1,TCF19,CCND2,WNT7B,EPDR1,DLX1,DLX2,SHCBP1,LSAMP,LTBP1
Pubmed	24785830	Directed Bmp4 expression in neural crest cells generates a genetic model for the rare human bony syngnathia birth defect.	Pubmed	5.456e-07	0.05557	0.0002987	0.003617		6	17	MKI67,FOXC2,HAND2,OSR2,DLX1,DLX2
Pubmed	17678855	Dlx1 and Dlx2 control neuronal versus oligodendroglial cell fate acquisition in the developing forebrain.	Pubmed	5.456e-07	0.05557	0.0002987	0.003617		6	17	MBP,TUBB3,MKI67,STMN2,DLX1,DLX2
Pubmed	28708136	Differential requirements for Tousled-like kinases 1 and 2 in mammalian development.	Pubmed	5.456e-07	0.05557	0.0002987	0.003617		6	17	MKI67,ASF1B,PEG10,H2AX,PHLDA2,EDIL3
Pubmed	27114510	Mechanism of APC/CCDC20 activation by mitotic phosphorylation.	Pubmed	5.456e-07	0.05557	0.0002987	0.003617		6	17	BUB1B,UBE2S,UBE2C,CCNB1,CDC20,PTTG1
Pubmed	18660489	Multiple genetic variants along candidate pathways influence plasma high-density lipoprotein cholesterol concentrations.	Pubmed	5.515e-07	0.05617	0.0003004	0.003637		19	250	ABCA1,SCAND1,FOXC2,FOXO1,MTFP1,MSR1,PPARGC1A,THRB,CD36,ARHGAP33,PDK4,ABCB4,ADAMTS4,IL6,PTGS2,LEP,LIPC,EIF4EBP1,FLOT1
Pubmed	31678930	Proteomic Analysis Reveals a Role for RSK in p120-catenin Phosphorylation and Melanoma Cell-Cell Adhesion.	Pubmed	6.183e-07	0.06297	0.0003349	0.004056		15	160	MCAM,CDC45,TUBB3,GTSE1,TAP1,ROR2,CSNK2B,DOCK4,CDCA3,MARCKSL1,NCLN,TELO2,DTNA,DVL1,SLC7A5
Pubmed	9885575	PRC1: a human mitotic spindle-associated CDK substrate protein required for cytokinesis.	Pubmed	6.37e-07	0.06487	0.0003361	0.00407		5	10	PRC1,CCNA2,CCNB1,CCND2,CDK1
Pubmed	19483727	Degradation of cyclin A is regulated by acetylation.	Pubmed	6.37e-07	0.06487	0.0003361	0.00407		5	10	CCNA2,CDK1,CDC20,CKS1B,CKS2
Pubmed	21554500	Mitotic kinase Aurora-B is regulated by SUMO-2/3 conjugation/deconjugation during mitosis.	Pubmed	6.37e-07	0.06487	0.0003361	0.00407		5	10	BIRC5,AURKA,AURKB,INCENP,CDCA8
Pubmed	25669885	The ABBA motif binds APC/C activators and is shared by APC/C substrates and regulators.	Pubmed	6.37e-07	0.06487	0.0003361	0.00407		5	10	BUB1,BUB1B,CCNA2,CDC20,PTTG1
Pubmed	21199919	Protein interaction domain mapping of human kinetochore protein Blinkin reveals a consensus motif for binding of spindle assembly checkpoint proteins Bub1 and BubR1.	Pubmed	6.37e-07	0.06487	0.0003361	0.00407		5	10	NDC80,BUB1,BUB1B,ZWINT,KNL1
Pubmed	16189514	Towards a proteome-scale map of the human protein-protein interaction network.	Pubmed	6.767e-07	0.06892	0.0003417	0.004137		60	1573	MCM2,MCM5,SCAND1,MCM10,EZH2,FANCA,SATB1,NDC80,MIF,LOXL4,ALDH1A1,CAVIN2,DBF4B,GINS4,C7orf50,RNF126,ASPA,AKR1C3,GINS2,PLK4,PBK,EPB41L3,SUV39H1,BUB1,LNX1,TAP1,CCDC85B,STMN2,PRC1,CCND2,PAFAH1B3,PRKN,CDC25A,SKA1,CDKN2D,PDLIM7,TRIP13,CKS2,UBE2D1,ARHGAP29,USP53,CENPO,SLC25A10,CDCA3,IL11,MXD3,DLGAP5,MAP3K7CL,MALL,BAG6,WDR62,PLSCR4,KRT18,FAM13C,KRT19,TEX9,CEP55,SHCBP1,EIF4EBP1,DDX39A
Pubmed	20438785	Polymorphisms in innate immunity genes and risk of childhood leukemia.	Pubmed	6.902e-07	0.0703	0.0003417	0.004137		17	206	MBP,MIF,ADAM19,STAT4,SERPING1,C1S,C2,C3,TLR3,TLR4,SERPINE1,SERPINB2,IRAK3,RAVER1,CLCA2,MASP1,ITGB2
Pubmed	10864927	An essential phosphorylation-site domain of human cdc25C interacts with both 14-3-3 and cyclins.	Pubmed	6.978e-07	0.07107	0.0003417	0.004137		4	5	CCNA2,CCNB1,CDK1,CDC25C
Pubmed	17210994	Breast cancer risk associated with genotypic polymorphism of the mitotic checkpoint genes: a multigenic study on cancer susceptibility.	Pubmed	6.978e-07	0.07107	0.0003417	0.004137		4	5	BUB1,BUB1B,PTTG1,TTK
Pubmed	1828290	Dephosphorylation and activation of a p34cdc2/cyclin B complex in vitro by human CDC25 protein.	Pubmed	6.978e-07	0.07107	0.0003417	0.004137		4	5	CCNB1,CDK1,CDC25A,CDC25C
Pubmed	23036704	A novel big protein TPRBK possessing 25 units of TPR motif is essential for the progress of mitosis and cytokinesis.	Pubmed	6.978e-07	0.07107	0.0003417	0.004137		4	5	PRC1,AURKB,PLK1,KIF11
Pubmed	21840910	Expression patterns of Aurora A and B kinases, Ki-67 and the estrogen and progesterone receptors determined using an endometriosis tissue microarray model.	Pubmed	6.978e-07	0.07107	0.0003417	0.004137		4	5	MKI67,AURKA,AURKB,PGR
Pubmed	26148513	Dissecting the roles of human BUB1 in the spindle assembly checkpoint.	Pubmed	6.978e-07	0.07107	0.0003417	0.004137		4	5	BUB1,BUB1B,CDC20,KNL1
Pubmed	17099693	The Survivin-Crm1 interaction is essential for chromosomal passenger complex localization and function.	Pubmed	6.978e-07	0.07107	0.0003417	0.004137		4	5	BIRC5,AURKB,INCENP,CDCA8
Pubmed	14701726	Mitotic degradation of human thymidine kinase 1 is dependent on the anaphase-promoting complex/cyclosome-CDH1-mediated pathway.	Pubmed	6.978e-07	0.07107	0.0003417	0.004137		4	5	CCNB1,TK1,CDC6,CDC20
Pubmed	15249581	Borealin: a novel chromosomal passenger required for stability of the bipolar mitotic spindle.	Pubmed	6.978e-07	0.07107	0.0003417	0.004137		4	5	BIRC5,AURKB,INCENP,CDCA8
Pubmed	8475101	Cdc25M2 activation of cyclin-dependent kinases by dephosphorylation of threonine-14 and tyrosine-15.	Pubmed	6.978e-07	0.07107	0.0003417	0.004137		4	5	CCNA2,CCNB1,CDK1,CDC25C
Pubmed	23091007	Structural analysis of human Cdc20 supports multisite degron recognition by APC/C.	Pubmed	6.978e-07	0.07107	0.0003417	0.004137		4	5	BUB1B,CCNB1,CDC20,PTTG1
Pubmed	21358632	Mutations in the pre-replication complex cause Meier-Gorlin syndrome.	Pubmed	6.978e-07	0.07107	0.0003417	0.004137		4	5	ORC1,CDC6,ORC6,CDT1
Pubmed	21820309	A complex of Kif18b and MCAK promotes microtubule depolymerization and is negatively regulated by Aurora kinases.	Pubmed	6.978e-07	0.07107	0.0003417	0.004137		4	5	AURKA,KIF2C,AURKB,KIF18B
Pubmed	20406964	Risk of meningioma and common variation in genes related to innate immunity.	Pubmed	7.386e-07	0.07523	0.0003599	0.004358		17	207	MBP,MIF,ADAM19,STAT4,SERPING1,C1S,C2,C3,TLR3,TLR4,SERPINE1,SERPINB2,IRAK3,RAVER1,CLCA2,MASP1,ITGB2
Pubmed	19423540	Common variation in genes related to innate immunity and risk of adult glioma.	Pubmed	7.9e-07	0.08046	0.0003827	0.004634		17	208	MBP,MIF,ADAM19,STAT4,SERPING1,C1S,C2,C3,TLR3,TLR4,SERPINE1,SERPINB2,IRAK3,RAVER1,CLCA2,MASP1,ITGB2
Pubmed	30217970	rec-YnH enables simultaneous many-by-many detection of direct protein-protein and protein-RNA interactions.	Pubmed	7.928e-07	0.08074	0.0003827	0.004634		14	142	TACC3,GTSE1,TUBB,KIF2C,ADRM1,STMN2,PARD3B,PRC1,CCND2,CDKN2D,KIF23,KIFC1,CEP55,DDX39A
Pubmed	22206758	Sin3a is essential for the genome integrity and viability of pluripotent cells.	Pubmed	8.049e-07	0.08198	0.0003849	0.00466		6	18	DRAM1,MCM2,CCNB1,H2AX,E2F1,EDIL3
Pubmed	23284756	Ascl1 (Mash1) knockout perturbs differentiation of nonneuronal cells in olfactory epithelium.	Pubmed	8.049e-07	0.08198	0.0003849	0.00466		6	18	TUBB3,MKI67,EZR,KIT,KRT14,KRT18
Pubmed	22008794	Integrated microarray and ChIP analysis identifies multiple Foxa2 dependent target genes in the notochord.	Pubmed	8.633e-07	0.08793	0.0004109	0.004975		14	143	TP53INP1,BICC1,SELENOP,LRIG3,ANKRD33B,EPB41L3,SEL1L3,CD36,VIT,BHMT2,DMGDH,MOXD1,LYPD6B,KRT7
Pubmed	16284245	Fezl regulates the differentiation and axon targeting of layer 5 subcortical projection neurons in cerebral cortex.	Pubmed	9.699e-07	0.09878	0.0004594	0.005563		13	124	SPRY1,SEMA3A,FOXO1,CDH8,SERPINE2,NTN1,DLX2,CDON,FOXP2,SEMA3D,PLXNC1,ROBO2,LUM
Pubmed	28718761	The human cytoplasmic dynein interactome reveals novel activators of motility.	Pubmed	1.007e-06	0.1026	0.0004749	0.00575		39	853	MCM5,RRM2,NDC80,MTUS1,MZT2B,SIPA1L2,FHL1,KNSTRN,GTSE1,STIL,SPAG5,SPC24,MYO1D,SVIL,BUB1B,MLLT11,PLEKHA7,PARD3B,CCNB2,TOP2A,RAVER1,CPNE8,CENPE,PDLIM7,TTK,HAUS8,ARHGAP29,PLK1,USP53,DOCK4,KIF14,WDR62,TROAP,KRT19,TEX9,CEP55,LMNB1,SNX18,FLOT1
Pubmed	27248496	WDR76 Co-Localizes with Heterochromatin Related Proteins and Rapidly Responds to DNA Damage.	Pubmed	1.082e-06	0.1102	0.0005077	0.006147		24	394	MCM2,EZH2,MIF,TUBB,IGF2BP1,TPX2,RACGAP1,UHRF1,NCAPG,BOP1,H1-10,NCAPH,H2AX,TOP2A,RBM27,KIF18B,KIF4A,PRRC2A,KIF11,KIF22,KRT18,KRT19,KIF20A,SNX18
Pubmed	18603407	Cerebellar development transcriptome database (CDT-DB): profiling of spatio-temporal gene expression during the postnatal development of mouse cerebellum.	Pubmed	1.098e-06	0.1118	0.0005128	0.006209		7	29	TUBB,SLC1A3,CCNB1,CCND2,PENK,HOMER2,CADPS2
Pubmed	23602568	The protein interaction landscape of the human CMGC kinase group.	Pubmed	1.103e-06	0.1124	0.0005131	0.006213		34	694	FANCD2,SIPA1L2,FHL1,DBF4B,APOD,MBNL3,C11orf87,AURKA,NOVA1,CCNA2,CCNB1,CCND2,PKMYT1,CCNB2,CDK1,CDKN2D,PFKP,TTN,CKS1B,CKS2,EZR,CSNK2B,PRKG2,MASP1,MARCKSL1,BAG6,WDR62,KPNA2,TROAP,AFF3,EDIL3,LRRN4CL,FLOT1,DDX39A
Pubmed	7514534	Sequence and expression of murine type I hair keratins mHa2 and mHa3.	Pubmed	1.149e-06	0.117	0.0005271	0.006383		5	11	CENPE,KIF15,KIF14,KIF11,KRT34
Pubmed	29215012	REST regulates the cell cycle for cardiac development and regeneration.	Pubmed	1.149e-06	0.117	0.0005271	0.006383		5	11	MKI67,CCNB1,CCNB2,CDK1,AURKB
Pubmed	19032382	Antigen expression of human eccrine sweat glands.	Pubmed	1.149e-06	0.117	0.0005271	0.006383		5	11	MKI67,KRT7,KRT14,KRT18,KRT19
Pubmed	20800603	Investigation of genetic susceptibility factors for human longevity - a targeted nonsynonymous SNP study.	Pubmed	1.215e-06	0.1237	0.0005547	0.006717		21	315	FANCA,AGL,MKI67,IL17RB,FOXM1,SELENOP,GTSE1,AOX1,BIRC5,SERPING1,CCN3,CCNA2,ORC1,SERPINB2,CDC6,TOP2A,CHI3L1,IQGAP3,IL6R,BAG6,CHAF1A
Pubmed	25826454	Expression of the immunoglobulin superfamily cell adhesion molecules in the developing spinal cord and dorsal root ganglion.	Pubmed	1.275e-06	0.1298	0.0005797	0.007019		13	127	MCAM,EMB,IGDCC4,CADM3,IGSF10,ROR1,ROR2,JAM2,LRFN4,CNTN1,IGSF3,PTGFRN,CDON
Pubmed	21905163	A high-resolution molecular atlas of the fetal mouse lower urogenital tract.	Pubmed	1.315e-06	0.134	0.0005954	0.007209		10	72	ACTG2,MIF,FGF9,FOXF1,GATA2,ROR1,ROR2,KIT,KRT7,KRT14
Pubmed	19531213	Proteins recruited by SH3 domains of Ruk/CIN85 adaptor identified by LC-MS/MS.	Pubmed	1.357e-06	0.1382	0.0006116	0.007405		12	108	MCM5,GTSE1,GAS2L1,RACGAP1,PSRC1,PRC1,ANLN,KIF23,PALMD,PRRC2A,ATAD3A,SHCBP1
Pubmed	20677014	An approach based on a genome-wide association study reveals candidate loci for narcolepsy.	Pubmed	1.374e-06	0.1399	0.0006163	0.007462		16	193	ABAT,TUBB,CELF2,CERKL,PPARGC1A,NFATC2,TBX5,PARD3B,CCND2,THRB,CDKN3,PTTG1,TNFSF4,IGFBP3,DAPK1,ITGB2
Pubmed	21731673	Deterministic and stochastic allele specific gene expression in single mouse blastomeres.	Pubmed	1.401e-06	0.1427	0.000626	0.00758		23	372	EZH2,SFRP2,RAD51AP1,MYBL2,GATA2,STAT4,SUV39H1,NOTCH3,CCNA2,CCNB1,CCND2,TGFBR3,CCNB2,CDK1,CDC20,PFKP,JAM2,WNT7B,ID3,LRRC2,KIT,E2F1,KIF20A
Pubmed	18270339	Comprehensive analysis of DNA repair gene variants and risk of meningioma.	Pubmed	1.479e-06	0.1506	0.0006547	0.007928		9	57	FANCA,FANCD2,RAD54L,POLQ,EXO1,RECQL4,POLD1,CHAF1A,NEIL3
Pubmed	26745185	The REST remodeling complex protects genomic integrity during embryonic neurogenesis.	Pubmed	1.479e-06	0.1506	0.0006547	0.007928		9	57	MAP2,MBP,TUBB3,MKI67,NOTCH3,CCNG1,H2AX,CHI3L1,CSPG4
Pubmed	24553289	The APC/C activator FZR1 is essential for meiotic prophase I in mice.	Pubmed	1.626e-06	0.1656	0.0007106	0.008604		6	20	MKI67,CCNA2,CCNB1,H2AX,PLK1,RAD51
Pubmed	25515659	Spontaneous development of hepatocellular carcinoma with cancer stem cell properties in PR-SET7-deficient livers.	Pubmed	1.626e-06	0.1656	0.0007106	0.008604		6	20	MKI67,FGF7,CCNB1,H2AX,IL6,KRT19
Pubmed	12614612	Interaction and assembly of murine pre-replicative complex proteins in yeast and mouse cells.	Pubmed	1.626e-06	0.1656	0.0007106	0.008604		6	20	MCM2,MCM5,CDC45,ORC1,CDC6,ORC6
Pubmed	30153454	FOXF1 transcription factor promotes lung morphogenesis by inducing cellular proliferation in fetal lung mesenchyme.	Pubmed	1.788e-06	0.1821	0.0007748	0.009382		7	31	ACTG2,TUBB3,MKI67,FOXF1,FOXM1,MYOCD,KRT14
Pubmed	23312518	Dlx1&2-dependent expression of Zfhx1b (Sip1, Zeb2) regulates the fate switch between cortical and striatal interneurons.	Pubmed	1.788e-06	0.1821	0.0007748	0.009382		7	31	GPC4,MKI67,ACKR3,MAFB,DLX1,DLX2,MAF
Pubmed	26831064	CHK2-BRCA1 tumor-suppressor axis restrains oncogenic Aurora-A kinase to ensure proper mitotic microtubule assembly.	Pubmed	1.886e-06	0.1921	0.0008123	0.009836		27	494	RPS9,MCM2,RPS18,MCM5,TUBB3,AGL,MKI67,TUBB,TPX2,AURKA,GPI,ADRM1,CENPF,HMMR,PFKP,TTN,EZR,KIF23,KIF11,KIFC1,KPNA2,KRT18,TROAP,KIF20A,LMNB1,PCMTD2,RPL10
Pubmed	21383175	Axial Hox9 activity establishes the posterior field in the developing forelimb.	Pubmed	1.938e-06	0.1974	0.0008123	0.009836		5	12	TBX5,HOXC9,HOXD10,HOXD11,HAND2
Pubmed	15576410	Selective ablation of alphav integrins in the central nervous system leads to cerebral hemorrhage, seizures, axonal degeneration and premature death.	Pubmed	1.938e-06	0.1974	0.0008123	0.009836		5	12	MAP2,TUBB3,SLC1A3,CSPG4,ITGB8
Pubmed	15931389	Microarray analysis identifies a death-from-cancer signature predicting therapy failure in patients with multiple types of cancer.	Pubmed	1.938e-06	0.1974	0.0008123	0.009836		5	12	NDC80,MKI67,BUB1,CCNB1,CES1
Pubmed	24301314	APC/C-Cdh1 coordinates neurogenesis and cortical size during development.	Pubmed	1.938e-06	0.1974	0.0008123	0.009836		5	12	MAP2,TUBB3,MKI67,H2AX,EDIL3
Pubmed	7494303	Mutational analysis of cell cycle arrest, nuclear localization and virion packaging of human immunodeficiency virus type 1 Vpr.	Pubmed	1.938e-06	0.1974	0.0008123	0.009836		5	12	CCNB1,CCNB2,CDK1,CDC25C,KPNA2
Pubmed	17646384	Deletion of Shp2 in the brain leads to defective proliferation and differentiation in neural stem cells and early postnatal lethality.	Pubmed	1.938e-06	0.1974	0.0008123	0.009836		5	12	MAP2,TUBB3,MKI67,CSPG4,DAB1
Pubmed	23007648	Mad2 and the APC/C compete for the same site on Cdc20 to ensure proper chromosome segregation.	Pubmed	1.938e-06	0.1974	0.0008123	0.009836		5	12	BUB1B,UBE2C,CCNA2,CDC20,PTTG1
Pubmed	27705803	A High-Density Map for Navigating the Human Polycomb Complexome.	Pubmed	1.959e-06	0.1995	0.0008176	0.0099		27	495	HJURP,SPC25,ACTC1,EZH2,NDC80,MTUS1,APOD,SPC24,ASF1B,MYBL2,SUV39H1,LMNB2,ZWINT,COMMD3-BMI1,CKS1B,CSNK2B,SLC25A10,MXD3,NUF2,KNL1,TROAP,CHAF1A,E2F1,LMNB1,ATAD3A,FANCI,RPL10
Pubmed	27880917	Phenotypic and Interaction Profiling of the Human Phosphatases Identifies Diverse Mitotic Regulators.	Pubmed	1.976e-06	0.2013	0.0008199	0.009927		44	1048	NUSAP1,KIF18A,MCAM,SGO1,FANCD2,MTUS1,MKI67,NBEA,CEP131,PLK4,MYO1D,NCAPG,SVIL,MLLT11,PLEKHA7,CCNB2,PALM,CDK1,CDC25A,CDC25C,AURKB,RAVER1,PDLIM7,SLC9A3R2,PLK1,FAM171B,CDCA3,MTMR10,CDCA2,KIF15,TELO2,KIF14,PRRC2A,KNL1,KIF22,KPNA2,KRT14,KRT18,DTNA,DUSP2,CDCA8,CEP55,FANCI,LTBP1
Pubmed	29867232	Inactivating hepatic follistatin alleviates hyperglycemia.	Pubmed	2.061e-06	0.2099	0.0008199	0.009927		4	6	FST,FOXO1,IL6,LEP
Pubmed	24272803	Small leucine-rich proteoglycans exhibit unique spatiotemporal expression profiles during cardiac valve development.	Pubmed	2.061e-06	0.2099	0.0008199	0.009927		4	6	ACTC1,FMOD,DCN,LUM
Pubmed	19805216	Assembly of the Cdc45-Mcm2-7-GINS complex in human cells requires the Ctf4/And-1, RecQL4, and Mcm10 proteins.	Pubmed	2.061e-06	0.2099	0.0008199	0.009927		4	6	MCM2,MCM10,CDC45,RECQL4
Pubmed	29422532	Type IV collagen ?6 chain is a regulator of keratin 10 in keratinization of oral mucosal epithelium.	Pubmed	2.061e-06	0.2099	0.0008199	0.009927		4	6	COL4A1,COL4A2,COL4A4,KRT14
Pubmed	18853133	Gene variants influencing measures of inflammation or predisposing to autoimmune and inflammatory diseases are not associated with the risk of type 2 diabetes.	Pubmed	2.061e-06	0.2099	0.0008199	0.009927		4	6	MIF,SERPINE1,IL6R,IL18
Pubmed	7474100	Human immunodeficiency virus type 1 Vpr arrests the cell cycle in G2 by inhibiting the activation of p34cdc2-cyclin B.	Pubmed	2.061e-06	0.2099	0.0008199	0.009927		4	6	CCNB1,CCNB2,CDK1,CDC25C
Pubmed	21874044	Regulation of APC/CCdc20 activity by RASSF1A-APC/CCdc20 circuitry.	Pubmed	2.061e-06	0.2099	0.0008199	0.009927		4	6	AURKA,UBE2C,CDC20,AURKB
Pubmed	19468300	Polo-like kinase 1 directs assembly of the HsCyk-4 RhoGAP/Ect2 RhoGEF complex to initiate cleavage furrow formation.	Pubmed	2.061e-06	0.2099	0.0008199	0.009927		4	6	RACGAP1,PRC1,PLK1,KIF23
Pubmed	26251404	Activation of FoxM1 Revitalizes the Replicative Potential of Aged ?-Cells in Male Mice and Enhances Insulin Secretion.	Pubmed	2.061e-06	0.2099	0.0008199	0.009927		4	6	MKI67,FOXM1,H2AX,AURKB
Pubmed	27694884	SUMOylated NKAP is essential for chromosome alignment by anchoring CENP-E to kinetochores.	Pubmed	2.061e-06	0.2099	0.0008199	0.009927		4	6	BUB1,BUB1B,CDC20,CENPE
Pubmed	16751065	HIV-1 Tat depresses DNA-PK(CS) expression and DNA repair, and sensitizes cells to ionizing radiation.	Pubmed	2.061e-06	0.2099	0.0008199	0.009927		4	6	KIF2C,CCNB1,CDC20,CDC25C
Pubmed	25609649	Proteomic analyses reveal distinct chromatin-associated and soluble transcription factor complexes.	Pubmed	2.549e-06	0.2596	0.00101	0.01223		38	853	SATB1,AGL,FEN1,FHL1,FOXF1,FOXC2,FOXM1,FOXO1,GTSE1,TUBB,DEPDC1,APOD,TPX2,MYBL2,NCAPG,NFATC2,NOTCH3,NOVA1,KIF2C,LMNB2,PRC1,NCAPH,DMKN,CDC25A,TOP2A,ACOT7,RECQL4,CENPO,ID3,KIF4A,DLX1,KIT,KIF22,KPNA2,FOXP2,CHAF1A,REV3L,DDX39A
Pubmed	30804394	USP7 Regulates Cytokinesis through FBXO38 and KIF20B.	Pubmed	2.906e-06	0.296	0.001147	0.01389		12	116	KIF18A,DTL,UHRF1,CLSPN,MYBL2,CCNA2,RAVER1,CENPF,ARHGAP11A,CDT1,BAG6,KNL1
Pubmed	22967998	Placental PPAR? regulates spatiotemporally diverse genes and a unique metabolic network.	Pubmed	3.001e-06	0.3056	0.001178	0.01426		13	137	VGLL3,MAOA,TP53INP1,STC1,PPARGC1A,SEL1L3,PLEKHH2,PRLR,RNF144B,IRF6,FAM83D,RARRES2,LRRN4CL
Pubmed	30916783	Delayed onset of smooth muscle cell differentiation leads to hydroureter formation in mice with conditional loss of the zinc finger transcription factor gene Gata2 in the ureteric mesenchyme.	Pubmed	3.058e-06	0.3114	0.001178	0.01426		9	62	FGF7,FOXF1,GATA2,HOXD11,CNN1,HAND2,MYOCD,KIT,DPT
Pubmed	26508657	Ubiquitin-Activated Interaction Traps (UBAITs) identify E3 ligase binding partners.	Pubmed	3.058e-06	0.3114	0.001178	0.01426		9	62	LRRK2,MCM2,AGL,RNF126,PFKP,UBE2D1,POLD1,BAG6,KPNA2
Pubmed	18480244	Mast cell-dependent anorexia and hypothermia induced by mucosal activation of Toll-like receptor 7.	Pubmed	3.099e-06	0.3156	0.001178	0.01426		5	13	TLR4,IL6,PTGS2,KIT,LEP
Pubmed	19136970	The tumor suppressor Pml regulates cell fate in the developing neocortex.	Pubmed	3.099e-06	0.3156	0.001178	0.01426		5	13	MAP2,MBP,TUBB3,MKI67,FOXP2
Pubmed	24173802	The vertebrate-specific Kinesin-6, Kif20b, is required for normal cytokinesis of polarized cortical stem cells and cerebral cortex size.	Pubmed	3.099e-06	0.3156	0.001178	0.01426		5	13	TUBB3,AURKB,ANLN,KIF23,KIF20A
Pubmed	25450615	Redox regulation of cardiomyocyte cell cycling via an ERK1/2 and c-Myc-dependent activation of cyclin D2 transcription.	Pubmed	3.099e-06	0.3156	0.001178	0.01426		5	13	MKI67,CCNA2,CCND2,CDK1,CDC6
Pubmed	16237170	Cyclin-dependent kinase 5 is essential for neuronal cell cycle arrest and differentiation.	Pubmed	3.099e-06	0.3156	0.001178	0.01426		5	13	MAP2,TUBB3,MKI67,CCNA2,CCND2
Pubmed	22699903	The Rb/E2F pathway modulates neurogenesis through direct regulation of the Dlx1/Dlx2 bigene cluster.	Pubmed	3.099e-06	0.3156	0.001178	0.01426		5	13	MAP2,TUBB3,DLX1,DLX2,E2F1
Pubmed	18155190	Loss of Fgfr2 leads to partial XY sex reversal.	Pubmed	3.099e-06	0.3156	0.001178	0.01426		5	13	FGF9,FST,CYP26B1,PTGDS,KRT19
Pubmed	19056482	Association of a polymorphism of the apolipoprotein E gene with chronic kidney disease in Japanese individuals with metabolic syndrome.	Pubmed	3.128e-06	0.3186	0.00118	0.01429		10	79	ABCA1,MMP12,FOXC2,PPARGC1A,THBS2,SERPINE1,ITGB2,PTGIS,PTGS2,LIPC
Pubmed	28558017	A dual-strategy expression screen for candidate connectivity labels in the developing thalamus.	Pubmed	3.128e-06	0.3186	0.00118	0.01429		10	79	TENM3,DNER,GFRA1,CDH8,PLXNA1,SDK2,TP53I11,LYPD1,KIT,PLXNC1
Pubmed	15009096	Proteomics analysis of the centromere complex from HeLa interphase cells: UV-damaged DNA binding protein 1 (DDB-1) is a component of the CEN-complex, while BMI-1 is transiently co-localized with the centromeric region in interphase.	Pubmed	3.165e-06	0.3223	0.001189	0.0144		8	47	CENPI,RACGAP1,CENPA,CENPM,KIF23,CENPO,CENPU,SHCBP1
Pubmed	15475267	Gene discovery by microarray: identification of novel genes induced during growth factor-mediated muscle cell survival and differentiation.	Pubmed	3.506e-06	0.3571	0.001313	0.0159		9	63	F2R,FBXO32,CAVIN2,SPAG5,CKAP2L,DAAM2,TTN,ANLN,RCAN2
Pubmed	21423176	Analysis of the myosin-II-responsive focal adhesion proteome reveals a role for ?-Pix in negative regulation of focal adhesion maturation.	Pubmed	3.864e-06	0.3935	0.001442	0.01746		19	285	RPS9,MCAM,ACTC1,RPS18,MME,FHL1,ADAM9,GJA1,CYFIP1,SVIL,SYNPO2,SLC9A3R2,HSPA1B,CNN1,EZR,KIF23,CSPG4,DPP4,FLOT1
Pubmed	23443559	LGALS3BP regulates centriole biogenesis and centrosome hypertrophy in cancer cells.	Pubmed	3.976e-06	0.4049	0.001476	0.01787		31	639	RPS9,RPS18,FABP5,TUBB3,MZT2B,SIPA1L2,FBLN5,TUBB,IGF2BP1,CLSPN,AURKA,NEK2,BUB1,BUB1B,H1-10,PARD3B,ZWINT,CCNA2,CCNB1,CCND2,CDC20,AURKB,RAVER1,TTN,CKS1B,CKS2,PRRC2A,CEP55,ATAD3A,FANCI,RPL10
Pubmed	26687479	The variant Polycomb Repressor Complex 1 component PCGF1 interacts with a pluripotency sub-network that includes DPPA4, a regulator of embryogenesis.	Pubmed	3.989e-06	0.4063	0.001476	0.01787		23	396	MCM2,EZH2,FABP5,FANCD2,TUBB3,SIPA1L2,TUBB,PEG10,PRC1,COMMD3-BMI1,CENPF,TRIP13,RBM27,NT5DC2,NDUFS7,BAG6,KIF11,KPNA2,MUC16,TMTC1,FANCI,HASPIN,PCMTD2
Pubmed	24431302	Wnt signaling in midbrain dopaminergic neuron development and regenerative medicine for Parkinson's disease.	Pubmed	4.01e-06	0.4084	0.001476	0.01787		9	64	GPC4,SFRP2,SFRP4,DKK2,PRICKLE1,ROR1,ROR2,RSPO3,DVL1
Pubmed	12617826	Sexually dimorphic gene expression in the developing mouse gonad.	Pubmed	4.028e-06	0.4103	0.001476	0.01787		6	23	FST,SERPINE2,CYP26B1,PTGDS,KIT,DTNA
Pubmed	17366632	Myocardium defects and ventricular hypoplasia in mice homozygous null for the Forkhead Box M1 transcription factor.	Pubmed	4.028e-06	0.4103	0.001476	0.01787		6	23	FOXM1,CCNB1,AURKB,CKS1B,PLK1,LAMA4
Pubmed	28378742	Fancd2 in vivo interaction network reveals a non-canonical role in mitochondrial function.	Pubmed	4.161e-06	0.4238	0.001519	0.01839		57	1553	RPS9,MCM2,RPS18,MCM5,FABP5,FANCD2,MEST,TUBB3,MKI67,FGF9,TUBB,BIRC5,STIL,SLC1A3,ACSL5,MYBL2,MYO1D,IGSF10,NCAPG,C3,BOP1,TAP1,ADRM1,STMN2,LMNB2,DDIAS,TK1,PALM,CDK1,TOP2A,ORC6,PDLIM7,PFKP,TRIP13,TTN,IQGAP3,EZR,JCHAIN,CSPG4,SLC25A10,MAP2K6,MARCKSL1,ITGB2,PTGIS,BAG6,WDR62,KPNA2,KRT7,KRT19,PIWIL2,LIG1,LMNB1,FANCI,SLC7A5,PCMTD2,DDX39A,RPL10
Pubmed	15302935	Large-scale characterization of HeLa cell nuclear phosphoproteins.	Pubmed	4.445e-06	0.4527	0.001584	0.01918		35	773	MCM2,EZH2,FANCD2,MKI67,TACC3,FOXM1,GTSE1,CHTF18,TPX2,MYBL2,SVIL,TIMELESS,H1-10,EXO1,TOP2A,RAVER1,PTTG1,PFKP,SLC9A3R2,ANLN,SAC3D1,KIF23,PPL,ESPL1,EME1,ERCC6L,DLGAP5,CDT1,PRRC2A,BAG6,WDR62,CHAF1A,LIG1,SHCBP1,SLC7A5
Pubmed	23383273	VCP phosphorylation-dependent interaction partners prevent apoptosis in Helicobacter pylori-infected gastric epithelial cells.	Pubmed	4.496e-06	0.4579	0.001584	0.01918		19	288	RPS9,NBEA,RNF126,SPC24,NEK2,UBE2S,LMNB2,NCAPH,CCNB1,DDIAS,CDK1,TTK,PLK1,CSNK2B,ESPL1,TELO2,BAG6,CEP55,FANCI
Pubmed	20587610	Examination of genetic polymorphisms in newborns for signatures of sex-specific prenatal selection.	Pubmed	4.535e-06	0.4619	0.001584	0.01918		11	101	CYBRD1,RRM2,IER3,TCF19,TNXB,HSPA1B,SLC40A1,IGFBP3,IL6,PRRC2A,BAG6
Pubmed	25241761	Using an in situ proximity ligation assay to systematically profile endogenous protein-protein interactions in a pathway network.	Pubmed	4.624e-06	0.471	0.001584	0.01918		22	371	F2R,CDC45,FOXO1,BIRC5,BUB1,BUB1B,CCNB1,CCND2,PRKN,CDC6,CDC20,HSPA1B,EZR,MAP2K6,IL6,DAPK1,KIT,RAD51,DVL1,LAMA4,E2F1,EIF4EBP1
Pubmed	25246557	Bimodal activation of BubR1 by Bub3 sustains mitotic checkpoint signaling.	Pubmed	4.734e-06	0.4822	0.001584	0.01918		4	7	BUB1B,UBE2C,CCNB1,CDC20
Pubmed	27542221	Acetylation of FOXM1 is essential for its transactivation and tumor growth stimulation.	Pubmed	4.734e-06	0.4822	0.001584	0.01918		4	7	FOXM1,CCNB1,CDK1,PLK1
Pubmed	23060211	Identification of candidate downstream targets of TGF? signaling during palate development by genome-wide transcript profiling.	Pubmed	4.734e-06	0.4822	0.001584	0.01918		4	7	BIRC5,CCNA2,CCNB1,TTN
Pubmed	9520381	HIV-1 Vpr interacts with a human 34-kDa mov34 homologue, a cellular factor linked to the G2/M phase transition of the mammalian cell cycle.	Pubmed	4.734e-06	0.4822	0.001584	0.01918		4	7	CCNB1,CCNB2,CDK1,CDC25C
Pubmed	20381870	Progression of geographic atrophy and genotype in age-related macular degeneration.	Pubmed	4.734e-06	0.4822	0.001584	0.01918		4	7	C2,C3,TLR3,CFH
Pubmed	8006028	Regulation of protease nexin-1 target protease specificity by collagen type IV.	Pubmed	4.734e-06	0.4822	0.001584	0.01918		4	7	SERPINE2,COL4A1,COL4A2,COL4A4
Pubmed	23791783	Catalytic assembly of the mitotic checkpoint inhibitor BubR1-Cdc20 by a Mad2-induced functional switch in Cdc20.	Pubmed	4.734e-06	0.4822	0.001584	0.01918		4	7	BUB1B,UBE2C,CCNB1,CDC20
Pubmed	14993212	Cdt1 phosphorylation by cyclin A-dependent kinases negatively regulates its function without affecting geminin binding.	Pubmed	4.734e-06	0.4822	0.001584	0.01918		4	7	CCNA2,CCNB1,CDK1,CDT1
Pubmed	11691994	Dynamic disruptions in nuclear envelope architecture and integrity induced by HIV-1 Vpr.	Pubmed	4.734e-06	0.4822	0.001584	0.01918		4	7	LMNB2,CCNB1,CDC25C,LMNB1
Pubmed	18201571	Phosphoregulation of MgcRacGAP in mitosis involves Aurora B and Cdk1 protein kinases and the PP2A phosphatase.	Pubmed	4.734e-06	0.4822	0.001584	0.01918		4	7	RACGAP1,CDK1,AURKB,KIF23
Pubmed	31130414	Two Distinct E2F Transcriptional Modules Drive Cell Cycles and Differentiation.	Pubmed	4.734e-06	0.4822	0.001584	0.01918		4	7	MKI67,FOXM1,EDIL3,E2F8
Pubmed	24658003	TDP2 protects transcription from abortive topoisomerase activity and is required for normal neural function.	Pubmed	4.734e-06	0.4822	0.001584	0.01918		4	7	TUBB3,SYT1,TOP2A,KCND2
Pubmed	17981135	Human Blinkin/AF15q14 is required for chromosome alignment and the mitotic checkpoint through direct interaction with Bub1 and BubR1.	Pubmed	4.734e-06	0.4822	0.001584	0.01918		4	7	BUB1,BUB1B,ZWINT,KNL1
Pubmed	17679094	APC/C(Cdc20) controls the ubiquitin-mediated degradation of p21 in prometaphase.	Pubmed	4.734e-06	0.4822	0.001584	0.01918		4	7	CCNA2,CCNB1,CDK1,CDC20
Pubmed	25203207	Decoy receptor CXCR7 modulates adrenomedullin-mediated cardiac and lymphatic vascular development.	Pubmed	4.734e-06	0.4822	0.001584	0.01918		4	7	ADM,MKI67,PDPN,ACKR3
Pubmed	27259151	Dual RING E3 Architectures Regulate Multiubiquitination and Ubiquitin Chain Elongation by APC/C.	Pubmed	4.734e-06	0.4822	0.001584	0.01918		4	7	UBE2S,UBE2C,CCNB1,PTTG1
Pubmed	19015224	Polymorphisms in C2, CFB and C3 are associated with progression to advanced age related macular degeneration associated with visual loss.	Pubmed	4.743e-06	0.4831	0.001584	0.01918		5	14	FBLN5,C2,C3,TLR4,CFH
Pubmed	30789911	VGLL4 plays a critical role in heart valve development and homeostasis.	Pubmed	4.743e-06	0.4831	0.001584	0.01918		5	14	MKI67,BIRC5,CCNA2,CCNB2,EDIL3
Pubmed	19826003	Mediator of DNA damage checkpoint 1 (MDC1) regulates mitotic progression.	Pubmed	4.743e-06	0.4831	0.001584	0.01918		5	14	UBE2C,CCNA2,CCNB1,CDC20,UBE2D1
Pubmed	19896444	FoxOs cooperatively regulate diverse pathways governing neural stem cell homeostasis.	Pubmed	4.743e-06	0.4831	0.001584	0.01918		5	14	TUBB3,MKI67,FOXO1,SFRP2,ASPM
Pubmed	22588720	The Stat6-regulated KRAB domain zinc finger protein Zfp157 regulates the balance of lineages in mammary glands and compensates for loss of Gata-3.	Pubmed	4.743e-06	0.4831	0.001584	0.01918		5	14	MKI67,PGR,PRLR,KRT14,KRT18
Pubmed	11493536	Hoxa11 and Hoxd11 regulate branching morphogenesis of the ureteric bud in the developing kidney.	Pubmed	4.743e-06	0.4831	0.001584	0.01918		5	14	HOXC10,HOXC11,HOXD10,HOXD11,WNT7B
Pubmed	23728617	Extracellular HIV-1 viral protein R affects astrocytic glyceraldehyde 3-phosphate dehydrogenase activity and neuronal survival.	Pubmed	5.283e-06	0.5381	0.001697	0.02055		6	24	CYGB,MIF,FOXM1,SERPINE1,IL6,PTGS2
Pubmed	16452087	Comprehensive identification of phosphorylation sites in postsynaptic density preparations.	Pubmed	5.912e-06	0.6021	0.001697	0.02055		16	216	MAP2,RPS9,MBP,RPS18,GPC4,CNKSR2,BCAS1,PHACTR1,EPB41L3,CACNB4,LMNB2,ARHGAP33,KCNB1,PRRC2A,LMNB1,RPL10
Pubmed	25798587	Ion channel expression in the developing enteric nervous system.	Pubmed	6.325e-06	0.6442	0.001697	0.02055		7	37	TUBB3,CACNB4,KCNA4,KCNB1,KCND2,KCNJ6,KCNQ3
Pubmed	21654808	A function for cyclin D1 in DNA repair uncovered by protein interactome analyses in human cancers.	Pubmed	6.351e-06	0.6469	0.001697	0.02055		12	125	FANCD2,MKI67,LMNB2,CCND2,TK1,CDK1,PFKP,RAD51,KRT18,KRT19,LMNB1,FANCI
Pubmed	19343046	Association study between single-nucleotide polymorphisms in 199 drug-related genes and commonly measured quantitative traits of 752 healthy Japanese subjects.	Pubmed	6.434e-06	0.6553	0.001697	0.02055		15	193	ABCA1,ABCA8,ADH1B,ALDH1A1,SLC15A2,ABCC3,NDUFB7,TAP1,GSTM5,ABCA6,ABCA5,CES1,ABCB4,CYP7B1,CYP1B1
Pubmed	19064572	Polymorphism in the IL18 gene and epithelial ovarian cancer in non-Hispanic white women.	Pubmed	6.695e-06	0.6818	0.001697	0.02055		14	170	ACVR2A,FANCA,FANCD2,EXO1,PGR,IGFBP3,IL6,IL18,PTGIS,PTGS2,RAD51,MUC16,E2F1,LIG1
Pubmed	28327460	Comprehensive proteomic characterization of stem cell-derived extracellular matrices.	Pubmed	6.805e-06	0.6931	0.001697	0.02055		10	86	THBS2,SERPINE1,TNXB,SERPINE2,COL4A1,COL4A2,MXRA5,DCN,EDIL3,LTBP1
Pubmed	22522171	Id proteins synchronize stemness and anchorage to the niche of neural stem cells.	Pubmed	6.837e-06	0.6963	0.001697	0.02055		6	25	MBP,TUBB3,MKI67,SLC1A3,ID3,CSPG4
Pubmed	15782160	Mapping DNA-protein interactions in large genomes by sequence tag analysis of genomic enrichment.	Pubmed	6.837e-06	0.6963	0.001697	0.02055		6	25	RAD54L,DBF4B,PBK,CCNA2,CDK1,ARHGAP11A
Pubmed	20385826	Genome-wide association study of advanced age-related macular degeneration identifies a role of the hepatic lipase gene (LIPC).	Pubmed	7.001e-06	0.713	0.001697	0.02055		5	15	ABCA1,C2,C3,CFH,LIPC
Pubmed	19786724	CKS proteins protect mitochondrial genome integrity by interacting with mitochondrial single-stranded DNA-binding protein.	Pubmed	7.001e-06	0.713	0.001697	0.02055		5	15	CCNB1,CCNB2,CDK1,CKS1B,CKS2
Pubmed	24875059	Microcephaly disease gene Wdr62 regulates mitotic progression of embryonic neural stem cells and brain size.	Pubmed	7.001e-06	0.713	0.001697	0.02055		5	15	MAP2,TUBB3,MKI67,AURKA,WDR62
Pubmed	24143284	Pocket proteins critically regulate cell cycle exit of the trabecular myocardium and the ventricular conduction system.	Pubmed	7.001e-06	0.713	0.001697	0.02055		5	15	GJA1,TBX5,CCNA2,CDC25C,CDKN2D
Pubmed	26699882	IL-6 Transsignaling in Patients with Chronic Spontaneous Urticaria.	Pubmed	7.467e-06	0.7605	0.001697	0.02055		3	3	IL6,IL6R,IL6ST
Pubmed	30476929	Nucleolar and Spindle Associated Protein 1 (NUSAP1) Inhibits Cell Proliferation and Enhances Susceptibility to Epirubicin In Invasive Breast Cancer Cells by Regulating Cyclin D Kinase (CDK1) and DLGAP5 Expression.	Pubmed	7.467e-06	0.7605	0.001697	0.02055		3	3	NUSAP1,CDK1,DLGAP5
Pubmed	18022836	Regulation of cAMP on the first mitotic cell cycle of mouse embryos.	Pubmed	7.467e-06	0.7605	0.001697	0.02055		3	3	CCNB1,CDK1,PLK1
Pubmed	24756216	BUB1 mRNA is significantly co-expressed with AURKA and AURKB mRNA in advanced-stage ovarian serous carcinoma.	Pubmed	7.467e-06	0.7605	0.001697	0.02055		3	3	AURKA,BUB1,AURKB
Pubmed	20360007	Cdc25 phosphatases are required for timely assembly of CDK1-cyclin B at the G2/M transition.	Pubmed	7.467e-06	0.7605	0.001697	0.02055		3	3	CCNB1,CDK1,CDC25C
Pubmed	15654331	FoxM1 is required for execution of the mitotic programme and chromosome stability.	Pubmed	7.467e-06	0.7605	0.001697	0.02055		3	3	FOXM1,CCNB1,CENPF
Pubmed	27960039	Physiologic and pathophysiologic roles of interaction between C-type lectin-like receptor 2 and podoplanin: partners from in utero to adulthood.	Pubmed	7.467e-06	0.7605	0.001697	0.02055		3	3	PDPN,CLEC2A,CLEC2B
Pubmed	15121769	Large scale association analysis for identification of genes underlying premature coronary heart disease: cumulative perspective from analysis of 111 candidate genes.	Pubmed	7.467e-06	0.7605	0.001697	0.02055		3	3	THBS2,THBS4,SERPINE1
Pubmed	25642963	Homologous-recombination-deficient tumours are dependent on Pol?-mediated repair.	Pubmed	7.467e-06	0.7605	0.001697	0.02055		3	3	FANCD2,POLQ,RAD51
Pubmed	23782174	Alterations of IL-6, IL-6R and gp130 in early and late onset severe preeclampsia.	Pubmed	7.467e-06	0.7605	0.001697	0.02055		3	3	IL6,IL6R,IL6ST
Pubmed	14672932	The regulated association of Cdt1 with minichromosome maintenance proteins and Cdc6 in mammalian cells.	Pubmed	7.467e-06	0.7605	0.001697	0.02055		3	3	MCM2,CDC6,CDT1
Pubmed	17351640	Choice of Plk1 docking partners during mitosis and cytokinesis is controlled by the activation state of Cdk1.	Pubmed	7.467e-06	0.7605	0.001697	0.02055		3	3	PRC1,CDK1,PLK1
Pubmed	26626260	CYP1B1 promotes tumorigenesis via altered expression of CDC20 and DAPK1 genes in renal cell carcinoma.	Pubmed	7.467e-06	0.7605	0.001697	0.02055		3	3	CDC20,CYP1B1,DAPK1
Pubmed	23428306	Components of the interleukin-6 transsignalling system are associated with the metabolic syndrome, endothelial dysfunction and arterial stiffness.	Pubmed	7.467e-06	0.7605	0.001697	0.02055		3	3	IL6,IL6R,IL6ST
Pubmed	30649446	A DNA-binding domain in the C-terminal region of Cdt2 enhances the DNA synthesis-coupled CRL4Cdt2 ubiquitin ligase activity for Cdt1.	Pubmed	7.467e-06	0.7605	0.001697	0.02055		3	3	IL17RB,DTL,CDT1
Pubmed	28479321	Ska3 Phosphorylated by Cdk1 Binds Ndc80 and Recruits Ska to Kinetochores to Promote Mitotic Progression.	Pubmed	7.467e-06	0.7605	0.001697	0.02055		3	3	NDC80,CDK1,SKA3
Pubmed	14744859	Human mitotic spindle-associated protein PRC1 inhibits MgcRacGAP activity toward Cdc42 during the metaphase.	Pubmed	7.467e-06	0.7605	0.001697	0.02055		3	3	RACGAP1,PRC1,AURKB
Pubmed	22660415	MPS1/Mph1 phosphorylates the kinetochore protein KNL1/Spc7 to recruit SAC components.	Pubmed	7.467e-06	0.7605	0.001697	0.02055		3	3	BUB1,TTK,KNL1
Pubmed	24874015	Therapeutic targeting of Polo-like kinase-1 and Aurora kinases in T-cell acute lymphoblastic leukemia.	Pubmed	7.467e-06	0.7605	0.001697	0.02055		3	3	AURKA,AURKB,PLK1
Pubmed	21990364	Inhibition of classic signaling is a novel function of soluble glycoprotein 130 (sgp130), which is controlled by the ratio of interleukin 6 and soluble interleukin 6 receptor.	Pubmed	7.467e-06	0.7605	0.001697	0.02055		3	3	IL6,IL6R,IL6ST
Pubmed	19525938	Chromosome congression in the absence of kinetochore fibres.	Pubmed	7.467e-06	0.7605	0.001697	0.02055		3	3	CENPE,NUF2,KIFC1
Pubmed	28751710	Aurora-B kinase pathway controls the lateral to end-on conversion of kinetochore-microtubule attachments in human cells.	Pubmed	7.467e-06	0.7605	0.001697	0.02055		3	3	KNSTRN,SPAG5,AURKB
Pubmed	12819039	Fibroblasts isolated from normal lungs and those with idiopathic pulmonary fibrosis differ in interleukin-6/gp130-mediated cell signaling and proliferation.	Pubmed	7.467e-06	0.7605	0.001697	0.02055		3	3	IL6,IL6ST,IL11
Pubmed	9763420	Characterization of the kinetochore binding domain of CENP-E reveals interactions with the kinetochore proteins CENP-F and hBUBR1.	Pubmed	7.467e-06	0.7605	0.001697	0.02055		3	3	BUB1B,CENPE,CENPF
Pubmed	12532264	Evolutionary analysis of a cluster of ATP-binding cassette (ABC) genes.	Pubmed	7.467e-06	0.7605	0.001697	0.02055		3	3	ABCA1,ABCA9,ABCA5
Pubmed	28823914	Role of TLRs and IL-6 in the outcome of chronic hepatitis C treatment in Tunisian population.	Pubmed	7.467e-06	0.7605	0.001697	0.02055		3	3	TLR3,TLR4,IL6
Pubmed	9914370	The hBUB1 and hBUBR1 kinases sequentially assemble onto kinetochores during prophase with hBUBR1 concentrating at the kinetochore plates in mitosis.	Pubmed	7.467e-06	0.7605	0.001697	0.02055		3	3	BUB1,BUB1B,CENPE
Pubmed	22331848	Structural analysis reveals features of the spindle checkpoint kinase Bub1-kinetochore subunit Knl1 interaction.	Pubmed	7.467e-06	0.7605	0.001697	0.02055		3	3	BUB1,BUB1B,KNL1
Pubmed	19665805	IL-6 trans-signaling and the frequency of CD4+FOXP3+ cells in women with reproductive failure.	Pubmed	7.467e-06	0.7605	0.001697	0.02055		3	3	IL6,IL6R,IL6ST
Pubmed	20981276	Germinal Cell Aplasia in Kif18a Mutant Male Mice Due to Impaired Chromosome Congression and Dysregulated BubR1 and CENP-E.	Pubmed	7.467e-06	0.7605	0.001697	0.02055		3	3	KIF18A,BUB1B,CENPE
Pubmed	24488334	TPX2 overexpression in medullary thyroid carcinoma mediates TT cell proliferation.	Pubmed	7.467e-06	0.7605	0.001697	0.02055		3	3	TPX2,AURKA,CCNB1
Pubmed	23901111	Aurora B and Cdk1 mediate Wapl activation and release of acetylated cohesin from chromosomes by phosphorylating Sororin.	Pubmed	7.467e-06	0.7605	0.001697	0.02055		3	3	CDCA5,CDK1,AURKB
Pubmed	24986424	Interleukin-6 and its receptors: a highly regulated and dynamic system.	Pubmed	7.467e-06	0.7605	0.001697	0.02055		3	3	IL6,IL6R,IL6ST
Pubmed	26206521	Spatiotemporal dynamics of Aurora B-PLK1-MCAK signaling axis orchestrates kinetochore bi-orientation and faithful chromosome segregation.	Pubmed	7.467e-06	0.7605	0.001697	0.02055		3	3	KIF2C,AURKB,PLK1
Pubmed	27163153	Predicting Lymph Node Metastasis in Endometrial Cancer Using Serum CA125 Combined with Immunohistochemical Markers PR and Ki67, and a Comparison with Other Prediction Models.	Pubmed	7.467e-06	0.7605	0.001697	0.02055		3	3	MKI67,PGR,MUC16
Pubmed	27112295	CDK1 Prevents Unscheduled PLK4-STIL Complex Assembly in Centriole Biogenesis.	Pubmed	7.467e-06	0.7605	0.001697	0.02055		3	3	STIL,PLK4,CDK1
Pubmed	23135572	Validity of the proliferation markers Ki67, TOP2A, and RacGAP1 in molecular subgroups of breast cancer.	Pubmed	7.467e-06	0.7605	0.001697	0.02055		3	3	MKI67,RACGAP1,TOP2A
Pubmed	19422646	Plasma IL-6, its soluble receptors and F2-isoprostanes at rest and during exercise in chronic fatigue syndrome.	Pubmed	7.467e-06	0.7605	0.001697	0.02055		3	3	IL6,IL6R,IL6ST
Pubmed	29487009	An immunohistochemical panel consisting of EZH2, C-KIT, and CD205 is useful for distinguishing thymic squamous cell carcinoma from type B3 thymoma.	Pubmed	7.467e-06	0.7605	0.001697	0.02055		3	3	EZH2,KIT,LY75
Pubmed	15175647	Synergistic interaction of two independent genetic loci causes extreme elevation of serum IgA in mice.	Pubmed	7.467e-06	0.7605	0.001697	0.02055		3	3	CRIP1,CRIP2,JCHAIN
Pubmed	18320358	Response of plasma IL-6 and its soluble receptors during submaximal exercise to fatigue in sedentary middle-aged men.	Pubmed	7.467e-06	0.7605	0.001697	0.02055		3	3	IL6,IL6R,IL6ST
Pubmed	23370767	Expression profiling of 519 kinase genes in matched malignant peripheral nerve sheath tumor/plexiform neurofibroma samples is discriminatory and identifies mitotic regulators BUB1B, PBK and NEK2 as overexpressed with transformation.	Pubmed	7.467e-06	0.7605	0.001697	0.02055		3	3	PBK,NEK2,BUB1B
Pubmed	25743205	Chromokinesin Kid and kinetochore kinesin CENP-E differentially support chromosome congression without end-on attachment to microtubules.	Pubmed	7.467e-06	0.7605	0.001697	0.02055		3	3	NDC80,CENPE,KIF22
Pubmed	17419986	Timing is everything: regulation of Cdk1 and aneuploidy.	Pubmed	7.467e-06	0.7605	0.001697	0.02055		3	3	LZTS1,CDK1,CDC25C
Pubmed	30277841	Assessment of CEP55, PLK1 and FOXM1 expression in patients with bladder cancer in comparison with healthy individuals.	Pubmed	7.467e-06	0.7605	0.001697	0.02055		3	3	FOXM1,PLK1,CEP55
Pubmed	21416223	A comparative study of myostatin, follistatin and decorin expression in muscle of different origin.	Pubmed	7.467e-06	0.7605	0.001697	0.02055		3	3	FST,MSTN,DCN
Pubmed	11050385	Incenp and an aurora-like kinase form a complex essential for chromosome segregation and efficient completion of cytokinesis.	Pubmed	7.467e-06	0.7605	0.001697	0.02055		3	3	AURKA,AURKB,INCENP
Pubmed	28402851	IL-6 Improves Energy and Glucose Homeostasis in Obesity via Enhanced Central IL-6 trans-Signaling.	Pubmed	7.467e-06	0.7605	0.001697	0.02055		3	3	IL6,IL6R,IL6ST
Pubmed	21522128	Differential control of Eg5-dependent centrosome separation by Plk1 and Cdk1.	Pubmed	7.467e-06	0.7605	0.001697	0.02055		3	3	CDK1,PLK1,KIF11
Pubmed	17322402	Shugoshin enables tension-generating attachment of kinetochores by loading Aurora to centromeres.	Pubmed	7.467e-06	0.7605	0.001697	0.02055		3	3	SGO1,AURKB,INCENP
Pubmed	22374673	Mimosine arrests the cell cycle prior to the onset of DNA replication by preventing the binding of human Ctf4/And-1 to chromatin via Hif-1? activation in HeLa cells.	Pubmed	7.467e-06	0.7605	0.001697	0.02055		3	3	MCM2,CDC45,GINS4
Pubmed	31122263	Hyper-activation of Aurora kinase a-polo-like kinase 1-FOXM1 axis promotes chronic myeloid leukemia resistance to tyrosine kinase inhibitors.	Pubmed	7.467e-06	0.7605	0.001697	0.02055		3	3	FOXM1,AURKA,PLK1
Pubmed	23405241	Mitosis is a source of potential markers for screening and survival and therapeutic targets in cervical cancer.	Pubmed	7.467e-06	0.7605	0.001697	0.02055		3	3	NUSAP1,CDC20,CDKN3
Pubmed	21629784	A tri-marker proliferation index predicts biochemical recurrence after surgery for prostate cancer.	Pubmed	7.467e-06	0.7605	0.001697	0.02055		3	3	MKI67,TOP2A,E2F1
Pubmed	16291752	Molecular analysis of survivin isoforms: evidence that alternatively spliced variants do not play a role in mitosis.	Pubmed	7.467e-06	0.7605	0.001697	0.02055		3	3	BIRC5,AURKB,CDCA8
Pubmed	23357462	Network-based approach identified cell cycle genes as predictor of overall survival in lung adenocarcinoma patients.	Pubmed	7.467e-06	0.7605	0.001697	0.02055		3	3	TPX2,UBE2C,MELK
Pubmed	25304290	Gene expression profiling of giant cell tumor of bone reveals downregulation of extracellular matrix components decorin and lumican associated with lung metastasis.	Pubmed	7.467e-06	0.7605	0.001697	0.02055		3	3	DCN,DPT,LUM
Pubmed	12829785	Hexameric structure and assembly of the interleukin-6/IL-6 alpha-receptor/gp130 complex.	Pubmed	7.467e-06	0.7605	0.001697	0.02055		3	3	IL6,IL6R,IL6ST
Pubmed	26177583	Multiple Levels of Regulation of Sororin by Cdk1 and Aurora B.	Pubmed	7.467e-06	0.7605	0.001697	0.02055		3	3	CDCA5,CDK1,AURKB
Pubmed	25731686	Targeting the spindle assembly checkpoint for breast cancer treatment.	Pubmed	7.467e-06	0.7605	0.001697	0.02055		3	3	BUB1,AURKB,TTK
Pubmed	27389782	Essential role of autoactivation circuitry on Aurora B-mediated H2AX-pS121 in mitosis.	Pubmed	7.467e-06	0.7605	0.001697	0.02055		3	3	H2AX,AURKB,HASPIN
Pubmed	25698537	BUB1B promotes multiple myeloma cell proliferation through CDC20/CCNB axis.	Pubmed	7.467e-06	0.7605	0.001697	0.02055		3	3	BUB1,CCNB1,CDC20
Pubmed	17359356	Mutational and expression analysis of CDK1, cyclinA2 and cyclinB1 in epilepsy-associated glioneuronal lesions.	Pubmed	7.467e-06	0.7605	0.001697	0.02055		3	3	CCNA2,CCNB1,CDK1
Pubmed	11238858	Detection of direct binding of human herpesvirus 8-encoded interleukin-6 (vIL-6) to both gp130 and IL-6 receptor (IL-6R) and identification of amino acid residues of vIL-6 important for IL-6R-dependent and -independent signaling.	Pubmed	7.467e-06	0.7605	0.001697	0.02055		3	3	IL6,IL6R,IL6ST
Pubmed	21148584	Aurora B kinase activation requires survivin priming phosphorylation by PLK1.	Pubmed	7.467e-06	0.7605	0.001697	0.02055		3	3	BIRC5,AURKB,PLK1
Pubmed	10716937	Cyclin F regulates the nuclear localization of cyclin B1 through a cyclin-cyclin interaction.	Pubmed	7.467e-06	0.7605	0.001697	0.02055		3	3	CCNB1,CCNF,CDK1
Pubmed	28301542	DNA topoisomerase II? and mitosin expression predict meningioma recurrence better than histopathological grade and MIB-1 after initial surgery.	Pubmed	7.467e-06	0.7605	0.001697	0.02055		3	3	MKI67,TOP2A,CENPF
Pubmed	25961503	Condensin confers the longitudinal rigidity of chromosomes.	Pubmed	7.467e-06	0.7605	0.001697	0.02055		3	3	NCAPH,TOP2A,NCAPH2
Pubmed	20660152	The roles of cyclin A2, B1, and B2 in early and late mitotic events.	Pubmed	7.467e-06	0.7605	0.001697	0.02055		3	3	CCNA2,CCNB1,CCNB2
Pubmed	14623891	Thrombin up-regulates tissue factor pathway inhibitor-2 synthesis through a cyclooxygenase-2-dependent, epidermal growth factor receptor-independent mechanism.	Pubmed	7.467e-06	0.7605	0.001697	0.02055		3	3	F2R,PTGS2,TFPI2
Pubmed	11884403	Shedding of the interleukin-6 (IL-6) receptor (gp80) determines the ability of IL-6 to induce gp130 phosphorylation in human osteoblasts.	Pubmed	7.467e-06	0.7605	0.001697	0.02055		3	3	IL6,IL6R,IL6ST
Pubmed	24327015	An RNAi-based screen reveals PLK1, CDK1 and NDC80 as potential therapeutic targets in malignant pleural mesothelioma.	Pubmed	7.467e-06	0.7605	0.001697	0.02055		3	3	NDC80,CDK1,PLK1
Pubmed	15260989	The chromosomal passenger complex is required for chromatin-induced microtubule stabilization and spindle assembly.	Pubmed	7.467e-06	0.7605	0.001697	0.02055		3	3	BIRC5,AURKB,CDCA8
Pubmed	21989726	Role of the IL-6 classic- and trans-signaling pathways in corneal sterile inflammation and wound healing.	Pubmed	7.467e-06	0.7605	0.001697	0.02055		3	3	IL6,IL6R,IL6ST
Pubmed	22513370	Timing of anaphase-promoting complex activation in mouse oocytes is predicted by microtubule-kinetochore attachment but not by bivalent alignment or tension.	Pubmed	7.467e-06	0.7605	0.001697	0.02055		3	3	MAP2,CCNB1,CDK1
Pubmed	18308721	CD36-dependent regulation of muscle FoxO1 and PDK4 in the PPAR delta/beta-mediated adaptation to metabolic stress.	Pubmed	7.467e-06	0.7605	0.001697	0.02055		3	3	FOXO1,CD36,PDK4
Pubmed	28841134	Astrin-SKAP complex reconstitution reveals its kinetochore interaction with microtubule-bound Ndc80.	Pubmed	7.467e-06	0.7605	0.001697	0.02055		3	3	NDC80,KNSTRN,SPAG5
Pubmed	27284123	Clinicopathological Significance of the Proliferation Markers Ki67, RacGAP1, and Topoisomerase 2 Alpha in Breast Cancer.	Pubmed	7.467e-06	0.7605	0.001697	0.02055		3	3	MKI67,RACGAP1,TOP2A
Pubmed	28049968	Polyacrylic resins regulate transcriptional control of interleukin-6, gp80, and gp130 genes in human gingival fibroblasts.	Pubmed	7.467e-06	0.7605	0.001697	0.02055		3	3	IL6,IL6R,IL6ST
Pubmed	7737117	Human cyclins B1 and B2 are localized to strikingly different structures: B1 to microtubules, B2 primarily to the Golgi apparatus.	Pubmed	7.467e-06	0.7605	0.001697	0.02055		3	3	CCNB1,CCNB2,CDK1
Pubmed	12925766	Exploring the functional interactions between Aurora B, INCENP, and survivin in mitosis.	Pubmed	7.467e-06	0.7605	0.001697	0.02055		3	3	BIRC5,AURKB,INCENP
Pubmed	15561729	Proteome analysis of the human mitotic spindle.	Pubmed	7.467e-06	0.7605	0.001697	0.02055		3	3	SKA1,FAM83D,CDCA8
Pubmed	30588191	Elevated mRNA Levels of AURKA, CDC20 and TPX2 are associated with poor prognosis of smoking related lung adenocarcinoma using bioinformatics analysis.	Pubmed	7.467e-06	0.7605	0.001697	0.02055		3	3	TPX2,AURKA,CDC20
Pubmed	29559558	The balance of interleukin (IL)-6, IL-6∑soluble IL-6 receptor (sIL-6R), and IL-6∑sIL-6R∑sgp130 complexes allows simultaneous classic and trans-signaling.	Pubmed	7.467e-06	0.7605	0.001697	0.02055		3	3	IL6,IL6R,IL6ST
Pubmed	1717476	Human cyclins A and B1 are differentially located in the cell and undergo cell cycle-dependent nuclear transport.	Pubmed	7.467e-06	0.7605	0.001697	0.02055		3	3	CCNB1,CCNB2,CDK1
Pubmed	2788034	Interleukin-6 triggers the association of its receptor with a possible signal transducer, gp130.	Pubmed	7.467e-06	0.7605	0.001697	0.02055		3	3	IL6,IL6R,IL6ST
Pubmed	8070405	The differential localization of human cyclins A and B is due to a cytoplasmic retention signal in cyclin B.	Pubmed	7.467e-06	0.7605	0.001697	0.02055		3	3	CCNB1,CCNB2,CDK1
Pubmed	28821562	GTSE1 regulates spindle microtubule dynamics to control Aurora B kinase and Kif4A chromokinesin on chromosome arms.	Pubmed	7.467e-06	0.7605	0.001697	0.02055		3	3	GTSE1,AURKB,KIF4A
Pubmed	15895091	Signaling conformations of the tall cytokine receptor gp130 when in complex with IL-6 and IL-6 receptor.	Pubmed	7.467e-06	0.7605	0.001697	0.02055		3	3	IL6,IL6R,IL6ST
Pubmed	24279761	C3 dysregulation due to factor H deficiency is mannan-binding lectin-associated serine proteases (MASP)-1 and MASP-3 independent in vivo.	Pubmed	7.467e-06	0.7605	0.001697	0.02055		3	3	C3,CFH,MASP1
Pubmed	14610074	Aurora-B phosphorylation in vitro identifies a residue of survivin that is essential for its localization and binding to inner centromere protein (INCENP) in vivo.	Pubmed	7.467e-06	0.7605	0.001697	0.02055		3	3	BIRC5,AURKB,INCENP
Pubmed	30816525	Expression profiles analysis identifies the values of carcinogenesis and the prognostic prediction of three genes in adrenocortical carcinoma.	Pubmed	7.467e-06	0.7605	0.001697	0.02055		3	3	NDC80,CCNB2,TOP2A
Pubmed	27726420	Mitochondrial Ribosomal Protein L10 Associates with Cyclin B1/Cdk1 Activity and Mitochondrial Function.	Pubmed	7.467e-06	0.7605	0.001697	0.02055		3	3	CCNB1,CDK1,RPL10
Pubmed	11527969	Substrate specificities of recombinant mannan-binding lectin-associated serine proteases-1 and -2.	Pubmed	7.467e-06	0.7605	0.001697	0.02055		3	3	SERPING1,C1S,MASP1
Pubmed	27259241	Comparative evaluation of three proliferation markers, Ki-67, TOP2A, and RacGAP1, in bronchopulmonary neuroendocrine neoplasms: Issues and prospects.	Pubmed	7.467e-06	0.7605	0.001697	0.02055		3	3	MKI67,RACGAP1,TOP2A
Pubmed	20368335	Pro-apoptotic role of Cdc25A: activation of cyclin B1/Cdc2 by the Cdc25A C-terminal domain.	Pubmed	7.467e-06	0.7605	0.001697	0.02055		3	3	CCNB1,CDK1,CDC25A
Pubmed	22457856	IL-6 and IL-11 as markers for tumor aggressiveness and prognosis in gastric adenocarcinoma patients without mutations in Gp130 subunits.	Pubmed	7.467e-06	0.7605	0.001697	0.02055		3	3	IL6,IL6ST,IL11
Pubmed	29748388	The kinetochore proteins CENP-E and CENP-F directly and specifically interact with distinct BUB mitotic checkpoint Ser/Thr kinases.	Pubmed	7.467e-06	0.7605	0.001697	0.02055		3	3	BUB1B,CENPE,CENPF
Pubmed	16790497	Cep55, a microtubule-bundling protein, associates with centralspindlin to control the midbody integrity and cell abscission during cytokinesis.	Pubmed	7.467e-06	0.7605	0.001697	0.02055		3	3	RACGAP1,KIF23,CEP55
Pubmed	19494039	Molecular distinctions between Aurora A and B: a single residue change transforms Aurora A into correctly localized and functional Aurora B.	Pubmed	7.467e-06	0.7605	0.001697	0.02055		3	3	AURKA,AURKB,INCENP
Pubmed	1531292	Effect of interferon-gamma on complement gene expression in different cell types.	Pubmed	7.467e-06	0.7605	0.001697	0.02055		3	3	SERPING1,C2,C3
Pubmed	19134343	[Molecules of G(2)/M phase and the phosphorylation of survivin in the carcinogenesis of oral submucosal fibrosis].	Pubmed	7.467e-06	0.7605	0.001697	0.02055		3	3	BIRC5,CCNB1,CDK1
Pubmed	18708766	Aurora A, Aurora B and survivin are novel targets of transcriptional regulation by histone deacetylase inhibitors in non-small cell lung cancer.	Pubmed	7.467e-06	0.7605	0.001697	0.02055		3	3	BIRC5,AURKA,AURKB
Pubmed	19154723	BubR1 N terminus acts as a soluble inhibitor of cyclin B degradation by APC/C(Cdc20) in interphase.	Pubmed	7.467e-06	0.7605	0.001697	0.02055		3	3	BUB1B,CCNB1,CDC20
Pubmed	29608985	A novel strategy of integrated microarray analysis identifies CENPA, CDK1 and CDC20 as a cluster of diagnostic biomarkers in lung adenocarcinoma.	Pubmed	7.467e-06	0.7605	0.001697	0.02055		3	3	CDK1,CDC20,CENPA
Pubmed	12372336	Gp130 activation by soluble interleukin-6 receptor/interleukin-6 enhances osteoblastic differentiation of human bone marrow-derived mesenchymal stem cells.	Pubmed	7.467e-06	0.7605	0.001697	0.02055		3	3	IL6,IL6R,IL6ST
Pubmed	21282511	IL-6 trans-signaling system in intra-amniotic inflammation, preterm birth, and preterm premature rupture of the membranes.	Pubmed	7.467e-06	0.7605	0.001697	0.02055		3	3	IL6,IL6R,IL6ST
Pubmed	26904940	The Spindle Assembly Checkpoint Is Not Essential for Viability of Human Cells with Genetically Lowered APC/C Activity.	Pubmed	7.467e-06	0.7605	0.001697	0.02055		3	3	UBE2S,UBE2C,UBE2D1
Pubmed	26068854	CELL DIVISION CYCLE. Kinetochore attachment sensed by competitive Mps1 and microtubule binding to Ndc80C.	Pubmed	7.467e-06	0.7605	0.001697	0.02055		3	3	NDC80,TTK,NUF2
Pubmed	30913495	Elevated plasma interleukin 6 predicts poor response in patients treated with sunitinib for metastatic clear cell renal cell carcinoma.	Pubmed	7.467e-06	0.7605	0.001697	0.02055		3	3	IL6,IL6R,IL6ST
Pubmed	20694513	MCM-2 and MCM-5 expression in gastric adenocarcinoma: clinical significance and comparison with Ki-67 proliferative marker.	Pubmed	7.467e-06	0.7605	0.001697	0.02055		3	3	MCM2,MCM5,MKI67
Pubmed	23199226	Circulating interleukin 6 and soluble forms of its receptors in relation to resting energy expenditure in women with anorexia nervosa.	Pubmed	7.467e-06	0.7605	0.001697	0.02055		3	3	IL6,IL6R,IL6ST
Pubmed	18408765	CDK1 promotes cell proliferation and survival via phosphorylation and inhibition of FOXO1 transcription factor.	Pubmed	7.467e-06	0.7605	0.001697	0.02055		3	3	FOXO1,CCNB1,CDK1
Pubmed	9510030	The mouse Hoxc11 gene: genomic structure and expression pattern.	Pubmed	7.467e-06	0.7605	0.001697	0.02055		3	3	HOXC10,HOXC11,HOXD11
Pubmed	17349584	Fez1/Lzts1 absence impairs Cdk1/Cdc25C interaction during mitosis and predisposes mice to cancer development.	Pubmed	7.467e-06	0.7605	0.001697	0.02055		3	3	LZTS1,CDK1,CDC25C
Pubmed	2261637	Molecular cloning and expression of an IL-6 signal transducer, gp130.	Pubmed	7.467e-06	0.7605	0.001697	0.02055		3	3	IL6,IL6R,IL6ST
Pubmed	25854549	Borealin dimerization mediates optimal CPC checkpoint function by enhancing localization to centromeres and kinetochores.	Pubmed	7.467e-06	0.7605	0.001697	0.02055		3	3	AURKB,CDCA8,HASPIN
Pubmed	24187132	Phosphorylation of microtubule-binding protein Hec1 by mitotic kinase Aurora B specifies spindle checkpoint kinase Mps1 signaling at the kinetochore.	Pubmed	7.467e-06	0.7605	0.001697	0.02055		3	3	NDC80,AURKB,TTK
Pubmed	25769404	Protein expression of BIRC5, TK1, and TOP2A in malignant peripheral nerve sheath tumours--A prognostic test after surgical resection.	Pubmed	7.467e-06	0.7605	0.001697	0.02055		3	3	BIRC5,TK1,TOP2A
Pubmed	27563232	Increased levels of IL-6, sIL-6R, and sgp130 in the aqueous humor and serum of patients with diabetic retinopathy.	Pubmed	7.467e-06	0.7605	0.001697	0.02055		3	3	IL6,IL6R,IL6ST
Pubmed	25052265	[Association between genetic polymorphisms of interleukin 6 (IL6), IL6R and IL18 with metabolic syndrome in obese Chilean children].	Pubmed	7.467e-06	0.7605	0.001697	0.02055		3	3	IL6,IL6R,IL18
Pubmed	22496403	Osteoprotegerin, leptin and IL-6: association with silent myocardial ischemia in type 2 diabetes mellitus.	Pubmed	7.467e-06	0.7605	0.001697	0.02055		3	3	TNFRSF11B,IL6,LEP
Pubmed	15541388	Characterization of a MAPKK-like protein kinase TOPK.	Pubmed	7.467e-06	0.7605	0.001697	0.02055		3	3	PBK,CCNB1,CDK1
Pubmed	29330624	Functional transcriptomic annotation and protein-protein interaction network analysis identify NEK2, BIRC5, and TOP2A as potential targets in obese patients with luminal A breast cancer.	Pubmed	7.467e-06	0.7605	0.001697	0.02055		3	3	BIRC5,NEK2,TOP2A
Pubmed	28947820	Mps1 kinase-dependent Sgo2 centromere localisation mediates cohesin protection in mouse oocyte meiosis I.	Pubmed	7.467e-06	0.7605	0.001697	0.02055		3	3	BUB1,BUB1B,TTK
Pubmed	14557255	Direct determination of the interleukin-6 binding epitope of the interleukin-6 receptor by NMR spectroscopy.	Pubmed	7.467e-06	0.7605	0.001697	0.02055		3	3	IL6,IL6R,IL6ST
Pubmed	24875404	Spatial regulation of Aurora A activity during mitotic spindle assembly requires RHAMM to correctly localize TPX2.	Pubmed	7.467e-06	0.7605	0.001697	0.02055		3	3	TPX2,AURKA,HMMR
Pubmed	10373560	Overproduction of human Myt1 kinase induces a G2 cell cycle delay by interfering with the intracellular trafficking of Cdc2-cyclin B1 complexes.	Pubmed	7.467e-06	0.7605	0.001697	0.02055		3	3	CCNB1,PKMYT1,CDK1
Pubmed	30700550	Obesity-dependent CDK1 signaling stimulates mitochondrial respiration at complex I in pancreatic ?-cells.	Pubmed	7.467e-06	0.7605	0.001697	0.02055		3	3	CCNB1,CDK1,LEP
Pubmed	23328114	Genomic imbalance of HMMR/RHAMM regulates the sensitivity and response of malignant peripheral nerve sheath tumour cells to aurora kinase inhibition.	Pubmed	7.467e-06	0.7605	0.001697	0.02055		3	3	TPX2,AURKA,HMMR
Pubmed	21737879	VIP blockade leads to microcephaly in mice via disruption of Mcph1-Chk1 signaling.	Pubmed	8.742e-06	0.8904	0.001974	0.0239		6	26	CCNA2,CCNB1,CDK1,CDC25C,ASPM,WDR62
Pubmed	24742657	Cannabinoid inhibits HIV-1 Tat-stimulated adhesion of human monocyte-like cells to extracellular matrix proteins.	Pubmed	8.742e-06	0.8904	0.001974	0.0239		6	26	ACTC1,ACTG2,COL4A1,COL4A2,COL4A4,LAMA4
Pubmed	25631042	Forkhead box F2 regulation of platelet-derived growth factor and myocardin/serum response factor signaling is essential for intestinal development.	Pubmed	8.742e-06	0.8904	0.001974	0.0239		6	26	ACTG2,MKI67,FOXF1,FOXM1,CCNB1,MYOCD
Pubmed	19199708	Proteomic analysis of human parotid gland exosomes by multidimensional protein identification technology (MudPIT).	Pubmed	8.906e-06	0.907	0.002007	0.0243		23	416	MEST,GPC4,LOXL4,ALDH1A1,SELENOP,SLC15A2,RACGAP1,MYO1D,GPI,ANGPTL1,TGFBR3,HSPA1B,PPL,PRELP,JCHAIN,FAM20A,RAB27B,DPP4,KRT14,KRT18,KRT19,LAMA4,MUC16
Pubmed	29459677	A CRISPR-based screen for Hedgehog signaling provides insights into ciliary function and ciliopathies.	Pubmed	9.029e-06	0.9196	0.002007	0.0243		17	249	TUBB3,MKI67,TEDC2,TUBB,CHTF18,TEDC1,KIAA1324L,HOXC9,NEURL1B,LSM14A,KIF4A,BAG6,KIF11,KRT14,KRT19,PCMTD2,LTBP1
Pubmed	29438518	Obesity and High-Fat Diet Induce Distinct Changes in Placental Gene Expression and Pregnancy Outcome.	Pubmed	9.137e-06	0.9305	0.002007	0.0243		7	39	FOXO1,CD36,TLR3,TLR4,SERPINF1,IL6,LEP
Pubmed	15618518	Mouse brain organization revealed through direct genome-scale TF expression analysis.	Pubmed	9.195e-06	0.9365	0.002007	0.0243		59	1672	TRAIP,SCAND1,SATB1,MKI67,TACC3,FHL1,FOXF1,FOXC2,FOXM1,FOXO1,BIRC5,ASF1B,MKX,UHRF1,MBNL3,MYBL2,GATA2,CREG1,STAT4,NFATC2,BOP1,TBX5,ZNF704,TCF19,PRICKLE1,STMN2,ZMAT3,THRB,TNXB,KLF8,PGR,HOXA13,HOXC9,HOXC10,HOXC11,HOXD10,HOXD11,RBM27,PLXNA1,HAND2,LMCD1,ZNF521,OSR2,ID3,CRIP1,CRIP2,MYOCD,MXD3,TSHZ2,IRF6,MAFB,DLX1,DLX2,FOXP2,E2F1,PIWIL2,E2F8,PLXNC1,MAF
Pubmed	21194568	Transcription factors expressed in olfactory bulb local progenitor cells revealed by genome-wide transcriptome profiling.	Pubmed	9.275e-06	0.9447	0.002007	0.0243		10	89	MCM2,MKI67,FOXM1,FOXO1,STMN2,ZNF521,MAFB,DLX1,DLX2,E2F1
Pubmed	30104731	Sexually dimorphic behavior, neuronal activity, and gene expression in Chd8-mutant mice.	Pubmed	9.291e-06	0.9463	0.002007	0.0243		8	54	ACTC1,FOXC2,AURKA,UBE2C,CCNF,THBS2,CENPF,ANLN
Pubmed	9499405	The essential mitotic peptidyl-prolyl isomerase Pin1 binds and regulates mitosis-specific phosphoproteins.	Pubmed	9.322e-06	0.9494	0.002007	0.0243		4	8	CCNB1,PKMYT1,CDC25C,PLK1
Pubmed	23993743	FANCD2 binds MCM proteins and controls replisome function upon activation of s phase checkpoint signaling.	Pubmed	9.322e-06	0.9494	0.002007	0.0243		4	8	MCM2,MCM5,FANCD2,FANCI
Pubmed	10339564	Multistep regulation of DNA replication by Cdk phosphorylation of HsCdc6.	Pubmed	9.322e-06	0.9494	0.002007	0.0243		4	8	CCNA2,CCNB1,CDK1,CDC6
Pubmed	19995904	DNA polymerase POLN participates in cross-link repair and homologous recombination.	Pubmed	9.322e-06	0.9494	0.002007	0.0243		4	8	FANCA,FANCD2,RAD51,FANCI
Pubmed	22579044	Enzymatic removal of ribonucleotides from DNA is essential for mammalian genome integrity and development.	Pubmed	9.322e-06	0.9494	0.002007	0.0243		4	8	MKI67,RNASEH2A,CCNG1,H2AX
Pubmed	24151075	Monopolar spindle 1 (MPS1) kinase promotes production of closed MAD2 (C-MAD2) conformer and assembly of the mitotic checkpoint complex.	Pubmed	9.322e-06	0.9494	0.002007	0.0243		4	8	BUB1B,CCNB1,CDC20,TTK
Pubmed	16180309	Type II keratins precede type I keratins during early embryonic development.	Pubmed	9.322e-06	0.9494	0.002007	0.0243		4	8	KRT7,KRT14,KRT18,KRT19
Pubmed	16007079	Cdc2-cyclin E complexes regulate the G1/S phase transition.	Pubmed	9.322e-06	0.9494	0.002007	0.0243		4	8	CCNA2,CCNB1,CDK1,CKS1B
Pubmed	10382266	Transforming growth factor-beta and p-21: multiple molecular targets of decorin-mediated suppression of neoplastic growth.	Pubmed	9.322e-06	0.9494	0.002007	0.0243		4	8	COL4A1,COL4A2,COL4A4,DCN
Pubmed	22529100	The Trim39 ubiquitin ligase inhibits APC/CCdh1-mediated degradation of the Bax activator MOAP-1.	Pubmed	9.322e-06	0.9494	0.002007	0.0243		4	8	UBE2S,UBE2C,CCNB1,UBE2D1
Pubmed	12869760	Hox10 and Hox11 genes are required to globally pattern the mammalian skeleton.	Pubmed	9.322e-06	0.9494	0.002007	0.0243		4	8	HOXC10,HOXC11,HOXD10,HOXD11
Pubmed	18445273	14-3-3 theta binding to cell cycle regulatory factors is enhanced by HIV-1 Vpr.	Pubmed	9.322e-06	0.9494	0.002007	0.0243		4	8	CCNB1,CDK1,CDC25C,PLK1
Pubmed	20888482	Serum lipid biomarkers and hepatic lipase gene associations with age-related macular degeneration.	Pubmed	9.322e-06	0.9494	0.002007	0.0243		4	8	C2,C3,CFH,LIPC
Pubmed	30475793	Similarities and differences in the regulation of HoxD genes during chick and mouse limb development.	Pubmed	9.322e-06	0.9494	0.002007	0.0243		4	8	TTN,HOXA13,HOXD10,HOXD11
Pubmed	23239745	Daxx regulates mitotic progression and prostate cancer predisposition.	Pubmed	9.322e-06	0.9494	0.002007	0.0243		4	8	BUB1B,CCNB1,CDC20,PTTG1
Pubmed	14742445	Inhibition of lens fiber cell morphogenesis by expression of a mutant SV40 large T antigen that binds CREB-binding protein/p300 but not pRb.	Pubmed	9.322e-06	0.9494	0.002007	0.0243		4	8	CCNA2,CCNB1,E2F1,MAF
Pubmed	19851445	High-density SNP screening of the major histocompatibility complex in systemic lupus erythematosus demonstrates strong evidence for independent susceptibility regions.	Pubmed	9.97e-06	1	0.002117	0.02564		14	176	RPS18,TUBB,IER3,C2,TAP1,GNL1,TCF19,TNXB,HSPA1B,CSNK2B,PRRC2A,BAG6,KIFC1,FLOT1
Pubmed	17881772	Developmental changes in extracellular matrix messenger RNAs in the mouse placenta during the second half of pregnancy: possible factors involved in the regulation of placental extracellular matrix expression.	Pubmed	1.002e-05	1	0.002117	0.02564		5	16	FSTL3,FST,MSTN,COL4A1,COL4A2
Pubmed	25196150	FOG-2 mediated recruitment of the NuRD complex regulates cardiomyocyte proliferation during heart development.	Pubmed	1.002e-05	1	0.002117	0.02564		5	16	FGF9,CCNA2,CCNB1,CCND2,CDK1
Pubmed	21561989	Tangential migration and proliferation of intermediate progenitors of GABAergic neurons in the mouse telencephalon.	Pubmed	1.002e-05	1	0.002117	0.02564		5	16	MAP2,TUBB3,MKI67,NOTCH3,DLX2
Pubmed	24792116	Trrap-dependent histone acetylation specifically regulates cell-cycle gene transcription to control neural progenitor fate decisions.	Pubmed	1.002e-05	1	0.002117	0.02564		5	16	TUBB3,CCND2,CDC25A,PLK1,E2F1
Pubmed	25255084	Nipbl and mediator cooperatively regulate gene expression to control limb development.	Pubmed	1.002e-05	1	0.002117	0.02564		5	16	HOXA13,HOXC9,HOXD10,HOXD11,HAND2
Pubmed	26542011	Multiple mouse models of primary lymphedema exhibit distinct defects in lymphovenous valve development.	Pubmed	1.002e-05	1	0.002117	0.02564		5	16	MKI67,FOXC2,PDPN,GATA2,CSPG4
Pubmed	22100262	Conditional deletion of Msx homeobox genes in the uterus inhibits blastocyst implantation by altering uterine receptivity.	Pubmed	1.002e-05	1	0.002117	0.02564		5	16	MKI67,PGR,EZR,IL6ST,PTGS2
Pubmed	15315760	Mouse development and cell proliferation in the absence of D-cyclins.	Pubmed	1.002e-05	1	0.002117	0.02564		5	16	CCNA2,CCND2,CCNF,CCNG1,CDK1
Pubmed	30344098	Ubiquitin-Independent Disassembly by a p97 AAA-ATPase Complex Drives PP1 Holoenzyme Formation.	Pubmed	1.012e-05	1	0.00213	0.0258		21	361	KIF18A,RPS9,RPS18,MTUS1,MKI67,KNSTRN,GTSE1,SPAG5,IGF2BP1,TPX2,AURKA,SVIL,MYPN,ZWINT,ANLN,CDCA2,KIF14,KNL1,KIF22,KPNA2,KRT18
Pubmed	29676528	E3 ubiquitin ligase RNF123 targets lamin B1 and lamin-binding proteins.	Pubmed	1.012e-05	1	0.00213	0.0258		33	736	RPS9,RPS18,FANCA,AGL,CCDC170,NBEA,RBM43,IGSF10,GPR37,ROR1,LMNB2,THBS4,TLR3,CDK1,TNR,CENPE,CENPF,OIP5,PFKP,UBE2D1,RECQL4,UGCG,MXRA5,CYP26B1,PITPNM3,NDUFS7,ARHGAP11A,KCNG1,KRT19,PIWIL2,REV3L,LMNB1,RPL10
Pubmed	21244100	Protein array based interactome analysis of amyloid-? indicates an inhibition of protein translation.	Pubmed	1.019e-05	1	0.00214	0.02591		19	305	NUSAP1,RPS18,FGF13,C7orf50,RAD51AP1,CELF2,AURKA,IER3,GLRB,LNX1,PSRC1,KIF2C,TCF19,THBS4,CDC20,PIMREG,PLK1,DLGAP5,OLFML2A
Pubmed	10737800	Shotgun sequencing of the human transcriptome with ORF expressed sequence tags.	Pubmed	1.251e-05	1	0.002622	0.03175		27	548	ATP8B4,FSTL3,SVEP1,MTUS1,MMP12,PLA2R1,LYNX1,LRRC32,NFATC2,PSRC1,NOVA1,TBC1D8,THRB,SERPINE1,CKAP2L,CDK1,TNXB,ENPP2,COL7A1,XPNPEP2,CLCA2,INCENP,PSG4,TRANK1,DTYMK,MUC16,LPAR6
Pubmed	22268729	Proteomic identification of common SCF ubiquitin ligase FBXO6-interacting glycoproteins in three kinds of cells.	Pubmed	1.293e-05	1	0.002705	0.03275		29	613	RPS9,MCM5,CDC45,TUBB3,TUBB,IGF2BP1,EPB41L3,CREG1,SEL1L3,CDK1,PFKP,TRIP13,LRFN4,PLK1,HSPA1B,PLXNA1,IGSF3,COL4A2,EZR,SLC25A10,PROS1,NDUFS7,NCLN,PTGFRN,KIF11,LMNB1,ATAD3A,LTBP1,DDX39A
Pubmed	29967281	SP8 and SP9 coordinately promote D2-type medium spiny neuron production by activating	Pubmed	1.384e-05	1	0.002871	0.03476		6	28	TUBB3,CDK1,PENK,DLX1,DLX2,E2F1
Pubmed	27120339	Tbx18 Regulates the Differentiation of Periductal Smooth Muscle Stroma and the Maintenance of Epithelial Integrity in the Prostate.	Pubmed	1.384e-05	1	0.002871	0.03476		6	28	ACTG2,SERPINE1,TTN,CNN1,DPT,KRT18
Pubmed	20392955	Dlx5 and Dlx6 regulate the development of parvalbumin-expressing cortical interneurons.	Pubmed	1.384e-05	1	0.002871	0.03476		6	28	MAP2,TUBB3,ACKR3,MAFB,DLX1,DLX2
Pubmed	25784544	Legacy Effect of Foxo1 in Pancreatic Endocrine Progenitors on Adult ?-Cell Mass and Function.	Pubmed	1.384e-05	1	0.002871	0.03476		6	28	MKI67,FOXO1,CCNA2,CCND2,CCNG1,KRT19
Pubmed	17626057	Hox patterning of the vertebrate rib cage.	Pubmed	1.397e-05	1	0.002874	0.0348		5	17	HOXC9,HOXC10,HOXC11,HOXD10,HOXD11
Pubmed	20385819	Genetic variants near TIMP3 and high-density lipoprotein-associated loci influence susceptibility to age-related macular degeneration.	Pubmed	1.397e-05	1	0.002874	0.0348		5	17	ABCA1,C2,C3,CFH,LIPC
Pubmed	24576537	CYP26B1 promotes male germ cell differentiation by suppressing STRA8-dependent meiotic and STRA8-independent mitotic pathways.	Pubmed	1.397e-05	1	0.002874	0.0348		5	17	MKI67,FGF9,H2AX,CYP26B1,KIT
Pubmed	23160376	Transcriptional intermediary factor 1? binds to the anaphase-promoting complex/cyclosome and promotes mitosis.	Pubmed	1.397e-05	1	0.002874	0.0348		5	17	NEK2,BUB1B,CCNA2,CDC20,PLK1
Pubmed	16782087	FGF regulated gene-expression and neuronal differentiation in the developing midbrain-hindbrain region.	Pubmed	1.402e-05	1	0.002879	0.03486		8	57	SPRY1,APCDD1,TUBB3,FST,SFRP2,CCNB1,CCND2,MAB21L1
Pubmed	20485444	Common polymorphisms in ITGA2, PON1 and THBS2 are associated with coronary atherosclerosis in a candidate gene association study of the Chinese Han population.	Pubmed	1.589e-05	1	0.003256	0.03942		11	115	MMP12,MSR1,CASP1,GSTM5,THBS2,THBS4,CD36,TLR4,IL6,IL18,LAMA4
Pubmed	10366450	Characterization of MAD2B and other mitotic spindle checkpoint genes.	Pubmed	1.652e-05	1	0.003286	0.03979		4	9	BUB1,BUB1B,CDC20,TTK
Pubmed	20937270	Developmental ablation of Id1 and Id3 genes in the vasculature leads to postnatal cardiac phenotypes.	Pubmed	1.652e-05	1	0.003286	0.03979		4	9	MKI67,THBS4,ID3,IGFBP3
Pubmed	29517484	Sumoylation promotes optimal APC/C Activation and Timely Anaphase.	Pubmed	1.652e-05	1	0.003286	0.03979		4	9	UBE2S,UBE2C,CDC20,PTTG1
Pubmed	21266412	Disruption of reelin signaling alters mammary gland morphogenesis.	Pubmed	1.652e-05	1	0.003286	0.03979		4	9	MKI67,DAB1,KRT14,KRT18
Pubmed	29967292	Endoreduplication of the mouse genome in the absence of ORC1.	Pubmed	1.652e-05	1	0.003286	0.03979		4	9	MKI67,CCNA2,ORC1,EDIL3
Pubmed	21670281	Reshuffling genomic landscapes to study the regulatory evolution of Hox gene clusters.	Pubmed	1.652e-05	1	0.003286	0.03979		4	9	HOXC10,HOXC11,HOXD10,HOXD11
Pubmed	16543152	Condensin I interacts with the PARP-1-XRCC1 complex and functions in DNA single-strand break repair.	Pubmed	1.652e-05	1	0.003286	0.03979		4	9	FEN1,NCAPG,NCAPH,POLD1
Pubmed	18676373	Hurp deficiency in mice leads to female infertility caused by an implantation defect.	Pubmed	1.652e-05	1	0.003286	0.03979		4	9	FST,BUB1B,DLGAP5,PTGS2
Pubmed	21707071	Transcriptomic and quantitative proteomic analysis of transporters and drug metabolizing enzymes in freshly isolated human brain microvessels.	Pubmed	1.652e-05	1	0.003286	0.03979		4	9	ABCA8,SLC1A2,SLC1A3,CYP1B1
Pubmed	24705021	Phosphorylation of EXO1 by CDKs 1 and 2 regulates DNA end resection and repair pathway choice.	Pubmed	1.652e-05	1	0.003286	0.03979		4	9	CCNA2,CCNB1,EXO1,CDK1
Pubmed	30006548	KIF20A/MKLP2 regulates the division modes of neural progenitor cells during cortical development.	Pubmed	1.652e-05	1	0.003286	0.03979		4	9	TUBB3,MKI67,KIF23,KIF20A
Pubmed	19477924	Cdh1 regulates cell cycle through modulating the claspin/Chk1 and the Rb/E2F1 pathways.	Pubmed	1.652e-05	1	0.003286	0.03979		4	9	CLSPN,CDC20,CDC25A,E2F1
Pubmed	21613325	Genetic disruption of aurora B uncovers an essential role for aurora C during early mammalian development.	Pubmed	1.652e-05	1	0.003286	0.03979		4	9	CCNB1,H2AX,AURKB,INCENP
Pubmed	24713393	The small GTPase Rheb is required for spermatogenesis but not oogenesis.	Pubmed	1.652e-05	1	0.003286	0.03979		4	9	MKI67,FOXO1,H2AX,EIF4EBP1
Pubmed	23913823	Self-regulation, a new facet of Hox genes' function.	Pubmed	1.652e-05	1	0.003286	0.03979		4	9	HOXA13,HOXD10,HOXD11,CYP26B1
Pubmed	29490077	Stabilization of the methyl-CpG binding protein ZBTB38 by the deubiquitinase USP9X limits the occurrence and toxicity of oxidative stress in human cells.	Pubmed	1.66e-05	1	0.003297	0.03992		10	95	MCM5,FOXF1,CHTF18,TK1,TOP2A,PFKP,ANLN,BAG6,KIF20A,DDX39A
Pubmed	19336475	Integrated associations of genotypes with multiple blood biomarkers linked to coronary heart disease risk.	Pubmed	1.686e-05	1	0.003341	0.04046		9	76	C2,C3,GSTM5,TLR4,CFH,CTSS,IL6,IL6R,IL6ST
Pubmed	28671696	Spatiotemporal profile of postsynaptic interactomes integrates components of complex brain disorders.	Pubmed	1.708e-05	1	0.003377	0.04089		38	928	MCC,TACC3,ANK2,NBEA,CNKSR2,SLC1A2,SLC1A3,PLPP3,RACGAP1,CEP131,PHACTR1,HECW1,ADAM9,EPB41L3,CYFIP1,SVIL,SYT1,KIF2C,CACNB4,LMNB2,LZTS1,TNR,CENPE,CENPF,HOMER2,CNTN1,EZR,KIF23,DLGAP5,KIF4A,DAPK1,KCNA4,KIF15,KCNB1,PRRC2A,KIF11,FOXP2,LMNB1
Pubmed	2574852	The human HOX gene family.	Pubmed	1.716e-05	1	0.003381	0.04094		6	29	HOXA13,HOXC9,HOXC10,HOXC11,HOXD10,HOXD11
Pubmed	18038450	Stabilization of beta-catenin affects mouse embryonic liver growth and hepatoblast fate.	Pubmed	1.716e-05	1	0.003381	0.04094		6	29	MKI67,BIRC5,GAS1,KRT7,KRT18,KRT19
Pubmed	24457600	The central role of EED in the orchestration of polycomb group complexes.	Pubmed	1.77e-05	1	0.003481	0.04215		59	1710	RPS9,AS3MT,ACTC1,MCM2,RPS18,MCM5,EZH2,FABP5,FANCD2,MZT2B,TUBB,C7orf50,IGF2BP1,UHRF1,MYO1D,ADAM9,GATA2,GJA1,CYFIP1,SVIL,BOP1,GNL1,KIF2C,GPI,H1-10,CACNB4,LMNB2,NCAPH,ORC1,CDK1,PDLIM7,TTN,ANLN,HSPA1B,COL4A1,COL4A2,EZR,POLD1,APOBEC3B,CSNK2B,SLC25A10,KIF18B,KIF4A,DAPK1,PRRC2A,BAG6,KIF11,KPNA2,KRT18,KRT19,DTYMK,KIF20A,LIG1,LMNB1,ATAD3A,SNX18,FLOT1,DDX39A,RPL10
Pubmed	30733279	Postnatal liver functional maturation requires Cnot complex-mediated decay of mRNAs encoding cell cycle and immature liver genes.	Pubmed	1.789e-05	1	0.003512	0.04252		7	43	MKI67,BICC1,CDC25A,KIF23,CDT1,HERC6,KRT19
Pubmed	28700664	Systematic screening for skin, hair, and nail abnormalities in a large-scale knockout mouse program.	Pubmed	1.87e-05	1	0.003662	0.04435		13	162	CHTF18,C3,H1-10,HSPB3,UBE2C,ORC1,CDC20,TRIP13,JAM2,CENPO,IL6ST,RAB27B,LPAR6
Pubmed	24483844	Concomitant inactivation of foxo3a and fancc or fancd2 reveals a two-tier protection from oxidative stress-induced hydrocephalus.	Pubmed	1.903e-05	1	0.003678	0.04453		5	18	FANCD2,MKI67,BUB1B,H2AX,AURKB
Pubmed	10793135	Mitotic regulation of the APC activator proteins CDC20 and CDH1.	Pubmed	1.903e-05	1	0.003678	0.04453		5	18	UBE2C,CCNB1,CDK1,UBE2D1,PLK1
Pubmed	21061265	Hodgkin disease risk: role of genetic polymorphisms and gene-gene interactions in inflammation pathway genes.	Pubmed	1.903e-05	1	0.003678	0.04453		5	18	TLR3,TLR4,IL6,IL18,PTGS2
Pubmed	28191891	Mutations in DONSON disrupt replication fork stability and cause microcephalic dwarfism.	Pubmed	1.903e-05	1	0.003678	0.04453		5	18	MCM2,GINS4,BST2,TIMELESS,CDK1
Pubmed	28272472	Disruptions in asymmetric centrosome inheritance and WDR62-Aurora kinase B interactions in primary microcephaly.	Pubmed	1.903e-05	1	0.003678	0.04453		5	18	MKI67,SLC1A3,CLDN11,ASPM,WDR62
Pubmed	22837015	Mapping differentiation kinetics in the mouse retina reveals an extensive period of cell cycle protein expression in post-mitotic newborn neurons.	Pubmed	1.903e-05	1	0.003678	0.04453		5	18	MAP2,TUBB3,MKI67,CCNA2,CCNB1
Pubmed	22193957	BubR1 blocks substrate recruitment to the APC/C in a KEN-box-dependent manner.	Pubmed	1.903e-05	1	0.003678	0.04453		5	18	BUB1B,UBE2C,CCNB1,CDC20,PTTG1
Pubmed	15340161	Signal peptide prediction based on analysis of experimentally verified cleavage sites.	Pubmed	1.927e-05	1	0.003718	0.04501		17	264	FSTL3,FST,IL17RB,SFRP2,CADM3,IL20RB,CREG1,STC1,CCN5,OLFML1,CCN3,TNFRSF11B,TLR3,TLR4,JAM2,SERPINE2,IGFBP3
Pubmed	26460568	Kelch Domain of Gigaxonin Interacts with Intermediate Filament Proteins Affected in Giant Axonal Neuropathy.	Pubmed	1.979e-05	1	0.00381	0.04613		14	187	RPS9,TUBB3,SCN1A,TUBB,TENM3,SPTB,LMNB2,DCDC1,TTN,PLXNA1,IGSF3,MXRA5,KIF11,ATAD3A
Pubmed	20819778	MicroRNA-related genetic variations as predictors for risk of second primary tumor and/or recurrence in patients with early-stage head and neck cancer.	Pubmed	2.018e-05	1	0.003878	0.04695		12	140	FANCD2,FEN1,FGF9,FOXO1,BIRC5,IGF2BP1,AURKA,ANGPTL1,GSTM5,TLR4,PLK1,RRM2B
Pubmed	12539042	HIV-1 Tat reprograms immature dendritic cells to express chemoattractants for activated T cells and macrophages.	Pubmed	2.092e-05	1	0.004013	0.0486		7	44	TRIM22,MT1E,MT1M,MT1X,MT2A,SERPING1,TAP1
Pubmed	16498405	Large-scale identification of genes implicated in kidney glomerulus development and function.	Pubmed	2.11e-05	1	0.004025	0.04873		6	30	FOXC2,SFRP2,COL4A1,COL4A2,COL4A4,CSPG4
Pubmed	15857508	Proliferative activity of extracellular HIV-1 Tat protein in human epithelial cells: expression profile of pathogenetically relevant genes.	Pubmed	2.11e-05	1	0.004025	0.04873		6	30	MIF,IL6,IL6R,IL6ST,IL11,IL18
Pubmed	23349620	Radial glial neural progenitors regulate nascent brain vascular network stabilization via inhibition of Wnt signaling.	Pubmed	2.11e-05	1	0.004025	0.04873		6	30	MKI67,SFRP2,SLC1A3,WNT7B,CSPG4,DLX1
Pubmed	15533830	Using real time RT-PCR analysis to determine multiple gene expression patterns during XX and XY mouse fetal gonad development.	Pubmed	2.437e-05	1	0.004514	0.05466		7	45	FGF9,FST,GATA2,SERPINE2,CYP26B1,PTGDS,DTNA
Pubmed	17609112	Phactr4 regulates neural tube and optic fissure closure by controlling PP1-, Rb-, and E2F1-regulated cell-cycle progression.	Pubmed	2.541e-05	1	0.004514	0.05466		5	19	MCM2,TUBB3,MKI67,PHACTR1,E2F1
Pubmed	27671872	Cerebrovascular defects in Foxc1 mutants correlate with aberrant WNT and VEGF-A pathways downstream of retinoic acid from the meninges.	Pubmed	2.541e-05	1	0.004514	0.05466		5	19	TUBB3,SFRP2,SFRP4,WNT7B,CSPG4
Pubmed	19789190	A gene-based risk score for lung cancer susceptibility in smokers and ex-smokers.	Pubmed	2.567e-05	1	0.004514	0.05466		11	121	MMP12,BUB1B,CDK1,SERPINE2,IGFBP3,IL6,CYP1B1,IL18,PTGIS,PTGS2,RAD51
Pubmed	21779394	Expression of Foxm1 transcription factor in cardiomyocytes is required for myocardial development.	Pubmed	2.574e-05	1	0.004514	0.05466		6	31	MKI67,FOXM1,CCNB1,PLK1,WNT7B,MYOCD
Pubmed	28344315	Proteomic characterization of human multiple myeloma bone marrow extracellular matrix.	Pubmed	2.634e-05	1	0.004514	0.05466		8	62	ADAM19,SERPINB9,COL4A1,COL4A2,COL7A1,MXRA5,COL5A3,CTSS
Pubmed	22922362	Transcription factor Foxp3 and its protein partners form a complex regulatory network.	Pubmed	2.685e-05	1	0.004514	0.05466		20	356	NUSAP1,MCM10,RRM2,FEN1,KNSTRN,GTSE1,NCAPG,NFATC2,BOP1,CCNB1,ORC1,H2AX,NCAPH2,PLK1,POLD1,KIF4A,PRRC2A,KIF11,RAD51,SKA3
Pubmed	11435397	The human ATP-binding cassette (ABC) transporter superfamily.	Pubmed	2.711e-05	1	0.004514	0.05466		4	10	ABCA10,ABCA9,ABCA6,ABCA5
Pubmed	9244350	BRCA1 proteins are transported to the nucleus in the absence of serum and splice variants BRCA1a, BRCA1b are tyrosine phosphoproteins that associate with E2F, cyclins and cyclin dependent kinases.	Pubmed	2.711e-05	1	0.004514	0.05466		4	10	CCNA2,CCNB1,CDK1,E2F1
Pubmed	11125146	Inhibition of eukaryotic DNA replication by geminin binding to Cdt1.	Pubmed	2.711e-05	1	0.004514	0.05466		4	10	ORC1,CDC6,ORC6,CDT1
Pubmed	24358021	Polycomb protein SCML2 regulates the cell cycle by binding and modulating CDK/CYCLIN/p21 complexes.	Pubmed	2.711e-05	1	0.004514	0.05466		4	10	CCNA2,CCNB1,CCNB2,CDK1
Pubmed	16716197	Comprehensive analysis of the ICEN (Interphase Centromere Complex) components enriched in the CENP-A chromatin of human cells.	Pubmed	2.711e-05	1	0.004514	0.05466		4	10	CENPI,CENPM,CENPO,CENPU
Pubmed	15159393	Cyclin A2 mediates cardiomyocyte mitosis in the postmitotic myocardium.	Pubmed	2.711e-05	1	0.004514	0.05466		4	10	CCNA2,CCNB1,CCND2,CDK1
Pubmed	18946085	RanBP2 and SENP3 function in a mitotic SUMO2/3 conjugation-deconjugation cycle on Borealin.	Pubmed	2.711e-05	1	0.004514	0.05466		4	10	BIRC5,AURKB,INCENP,CDCA8
Pubmed	21035758	Atherogenic lipids and lipoproteins trigger CD36-TLR2-dependent apoptosis in macrophages undergoing endoplasmic reticulum stress.	Pubmed	2.711e-05	1	0.004514	0.05466		4	10	MSR1,CD36,TLR4,LEP
Pubmed	21795393	Condensins I and II are essential for construction of bivalent chromosomes in mouse oocytes.	Pubmed	2.711e-05	1	0.004514	0.05466		4	10	NCAPG,NCAPH,TOP2A,NCAPH2
Pubmed	20702712	The Gata3 transcription factor is required for the survival of embryonic and adult sympathetic neurons.	Pubmed	2.711e-05	1	0.004514	0.05466		4	10	TUBB3,MKI67,STMN2,HAND2
Pubmed	18423196	Identification of oxidative stress and Toll-like receptor 4 signaling as a key pathway of acute lung injury.	Pubmed	2.711e-05	1	0.004514	0.05466		4	10	TLR3,TLR4,IL6,BCL2L12
Pubmed	17141802	Mammalian TIMELESS and Tipin are evolutionarily conserved replication fork-associated factors.	Pubmed	2.711e-05	1	0.004514	0.05466		4	10	MCM2,CLSPN,TIMELESS,POLD1
Pubmed	18265020	Expression patterns and cell cycle profiles of PCNA, MCM6, cyclin D1, cyclin A2, cyclin B1, and phosphorylated histone H3 in the developing mouse retina.	Pubmed	2.711e-05	1	0.004514	0.05466		4	10	TUBB3,MKI67,CCNA2,CCNB1
Pubmed	19468067	Mitotic control of kinetochore-associated dynein and spindle orientation by human Spindly.	Pubmed	2.711e-05	1	0.004514	0.05466		4	10	NDC80,BUB1B,AURKB,CENPA
Pubmed	19124510	Insulin-like growth factor-1- and interleukin-6-related gene variation and risk of multiple myeloma.	Pubmed	2.711e-05	1	0.004514	0.05466		4	10	IGFBP3,IL6,IL6R,IL6ST
Pubmed	22705344	Heritability and genome-wide association study to assess genetic differences between advanced age-related macular degeneration subtypes.	Pubmed	2.711e-05	1	0.004514	0.05466		4	10	MBP,C2,C3,CFH
Pubmed	24886500	G1 checkpoint establishment in vivo during embryonic liver development.	Pubmed	2.711e-05	1	0.004514	0.05466		4	10	CCNA2,CCNB1,CDK1,RAD51
Pubmed	27869164	The hot-spot p53R172H mutant promotes formation of giant spermatogonia triggered by DNA damage.	Pubmed	2.711e-05	1	0.004514	0.05466		4	10	MKI67,CCNA2,H2AX,AURKB
Pubmed	10913163	Target gene specificity of E2F and pocket protein family members in living cells.	Pubmed	2.711e-05	1	0.004514	0.05466		4	10	MYBL2,TK1,CDK1,E2F1
Pubmed	25963833	Quantitative Proteomics Reveals Dynamic Interactions of the Minichromosome Maintenance Complex (MCM) in the Cellular Response to Etoposide Induced DNA Damage.	Pubmed	2.82e-05	1	0.004514	0.05466		35	844	RPS9,ACTC1,ACTG2,MCM2,RPS18,MCM5,FABP5,TUBB3,H2AC6,MIF,MKI67,TUBB,ASF1B,MYPN,H2AX,TOP2A,CPNE8,PFKP,TTN,SERPINB9,UBE2D1,EZR,RRM2B,NT5DC2,PHACTR3,NCLN,KIF14,KPNA2,KRT18,KRT19,MUC16,LMNB1,ATAD3A,BOLA2,RPL10
[truncated: 60,295 more rows]
